# Supplementary material for: Integrating taxonomic, functional, and strain-level profiling of diverse microbial communities with bioBakery 3
Source: eLife. 2021 May 4;10:e65088. doi: 10.7554/eLife.65088 (PMC8096432; doi:10.7554/eLife.65088)
Supplement: Supplementary file 5. [file elife-65088-supp5.xlsx]

## Sheet: CRC_metaphlan3_profiles
species	taxid	GupDM_JP	GupDM_JG	GupDM_A4	GupDM_JM	GupDM_A13	GupDM_JK	GupDM_JI	GupDM_A7	GupDM_A2	GupDM_A_11	GupDM_JC	GupDM_JN	GupDM_JJ	GupDM_JO	GupDM_A1	GupDM_JE	GupDM_A12	GupDM_JL	GupDM_A14	GupDM_A8	GupDM_A3	GupDM_A10	GupDM_A5	GupDM_A_15	GupDM_JH	GupDM_JD	GupDM_A9	GupDM_A6	GupDM_JB	GupDM_JA	GupDM_HAK	GupDM_HAJ	GupDM_HAI	GupDM_HAH	GupDM_HAG	GupDM_HAL	GupDM_HAM	GupDM_HAN	GupDM_HAO	GupDM_HAP	GupDM_HAR	GupDM_HAT	GupDM_HDF	GupDM_HDB	GupDM_HCY	GupDM_HCL	GupDM_HCU	GupDM_HCV
k__Archaea	2157	0.59617	0.91338	0	0.28251	0	0.06709	0.34405	0	19.7394	0	0.5279	0.29173	0.71767	0.21462	0	0.17853	0	7.25853	0	0	6.0529	0	3.91161	0	0	0.47314	0	0	0.19662	7.35236	0.57571	0	0	0	0.37419	0	0	0	0	0	0	0	0	0	0.63353	0	0	0
k__Archaea|p__Euryarchaeota	2157|28890	0.59617	0.91338	0	0.28251	0	0.06709	0.34405	0	19.7394	0	0.5279	0.29173	0.71767	0.21462	0	0.17853	0	7.25853	0	0	6.0529	0	3.91161	0	0	0.47314	0	0	0.19662	7.35236	0.57571	0	0	0	0.37419	0	0	0	0	0	0	0	0	0	0.63353	0	0	0
k__Archaea|p__Euryarchaeota|c__Methanobacteria	2157|28890|183925	0.59617	0.91338	0	0.28251	0	0.06709	0.34405	0	19.7394	0	0.5279	0.29173	0.71767	0.21462	0	0.17853	0	7.25853	0	0	6.0529	0	3.91161	0	0	0.47314	0	0	0.19662	7.35236	0.57571	0	0	0	0.37419	0	0	0	0	0	0	0	0	0	0.63353	0	0	0
k__Archaea|p__Euryarchaeota|c__Methanobacteria|o__Methanobacteriales	2157|28890|183925|2158	0.59617	0.91338	0	0.28251	0	0.06709	0.34405	0	19.7394	0	0.5279	0.29173	0.71767	0.21462	0	0.17853	0	7.25853	0	0	6.0529	0	3.91161	0	0	0.47314	0	0	0.19662	7.35236	0.57571	0	0	0	0.37419	0	0	0	0	0	0	0	0	0	0.63353	0	0	0
k__Archaea|p__Euryarchaeota|c__Methanobacteria|o__Methanobacteriales|f__Methanobacteriaceae	2157|28890|183925|2158|2159	0.59617	0.91338	0	0.28251	0	0.06709	0.34405	0	19.7394	0	0.5279	0.29173	0.71767	0.21462	0	0.17853	0	7.25853	0	0	6.0529	0	3.91161	0	0	0.47314	0	0	0.19662	7.35236	0.57571	0	0	0	0.37419	0	0	0	0	0	0	0	0	0	0.63353	0	0	0
k__Archaea|p__Euryarchaeota|c__Methanobacteria|o__Methanobacteriales|f__Methanobacteriaceae|g__Methanobacterium	2157|28890|183925|2158|2159|2160	0	0	0	0	0	0	0	0	0	0	0	0	0	0	0	0	0	0	0	0	0	0	0	0	0	0	0	0	0	0	0	0	0	0	0	0	0	0	0	0	0	0	0	0	0	0	0	0
k__Archaea|p__Euryarchaeota|c__Methanobacteria|o__Methanobacteriales|f__Methanobacteriaceae|g__Methanobacterium|s__Methanobacterium_formicicum	2157|28890|183925|2158|2159|2160|2162	0	0	0	0	0	0	0	0	0	0	0	0	0	0	0	0	0	0	0	0	0	0	0	0	0	0	0	0	0	0	0	0	0	0	0	0	0	0	0	0	0	0	0	0	0	0	0	0
k__Archaea|p__Euryarchaeota|c__Methanobacteria|o__Methanobacteriales|f__Methanobacteriaceae|g__Methanobacterium|s__Methanobacterium_sp_MB1	2157|28890|183925|2158|2159|2160|1379702	0	0	0	0	0	0	0	0	0	0	0	0	0	0	0	0	0	0	0	0	0	0	0	0	0	0	0	0	0	0	0	0	0	0	0	0	0	0	0	0	0	0	0	0	0	0	0	0
k__Archaea|p__Euryarchaeota|c__Methanobacteria|o__Methanobacteriales|f__Methanobacteriaceae|g__Methanobrevibacter	2157|28890|183925|2158|2159|2172	0.59617	0.91338	0	0.28251	0	0.06709	0.34405	0	19.7394	0	0.5279	0.29173	0.71767	0.21462	0	0.17853	0	7.25853	0	0	6.0529	0	3.91161	0	0	0.47314	0	0	0.19662	7.35236	0.57571	0	0	0	0.37419	0	0	0	0	0	0	0	0	0	0.63353	0	0	0
k__Archaea|p__Euryarchaeota|c__Methanobacteria|o__Methanobacteriales|f__Methanobacteriaceae|g__Methanobrevibacter|s__Methanobrevibacter_arboriphilus	2157|28890|183925|2158|2159|2172|39441	0	0	0	0	0	0	0	0	0	0	0	0	0	0	0	0	0	0	0	0	0	0	0	0	0	0	0	0	0	0	0	0	0	0	0	0	0	0	0	0	0	0	0	0	0	0	0	0
k__Archaea|p__Euryarchaeota|c__Methanobacteria|o__Methanobacteriales|f__Methanobacteriaceae|g__Methanobrevibacter|s__Methanobrevibacter_oralis	2157|28890|183925|2158|2159|2172|66851	0	0	0	0	0	0	0	0	0	0	0	0	0	0	0	0	0	0	0	0	0	0	0	0	0	0	0	0	0	0	0	0	0	0	0	0	0	0	0	0	0	0	0	0	0	0	0	0
k__Archaea|p__Euryarchaeota|c__Methanobacteria|o__Methanobacteriales|f__Methanobacteriaceae|g__Methanobrevibacter|s__Methanobrevibacter_smithii	2157|28890|183925|2158|2159|2172|2173	0.59617	0.91338	0	0.28251	0	0.06709	0.34405	0	19.7394	0	0.5279	0.29173	0.71767	0.21462	0	0.17853	0	7.25853	0	0	6.0529	0	3.91161	0	0	0.47314	0	0	0.19662	7.35236	0.57571	0	0	0	0.37419	0	0	0	0	0	0	0	0	0	0.63353	0	0	0
k__Archaea|p__Euryarchaeota|c__Methanobacteria|o__Methanobacteriales|f__Methanobacteriaceae|g__Methanobrevibacter|s__Methanobrevibacter_woesei	2157|28890|183925|2158|2159|2172|190976	0	0	0	0	0	0	0	0	0	0	0	0	0	0	0	0	0	0	0	0	0	0	0	0	0	0	0	0	0	0	0	0	0	0	0	0	0	0	0	0	0	0	0	0	0	0	0	0
k__Archaea|p__Euryarchaeota|c__Methanobacteria|o__Methanobacteriales|f__Methanobacteriaceae|g__Methanosphaera	2157|28890|183925|2158|2159|2316	0	0	0	0	0	0	0	0	0	0	0	0	0	0	0	0	0	0	0	0	0	0	0	0	0	0	0	0	0	0	0	0	0	0	0	0	0	0	0	0	0	0	0	0	0	0	0	0
k__Archaea|p__Euryarchaeota|c__Methanobacteria|o__Methanobacteriales|f__Methanobacteriaceae|g__Methanosphaera|s__Methanosphaera_cuniculi	2157|28890|183925|2158|2159|2316|1077256	0	0	0	0	0	0	0	0	0	0	0	0	0	0	0	0	0	0	0	0	0	0	0	0	0	0	0	0	0	0	0	0	0	0	0	0	0	0	0	0	0	0	0	0	0	0	0	0
k__Archaea|p__Euryarchaeota|c__Methanobacteria|o__Methanobacteriales|f__Methanobacteriaceae|g__Methanosphaera|s__Methanosphaera_sp_SHI1033	2157|28890|183925|2158|2159|2316|1945632	0	0	0	0	0	0	0	0	0	0	0	0	0	0	0	0	0	0	0	0	0	0	0	0	0	0	0	0	0	0	0	0	0	0	0	0	0	0	0	0	0	0	0	0	0	0	0	0
k__Archaea|p__Euryarchaeota|c__Methanobacteria|o__Methanobacteriales|f__Methanobacteriaceae|g__Methanosphaera|s__Methanosphaera_stadtmanae	2157|28890|183925|2158|2159|2316|2317	0	0	0	0	0	0	0	0	0	0	0	0	0	0	0	0	0	0	0	0	0	0	0	0	0	0	0	0	0	0	0	0	0	0	0	0	0	0	0	0	0	0	0	0	0	0	0	0
k__Archaea|p__Euryarchaeota|c__Thermoplasmata	2157|28890|183967	0	0	0	0	0	0	0	0	0	0	0	0	0	0	0	0	0	0	0	0	0	0	0	0	0	0	0	0	0	0	0	0	0	0	0	0	0	0	0	0	0	0	0	0	0	0	0	0
k__Archaea|p__Euryarchaeota|c__Thermoplasmata|o__Methanomassiliicoccales	2157|28890|183967|1235850	0	0	0	0	0	0	0	0	0	0	0	0	0	0	0	0	0	0	0	0	0	0	0	0	0	0	0	0	0	0	0	0	0	0	0	0	0	0	0	0	0	0	0	0	0	0	0	0
k__Archaea|p__Euryarchaeota|c__Thermoplasmata|o__Methanomassiliicoccales|f__Methanomassiliicoccaceae	2157|28890|183967|1235850|1577788	0	0	0	0	0	0	0	0	0	0	0	0	0	0	0	0	0	0	0	0	0	0	0	0	0	0	0	0	0	0	0	0	0	0	0	0	0	0	0	0	0	0	0	0	0	0	0	0
k__Archaea|p__Euryarchaeota|c__Thermoplasmata|o__Methanomassiliicoccales|f__Methanomassiliicoccaceae|g__Methanomassiliicoccus	2157|28890|183967|1235850|1577788|1080709	0	0	0	0	0	0	0	0	0	0	0	0	0	0	0	0	0	0	0	0	0	0	0	0	0	0	0	0	0	0	0	0	0	0	0	0	0	0	0	0	0	0	0	0	0	0	0	0
k__Archaea|p__Euryarchaeota|c__Thermoplasmata|o__Methanomassiliicoccales|f__Methanomassiliicoccaceae|g__Methanomassiliicoccus|s__Candidatus_Methanomassiliicoccus_intestinalis	2157|28890|183967|1235850|1577788|1080709|1406512	0	0	0	0	0	0	0	0	0	0	0	0	0	0	0	0	0	0	0	0	0	0	0	0	0	0	0	0	0	0	0	0	0	0	0	0	0	0	0	0	0	0	0	0	0	0	0	0
k__Archaea|p__Euryarchaeota|c__Thermoplasmata|o__Methanomassiliicoccales|f__Methanomassiliicoccales_unclassified	2157|28890|183967|1235850|	0	0	0	0	0	0	0	0	0	0	0	0	0	0	0	0	0	0	0	0	0	0	0	0	0	0	0	0	0	0	0	0	0	0	0	0	0	0	0	0	0	0	0	0	0	0	0	0
k__Archaea|p__Euryarchaeota|c__Thermoplasmata|o__Methanomassiliicoccales|f__Methanomassiliicoccales_unclassified|g__Methanomassiliicoccales_unclassified	2157|28890|183967|1235850||	0	0	0	0	0	0	0	0	0	0	0	0	0	0	0	0	0	0	0	0	0	0	0	0	0	0	0	0	0	0	0	0	0	0	0	0	0	0	0	0	0	0	0	0	0	0	0	0
k__Archaea|p__Euryarchaeota|c__Thermoplasmata|o__Methanomassiliicoccales|f__Methanomassiliicoccales_unclassified|g__Methanomassiliicoccales_unclassified|s__Methanomassiliicoccales_archaeon_RumEn_M1	2157|28890|183967|1235850|||1713724	0	0	0	0	0	0	0	0	0	0	0	0	0	0	0	0	0	0	0	0	0	0	0	0	0	0	0	0	0	0	0	0	0	0	0	0	0	0	0	0	0	0	0	0	0	0	0	0
k__Bacteria	2	99.4038	99.0866	100	99.7038	100	99.9329	99.6459	100	80.2606	100	99.4421	99.6939	98.583	99.7854	100	99.8215	100	91.8956	100	100	93.9471	100	96.0884	100	100	99.2784	100	100	99.8034	91.8494	99.4001	100	100	100	99.6258	100	100	100	100	100	100	100	100	100	99.3665	100	100	100
k__Bacteria|p__Actinobacteria	2|201174	1.10886	2.17076	2.08075	1.68978	1.98052	1.86849	0.2592	1.40371	0.71821	0.06741	0.0581	1.69368	0.269	0.18492	11.2405	0.03841	2.43296	0.04394	1.01209	41.0592	3.53038	5.95195	7.21613	39.4967	3.64169	0.07543	0.80291	0.02836	0.39085	0.04811	2.62987	1.46802	2.39359	1.1675	0.26627	7.72703	20.0703	6.08734	6.1964	0.55864	0.01735	0.29729	2.04016	14.3302	1.19618	1.16239	2.47601	1.92633
k__Bacteria|p__Actinobacteria|c__Actinobacteria	2|201174|1760	0.95359	1.76578	1.39911	0.13681	1.86465	0.13182	0.21032	0	0.35076	0	0.0581	0.11164	0.269	0.18492	10.6473	0	1.63004	0.02304	0.30174	40.9838	2.46758	3.30953	6.43801	39.4654	0.26575	0.07543	0.58887	0.02836	0.3339	0	2.38724	0.03175	1.30016	1.05151	0	6.54622	15.8165	5.95756	0.37843	0.4595	0	0.29729	2.04016	11.5286	0.69214	0.31802	0.31854	1.37564
k__Bacteria|p__Actinobacteria|c__Actinobacteria|o__Actinomycetales	2|201174|1760|2037	0	0	0	0	0	0	0	0	0	0	0	0	0	0	0.00201	0	0.01154	0	0	0.00988	0	0.07615	0	0.01419	0	0	0	0	0	0	0	0	0	0	0	0	0	0	0	0	0	0	0	0	0	0	0	0
k__Bacteria|p__Actinobacteria|c__Actinobacteria|o__Actinomycetales|f__Actinomycetaceae	2|201174|1760|2037|2049	0	0	0	0	0	0	0	0	0	0	0	0	0	0	0.00201	0	0.01154	0	0	0.00988	0	0.07615	0	0.01419	0	0	0	0	0	0	0	0	0	0	0	0	0	0	0	0	0	0	0	0	0	0	0	0
k__Bacteria|p__Actinobacteria|c__Actinobacteria|o__Actinomycetales|f__Actinomycetaceae|g__Actinobaculum	2|201174|1760|2037|2049|76833	0	0	0	0	0	0	0	0	0	0	0	0	0	0	0	0	0	0	0	0	0	0	0	0	0	0	0	0	0	0	0	0	0	0	0	0	0	0	0	0	0	0	0	0	0	0	0	0
k__Bacteria|p__Actinobacteria|c__Actinobacteria|o__Actinomycetales|f__Actinomycetaceae|g__Actinobaculum|s__Actinobaculum_massiliense	2|201174|1760|2037|2049|76833|202789	0	0	0	0	0	0	0	0	0	0	0	0	0	0	0	0	0	0	0	0	0	0	0	0	0	0	0	0	0	0	0	0	0	0	0	0	0	0	0	0	0	0	0	0	0	0	0	0
k__Bacteria|p__Actinobacteria|c__Actinobacteria|o__Actinomycetales|f__Actinomycetaceae|g__Actinobaculum|s__Actinobaculum_sp_oral_taxon_183	2|201174|1760|2037|2049|76833|712888	0	0	0	0	0	0	0	0	0	0	0	0	0	0	0	0	0	0	0	0	0	0	0	0	0	0	0	0	0	0	0	0	0	0	0	0	0	0	0	0	0	0	0	0	0	0	0	0
k__Bacteria|p__Actinobacteria|c__Actinobacteria|o__Actinomycetales|f__Actinomycetaceae|g__Actinomyces	2|201174|1760|2037|2049|1654	0	0	0	0	0	0	0	0	0	0	0	0	0	0	0.00201	0	0.01154	0	0	0.00988	0	0.07615	0	0.01419	0	0	0	0	0	0	0	0	0	0	0	0	0	0	0	0	0	0	0	0	0	0	0	0
k__Bacteria|p__Actinobacteria|c__Actinobacteria|o__Actinomycetales|f__Actinomycetaceae|g__Actinomyces|s__Actinomyces_cardiffensis	2|201174|1760|2037|2049|1654|181487	0	0	0	0	0	0	0	0	0	0	0	0	0	0	0	0	0	0	0	0	0	0	0	0	0	0	0	0	0	0	0	0	0	0	0	0	0	0	0	0	0	0	0	0	0	0	0	0
k__Bacteria|p__Actinobacteria|c__Actinobacteria|o__Actinomycetales|f__Actinomycetaceae|g__Actinomyces|s__Actinomyces_europaeus	2|201174|1760|2037|2049|1654|66228	0	0	0	0	0	0	0	0	0	0	0	0	0	0	0	0	0	0	0	0	0	0	0	0	0	0	0	0	0	0	0	0	0	0	0	0	0	0	0	0	0	0	0	0	0	0	0	0
k__Bacteria|p__Actinobacteria|c__Actinobacteria|o__Actinomycetales|f__Actinomycetaceae|g__Actinomyces|s__Actinomyces_georgiae	2|201174|1760|2037|2049|1654|52768	0	0	0	0	0	0	0	0	0	0	0	0	0	0	0	0	0	0	0	0	0	0	0	0	0	0	0	0	0	0	0	0	0	0	0	0	0	0	0	0	0	0	0	0	0	0	0	0
k__Bacteria|p__Actinobacteria|c__Actinobacteria|o__Actinomycetales|f__Actinomycetaceae|g__Actinomyces|s__Actinomyces_graevenitzii	2|201174|1760|2037|2049|1654|55565	0	0	0	0	0	0	0	0	0	0	0	0	0	0	0	0	0	0	0	0	0	0	0	0	0	0	0	0	0	0	0	0	0	0	0	0	0	0	0	0	0	0	0	0	0	0	0	0
k__Bacteria|p__Actinobacteria|c__Actinobacteria|o__Actinomycetales|f__Actinomycetaceae|g__Actinomyces|s__Actinomyces_hongkongensis	2|201174|1760|2037|2049|1654|178339	0	0	0	0	0	0	0	0	0	0	0	0	0	0	0	0	0	0	0	0	0	0	0	0	0	0	0	0	0	0	0	0	0	0	0	0	0	0	0	0	0	0	0	0	0	0	0	0
k__Bacteria|p__Actinobacteria|c__Actinobacteria|o__Actinomycetales|f__Actinomycetaceae|g__Actinomyces|s__Actinomyces_johnsonii	2|201174|1760|2037|2049|1654|544581	0	0	0	0	0	0	0	0	0	0	0	0	0	0	0	0	0	0	0	0	0	0	0	0	0	0	0	0	0	0	0	0	0	0	0	0	0	0	0	0	0	0	0	0	0	0	0	0
k__Bacteria|p__Actinobacteria|c__Actinobacteria|o__Actinomycetales|f__Actinomycetaceae|g__Actinomyces|s__Actinomyces_massiliensis	2|201174|1760|2037|2049|1654|461393	0	0	0	0	0	0	0	0	0	0	0	0	0	0	0	0	0	0	0	0	0	0	0	0	0	0	0	0	0	0	0	0	0	0	0	0	0	0	0	0	0	0	0	0	0	0	0	0
k__Bacteria|p__Actinobacteria|c__Actinobacteria|o__Actinomycetales|f__Actinomycetaceae|g__Actinomyces|s__Actinomyces_meyeri	2|201174|1760|2037|2049|1654|52773	0	0	0	0	0	0	0	0	0	0	0	0	0	0	0	0	0	0	0	0	0	0	0	0	0	0	0	0	0	0	0	0	0	0	0	0	0	0	0	0	0	0	0	0	0	0	0	0
k__Bacteria|p__Actinobacteria|c__Actinobacteria|o__Actinomycetales|f__Actinomycetaceae|g__Actinomyces|s__Actinomyces_naeslundii	2|201174|1760|2037|2049|1654|1655	0	0	0	0	0	0	0	0	0	0	0	0	0	0	0	0	0	0	0	0	0	0	0	0	0	0	0	0	0	0	0	0	0	0	0	0	0	0	0	0	0	0	0	0	0	0	0	0
k__Bacteria|p__Actinobacteria|c__Actinobacteria|o__Actinomycetales|f__Actinomycetaceae|g__Actinomyces|s__Actinomyces_odontolyticus	2|201174|1760|2037|2049|1654|1660	0	0	0	0	0	0	0	0	0	0	0	0	0	0	0	0	0	0	0	0	0	0	0	0	0	0	0	0	0	0	0	0	0	0	0	0	0	0	0	0	0	0	0	0	0	0	0	0
k__Bacteria|p__Actinobacteria|c__Actinobacteria|o__Actinomycetales|f__Actinomycetaceae|g__Actinomyces|s__Actinomyces_oris	2|201174|1760|2037|2049|1654|544580	0	0	0	0	0	0	0	0	0	0	0	0	0	0	0	0	0	0	0	0	0	0	0	0	0	0	0	0	0	0	0	0	0	0	0	0	0	0	0	0	0	0	0	0	0	0	0	0
k__Bacteria|p__Actinobacteria|c__Actinobacteria|o__Actinomycetales|f__Actinomycetaceae|g__Actinomyces|s__Actinomyces_radicidentis	2|201174|1760|2037|2049|1654|111015	0	0	0	0	0	0	0	0	0	0	0	0	0	0	0	0	0	0	0	0	0	0	0	0	0	0	0	0	0	0	0	0	0	0	0	0	0	0	0	0	0	0	0	0	0	0	0	0
k__Bacteria|p__Actinobacteria|c__Actinobacteria|o__Actinomycetales|f__Actinomycetaceae|g__Actinomyces|s__Actinomyces_sp_HMSC035G02	2|201174|1760|2037|2049|1654|1739406	0	0	0	0	0	0	0	0	0	0	0	0	0	0	0	0	0	0	0	0	0	0	0	0	0	0	0	0	0	0	0	0	0	0	0	0	0	0	0	0	0	0	0	0	0	0	0	0
k__Bacteria|p__Actinobacteria|c__Actinobacteria|o__Actinomycetales|f__Actinomycetaceae|g__Actinomyces|s__Actinomyces_sp_HPA0247	2|201174|1760|2037|2049|1654|1203556	0	0	0	0	0	0	0	0	0	0	0	0	0	0	0	0	0	0	0	0	0	0.01859	0	0	0	0	0	0	0	0	0	0	0	0	0	0	0	0	0	0	0	0	0	0	0	0	0	0
k__Bacteria|p__Actinobacteria|c__Actinobacteria|o__Actinomycetales|f__Actinomycetaceae|g__Actinomyces|s__Actinomyces_sp_ICM47	2|201174|1760|2037|2049|1654|936548	0	0	0	0	0	0	0	0	0	0	0	0	0	0	0	0	0.01154	0	0	0	0	0	0	0	0	0	0	0	0	0	0	0	0	0	0	0	0	0	0	0	0	0	0	0	0	0	0	0
k__Bacteria|p__Actinobacteria|c__Actinobacteria|o__Actinomycetales|f__Actinomycetaceae|g__Actinomyces|s__Actinomyces_sp_oral_taxon_170	2|201174|1760|2037|2049|1654|712117	0	0	0	0	0	0	0	0	0	0	0	0	0	0	0	0	0	0	0	0	0	0	0	0	0	0	0	0	0	0	0	0	0	0	0	0	0	0	0	0	0	0	0	0	0	0	0	0
k__Bacteria|p__Actinobacteria|c__Actinobacteria|o__Actinomycetales|f__Actinomycetaceae|g__Actinomyces|s__Actinomyces_sp_oral_taxon_180	2|201174|1760|2037|2049|1654|651609	0	0	0	0	0	0	0	0	0	0	0	0	0	0	0	0	0	0	0	0	0	0	0	0	0	0	0	0	0	0	0	0	0	0	0	0	0	0	0	0	0	0	0	0	0	0	0	0
k__Bacteria|p__Actinobacteria|c__Actinobacteria|o__Actinomycetales|f__Actinomycetaceae|g__Actinomyces|s__Actinomyces_sp_oral_taxon_181	2|201174|1760|2037|2049|1654|712121	0	0	0	0	0	0	0	0	0	0	0	0	0	0	0.00201	0	0	0	0	0	0	0.05756	0	0	0	0	0	0	0	0	0	0	0	0	0	0	0	0	0	0	0	0	0	0	0	0	0	0
k__Bacteria|p__Actinobacteria|c__Actinobacteria|o__Actinomycetales|f__Actinomycetaceae|g__Actinomyces|s__Actinomyces_sp_oral_taxon_414	2|201174|1760|2037|2049|1654|712122	0	0	0	0	0	0	0	0	0	0	0	0	0	0	0	0	0	0	0	0	0	0	0	0	0	0	0	0	0	0	0	0	0	0	0	0	0	0	0	0	0	0	0	0	0	0	0	0
k__Bacteria|p__Actinobacteria|c__Actinobacteria|o__Actinomycetales|f__Actinomycetaceae|g__Actinomyces|s__Actinomyces_sp_oral_taxon_448	2|201174|1760|2037|2049|1654|712124	0	0	0	0	0	0	0	0	0	0	0	0	0	0	0	0	0	0	0	0	0	0	0	0	0	0	0	0	0	0	0	0	0	0	0	0	0	0	0	0	0	0	0	0	0	0	0	0
k__Bacteria|p__Actinobacteria|c__Actinobacteria|o__Actinomycetales|f__Actinomycetaceae|g__Actinomyces|s__Actinomyces_sp_oral_taxon_897	2|201174|1760|2037|2049|1654|2081702	0	0	0	0	0	0	0	0	0	0	0	0	0	0	0	0	0	0	0	0	0	0	0	0	0	0	0	0	0	0	0	0	0	0	0	0	0	0	0	0	0	0	0	0	0	0	0	0
k__Bacteria|p__Actinobacteria|c__Actinobacteria|o__Actinomycetales|f__Actinomycetaceae|g__Actinomyces|s__Actinomyces_sp_S6_Spd3	2|201174|1760|2037|2049|1654|1284680	0	0	0	0	0	0	0	0	0	0	0	0	0	0	0	0	0	0	0	0.00988	0	0	0	0.01419	0	0	0	0	0	0	0	0	0	0	0	0	0	0	0	0	0	0	0	0	0	0	0	0
k__Bacteria|p__Actinobacteria|c__Actinobacteria|o__Actinomycetales|f__Actinomycetaceae|g__Actinomyces|s__Actinomyces_turicensis	2|201174|1760|2037|2049|1654|131111	0	0	0	0	0	0	0	0	0	0	0	0	0	0	0	0	0	0	0	0	0	0	0	0	0	0	0	0	0	0	0	0	0	0	0	0	0	0	0	0	0	0	0	0	0	0	0	0
k__Bacteria|p__Actinobacteria|c__Actinobacteria|o__Actinomycetales|f__Actinomycetaceae|g__Actinomyces|s__Actinomyces_viscosus	2|201174|1760|2037|2049|1654|1656	0	0	0	0	0	0	0	0	0	0	0	0	0	0	0	0	0	0	0	0	0	0	0	0	0	0	0	0	0	0	0	0	0	0	0	0	0	0	0	0	0	0	0	0	0	0	0	0
k__Bacteria|p__Actinobacteria|c__Actinobacteria|o__Actinomycetales|f__Actinomycetaceae|g__Actinotignum	2|201174|1760|2037|2049|1653174	0	0	0	0	0	0	0	0	0	0	0	0	0	0	0	0	0	0	0	0	0	0	0	0	0	0	0	0	0	0	0	0	0	0	0	0	0	0	0	0	0	0	0	0	0	0	0	0
k__Bacteria|p__Actinobacteria|c__Actinobacteria|o__Actinomycetales|f__Actinomycetaceae|g__Actinotignum|s__Actinotignum_timonense	2|201174|1760|2037|2049|1653174|1870995	0	0	0	0	0	0	0	0	0	0	0	0	0	0	0	0	0	0	0	0	0	0	0	0	0	0	0	0	0	0	0	0	0	0	0	0	0	0	0	0	0	0	0	0	0	0	0	0
k__Bacteria|p__Actinobacteria|c__Actinobacteria|o__Actinomycetales|f__Actinomycetaceae|g__Varibaculum	2|201174|1760|2037|2049|184869	0	0	0	0	0	0	0	0	0	0	0	0	0	0	0	0	0	0	0	0	0	0	0	0	0	0	0	0	0	0	0	0	0	0	0	0	0	0	0	0	0	0	0	0	0	0	0	0
k__Bacteria|p__Actinobacteria|c__Actinobacteria|o__Actinomycetales|f__Actinomycetaceae|g__Varibaculum|s__Varibaculum_cambriense	2|201174|1760|2037|2049|184869|184870	0	0	0	0	0	0	0	0	0	0	0	0	0	0	0	0	0	0	0	0	0	0	0	0	0	0	0	0	0	0	0	0	0	0	0	0	0	0	0	0	0	0	0	0	0	0	0	0
k__Bacteria|p__Actinobacteria|c__Actinobacteria|o__Bifidobacteriales	2|201174|1760|85004	0.95359	1.76578	1.39911	0.13681	1.86465	0.13182	0.21032	0	0.35076	0	0.0581	0.11164	0.269	0.18492	10.469	0	1.53975	0.02304	0.30174	40.8391	2.46758	2.09518	6.43801	39.275	0.26575	0.07543	0.58887	0.02836	0.3339	0	2.38724	0.03175	1.30016	1.05151	0	6.54622	15.8165	5.95756	0.37843	0.4595	0	0.29729	2.04016	11.5286	0.69214	0.30505	0.31854	1.37564
k__Bacteria|p__Actinobacteria|c__Actinobacteria|o__Bifidobacteriales|f__Bifidobacteriaceae	2|201174|1760|85004|31953	0.95359	1.76578	1.39911	0.13681	1.86465	0.13182	0.21032	0	0.35076	0	0.0581	0.11164	0.269	0.18492	10.469	0	1.53975	0.02304	0.30174	40.8391	2.46758	2.09518	6.43801	39.275	0.26575	0.07543	0.58887	0.02836	0.3339	0	2.38724	0.03175	1.30016	1.05151	0	6.54622	15.8165	5.95756	0.37843	0.4595	0	0.29729	2.04016	11.5286	0.69214	0.30505	0.31854	1.37564
k__Bacteria|p__Actinobacteria|c__Actinobacteria|o__Bifidobacteriales|f__Bifidobacteriaceae|g__Aeriscardovia	2|201174|1760|85004|31953|240233	0	0	0	0	0	0	0	0	0	0	0	0	0	0	0	0	0	0	0	0	0	0	0	0	0	0	0	0	0	0	0	0	0	0	0	0	0	0	0	0	0	0	0	0	0	0	0	0
k__Bacteria|p__Actinobacteria|c__Actinobacteria|o__Bifidobacteriales|f__Bifidobacteriaceae|g__Aeriscardovia|s__Aeriscardovia_aeriphila	2|201174|1760|85004|31953|240233|218139	0	0	0	0	0	0	0	0	0	0	0	0	0	0	0	0	0	0	0	0	0	0	0	0	0	0	0	0	0	0	0	0	0	0	0	0	0	0	0	0	0	0	0	0	0	0	0	0
k__Bacteria|p__Actinobacteria|c__Actinobacteria|o__Bifidobacteriales|f__Bifidobacteriaceae|g__Alloscardovia	2|201174|1760|85004|31953|419014	0	0	0	0	0	0	0	0	0	0	0	0	0	0	0	0	0	0	0	0	0	0	0	0	0	0	0	0	0	0	0	0	0	0	0	0	0	0	0	0	0	0	0	0	0	0	0	0
k__Bacteria|p__Actinobacteria|c__Actinobacteria|o__Bifidobacteriales|f__Bifidobacteriaceae|g__Alloscardovia|s__Alloscardovia_omnicolens	2|201174|1760|85004|31953|419014|419015	0	0	0	0	0	0	0	0	0	0	0	0	0	0	0	0	0	0	0	0	0	0	0	0	0	0	0	0	0	0	0	0	0	0	0	0	0	0	0	0	0	0	0	0	0	0	0	0
k__Bacteria|p__Actinobacteria|c__Actinobacteria|o__Bifidobacteriales|f__Bifidobacteriaceae|g__Bifidobacterium	2|201174|1760|85004|31953|1678	0.95359	1.76578	1.39911	0.13681	1.86465	0.13182	0.21032	0	0.35076	0	0.0581	0.11164	0.269	0.18492	10.4682	0	1.53975	0.02304	0.30174	40.8391	2.46758	2.05607	6.43801	39.275	0.26575	0.07543	0.58887	0.02836	0.3339	0	2.38724	0.03175	1.30016	1.05151	0	6.54622	15.8165	5.95756	0.37843	0.4595	0	0.29729	2.04016	11.5286	0.69214	0.30505	0.31854	1.37564
k__Bacteria|p__Actinobacteria|c__Actinobacteria|o__Bifidobacteriales|f__Bifidobacteriaceae|g__Bifidobacterium|s__Bifidobacterium_adolescentis	2|201174|1760|85004|31953|1678|1680	0.94816	1.76578	1.23639	0	0.08854	0	0	0	0.25835	0	0	0	0.18943	0	0.05355	0	0	0	0	0.09861	1.31749	0	5.69978	0.11709	0	0.02264	0	0	0	0	2.38724	0	0.82139	0.63334	0	6.44971	6.95503	4.39838	0.19512	0.39879	0	0.27087	0	5.75415	0.63986	0.16	0.25896	0.82456
k__Bacteria|p__Actinobacteria|c__Actinobacteria|o__Bifidobacteriales|f__Bifidobacteriaceae|g__Bifidobacterium|s__Bifidobacterium_angulatum	2|201174|1760|85004|31953|1678|1683	0	0	0	0	0	0	0	0	0	0	0	0	0	0	0	0	0	0	0	0	0	0	0	0	0	0	0	0	0	0	0	0	0.05929	0	0	0	0.24031	0	0.15065	0	0	0.02641	0	0	0.01902	0.14504	0	0
k__Bacteria|p__Actinobacteria|c__Actinobacteria|o__Bifidobacteriales|f__Bifidobacteriaceae|g__Bifidobacterium|s__Bifidobacterium_animalis	2|201174|1760|85004|31953|1678|28025	0	0	0	0	0	0	0	0	0	0	0	0	0	0	0	0	0	0	0	0	0	0	0	0	0	0	0	0	0	0	0	0	0	0	0	0	0	0	0	0	0	0	0	0	0	0	0	0
k__Bacteria|p__Actinobacteria|c__Actinobacteria|o__Bifidobacteriales|f__Bifidobacteriaceae|g__Bifidobacterium|s__Bifidobacterium_bifidum	2|201174|1760|85004|31953|1678|1681	0	0	0.04192	0	0.12542	0	0	0	0	0	0	0	0	0	0.54123	0	0	0	0	0.6205	0.81338	0.06206	0	0.56581	0	0	0	0	0	0	0	0	0	0.41817	0	0	1.28203	0.84111	0	0	0	0	0	0.09479	0	0	0	0.05882
k__Bacteria|p__Actinobacteria|c__Actinobacteria|o__Bifidobacteriales|f__Bifidobacteriaceae|g__Bifidobacterium|s__Bifidobacterium_breve	2|201174|1760|85004|31953|1678|1685	0	0	0	0	0.09625	0	0	0	0	0	0	0	0	0	0.77045	0	0	0	0	3.032	0	0	0	2.61477	0	0	0	0	0	0	0	0	0	0	0	0	0	0.03723	0	0	0	0	0	0.17571	0	0	0	0
k__Bacteria|p__Actinobacteria|c__Actinobacteria|o__Bifidobacteriales|f__Bifidobacteriaceae|g__Bifidobacterium|s__Bifidobacterium_catenulatum	2|201174|1760|85004|31953|1678|1686	0	0	0	0	0.42667	0	0	0	0	0	0	0	0	0	0.06319	0	0.01174	0.0069	0.0047	0.01335	0	0	0	0	0	0	0	0	0	0	0	0	0	0	0	0	0	0.01625	0	0	0	0	0.0047	0	0	0	0.00886	0
k__Bacteria|p__Actinobacteria|c__Actinobacteria|o__Bifidobacteriales|f__Bifidobacteriaceae|g__Bifidobacterium|s__Bifidobacterium_dentium	2|201174|1760|85004|31953|1678|1689	0	0	0	0	0	0	0	0	0	0	0	0	0	0	0	0	0	0	0	0	0	0	0	0	0	0	0	0	0	0	0	0	0	0	0	0	0	0	0	0	0	0	0	0	0	0	0	0
k__Bacteria|p__Actinobacteria|c__Actinobacteria|o__Bifidobacteriales|f__Bifidobacteriaceae|g__Bifidobacterium|s__Bifidobacterium_gallinarum	2|201174|1760|85004|31953|1678|78344	0	0	0	0	0	0	0	0	0	0	0	0	0	0	0	0	0	0	0	0	0	0	0	0	0	0	0	0	0	0	0	0	0	0	0	0	0	0	0	0	0	0	0	0	0	0	0	0
k__Bacteria|p__Actinobacteria|c__Actinobacteria|o__Bifidobacteriales|f__Bifidobacteriaceae|g__Bifidobacterium|s__Bifidobacterium_kashiwanohense	2|201174|1760|85004|31953|1678|630129	0	0	0.00437	0	0	0	0	0	0	0	0	0	0	0	0	0	0	0	0	0	0	0	0	0	0	0	0	0	0	0	0	0	0	0	0	0	0	0.00606	0	0	0	0	0	0	0	0	0	0
k__Bacteria|p__Actinobacteria|c__Actinobacteria|o__Bifidobacteriales|f__Bifidobacteriaceae|g__Bifidobacterium|s__Bifidobacterium_longum	2|201174|1760|85004|31953|1678|216816	0	0	0.11092	0.13681	1.02295	0.13182	0.02568	0	0.09241	0	0.0581	0.11164	0.07957	0.00375	9.02683	0	1.45021	0.01614	0.29704	36.7766	0.19712	1.99401	0.62258	35.6161	0.26575	0.05279	0.46468	0.02836	0	0	0	0.01095	0.39068	0	0	0.09651	6.17348	0.64082	0	0	0	0	2.02988	3.46438	0.03326	0	0.0413	0.0445
k__Bacteria|p__Actinobacteria|c__Actinobacteria|o__Bifidobacteriales|f__Bifidobacteriaceae|g__Bifidobacterium|s__Bifidobacterium_merycicum	2|201174|1760|85004|31953|1678|78345	0	0	0	0	0	0	0	0	0	0	0	0	0	0	0	0	0	0	0	0	0	0	0	0	0	0	0	0	0	0	0	0	0	0	0	0	0	0	0	0	0	0	0	0	0	0	0	0
k__Bacteria|p__Actinobacteria|c__Actinobacteria|o__Bifidobacteriales|f__Bifidobacteriaceae|g__Bifidobacterium|s__Bifidobacterium_mongoliense	2|201174|1760|85004|31953|1678|518643	0	0	0	0	0	0	0	0	0	0	0	0	0	0	0	0	0	0	0	0	0	0	0	0	0	0	0	0	0	0	0	0	0	0	0	0	0	0	0	0	0	0	0	0	0	0	0	0
k__Bacteria|p__Actinobacteria|c__Actinobacteria|o__Bifidobacteriales|f__Bifidobacteriaceae|g__Bifidobacterium|s__Bifidobacterium_pseudocatenulatum	2|201174|1760|85004|31953|1678|28026	0	0	0.0055	0	0.10481	0	0	0	0	0	0	0	0	0	0.01297	0	0.03288	0	0	0.29809	0	0	0.11565	0.36127	0	0	0.12418	0	0	0	0	0.0208	0.0288	0	0	0	0.27412	0.01769	0.03266	0.06071	0	0	0.00558	0	0	0	0.00943	0
k__Bacteria|p__Actinobacteria|c__Actinobacteria|o__Bifidobacteriales|f__Bifidobacteriaceae|g__Bifidobacterium|s__Bifidobacterium_pseudolongum	2|201174|1760|85004|31953|1678|1694	0.00543	0	0	0	0	0	0.18464	0	0	0	0	0	0	0.18117	0	0	0	0	0	0	0	0	0	0	0	0	0	0	0.3339	0	0	0	0	0	0	0	0	0	0	0	0	0	0	0	0	0	0	0
k__Bacteria|p__Actinobacteria|c__Actinobacteria|o__Bifidobacteriales|f__Bifidobacteriaceae|g__Bifidobacterium|s__Bifidobacterium_pullorum	2|201174|1760|85004|31953|1678|78448	0	0	0	0	0	0	0	0	0	0	0	0	0	0	0	0	0	0	0	0	0	0	0	0	0	0	0	0	0	0	0	0	0	0	0	0	0	0	0	0	0	0	0	0	0	0	0	0
k__Bacteria|p__Actinobacteria|c__Actinobacteria|o__Bifidobacteriales|f__Bifidobacteriaceae|g__Bifidobacterium|s__Bifidobacterium_ruminantium	2|201174|1760|85004|31953|1678|78346	0	0	0	0	0	0	0	0	0	0	0	0	0	0	0	0	0.04492	0	0	0	0.1396	0	0	0	0	0	0	0	0	0	0	0	0	0	0	0	0.89154	0	0	0	0	0	0	2.03959	0	0	0	0.44776
k__Bacteria|p__Actinobacteria|c__Actinobacteria|o__Bifidobacteriales|f__Bifidobacteriaceae|g__Bifidobacterium|s__Bifidobacterium_saeculare	2|201174|1760|85004|31953|1678|78257	0	0	0	0	0	0	0	0	0	0	0	0	0	0	0	0	0	0	0	0	0	0	0	0	0	0	0	0	0	0	0	0	0	0	0	0	0	0	0	0	0	0	0	0	0	0	0	0
k__Bacteria|p__Actinobacteria|c__Actinobacteria|o__Bifidobacteriales|f__Bifidobacteriaceae|g__Bifidobacterium|s__Bifidobacterium_scardovii	2|201174|1760|85004|31953|1678|158787	0	0	0	0	0	0	0	0	0	0	0	0	0	0	0	0	0	0	0	0	0	0	0	0	0	0	0	0	0	0	0	0	0	0	0	0	0	0	0	0	0	0	0	0	0	0	0	0
k__Bacteria|p__Actinobacteria|c__Actinobacteria|o__Bifidobacteriales|f__Bifidobacteriaceae|g__Bifidobacterium|s__Bifidobacterium_thermacidophilum	2|201174|1760|85004|31953|1678|246618	0	0	0	0	0	0	0	0	0	0	0	0	0	0	0	0	0	0	0	0	0	0	0	0	0	0	0	0	0	0	0	0	0	0	0	0	0	0	0	0	0	0	0	0	0	0	0	0
k__Bacteria|p__Actinobacteria|c__Actinobacteria|o__Bifidobacteriales|f__Bifidobacteriaceae|g__Gardnerella	2|201174|1760|85004|31953|2701	0	0	0	0	0	0	0	0	0	0	0	0	0	0	0	0	0	0	0	0	0	0	0	0	0	0	0	0	0	0	0	0	0	0	0	0	0	0	0	0	0	0	0	0	0	0	0	0
k__Bacteria|p__Actinobacteria|c__Actinobacteria|o__Bifidobacteriales|f__Bifidobacteriaceae|g__Gardnerella|s__Gardnerella_vaginalis	2|201174|1760|85004|31953|2701|2702	0	0	0	0	0	0	0	0	0	0	0	0	0	0	0	0	0	0	0	0	0	0	0	0	0	0	0	0	0	0	0	0	0	0	0	0	0	0	0	0	0	0	0	0	0	0	0	0
k__Bacteria|p__Actinobacteria|c__Actinobacteria|o__Bifidobacteriales|f__Bifidobacteriaceae|g__Parascardovia	2|201174|1760|85004|31953|196082	0	0	0	0	0	0	0	0	0	0	0	0	0	0	0	0	0	0	0	0	0	0	0	0	0	0	0	0	0	0	0	0	0	0	0	0	0	0	0	0	0	0	0	0	0	0	0	0
k__Bacteria|p__Actinobacteria|c__Actinobacteria|o__Bifidobacteriales|f__Bifidobacteriaceae|g__Parascardovia|s__Parascardovia_denticolens	2|201174|1760|85004|31953|196082|78258	0	0	0	0	0	0	0	0	0	0	0	0	0	0	0	0	0	0	0	0	0	0	0	0	0	0	0	0	0	0	0	0	0	0	0	0	0	0	0	0	0	0	0	0	0	0	0	0
k__Bacteria|p__Actinobacteria|c__Actinobacteria|o__Bifidobacteriales|f__Bifidobacteriaceae|g__Scardovia	2|201174|1760|85004|31953|196081	0	0	0	0	0	0	0	0	0	0	0	0	0	0	0.00074	0	0	0	0	0	0	0.0391	0	0	0	0	0	0	0	0	0	0	0	0	0	0	0	0	0	0	0	0	0	0	0	0	0	0
k__Bacteria|p__Actinobacteria|c__Actinobacteria|o__Bifidobacteriales|f__Bifidobacteriaceae|g__Scardovia|s__Scardovia_inopinata	2|201174|1760|85004|31953|196081|78259	0	0	0	0	0	0	0	0	0	0	0	0	0	0	0	0	0	0	0	0	0	0	0	0	0	0	0	0	0	0	0	0	0	0	0	0	0	0	0	0	0	0	0	0	0	0	0	0
k__Bacteria|p__Actinobacteria|c__Actinobacteria|o__Bifidobacteriales|f__Bifidobacteriaceae|g__Scardovia|s__Scardovia_wiggsiae	2|201174|1760|85004|31953|196081|230143	0	0	0	0	0	0	0	0	0	0	0	0	0	0	0.00074	0	0	0	0	0	0	0.0391	0	0	0	0	0	0	0	0	0	0	0	0	0	0	0	0	0	0	0	0	0	0	0	0	0	0
k__Bacteria|p__Actinobacteria|c__Actinobacteria|o__Corynebacteriales	2|201174|1760|85007	0	0	0	0	0	0	0	0	0	0	0	0	0	0	0.02471	0	0	0	0	0.13479	0	0	0	0.17614	0	0	0	0	0	0	0	0	0	0	0	0	0	0	0	0	0	0	0	0	0	0	0	0
k__Bacteria|p__Actinobacteria|c__Actinobacteria|o__Corynebacteriales|f__Corynebacteriaceae	2|201174|1760|85007|1653	0	0	0	0	0	0	0	0	0	0	0	0	0	0	0.02471	0	0	0	0	0.13479	0	0	0	0.17614	0	0	0	0	0	0	0	0	0	0	0	0	0	0	0	0	0	0	0	0	0	0	0	0
k__Bacteria|p__Actinobacteria|c__Actinobacteria|o__Corynebacteriales|f__Corynebacteriaceae|g__Corynebacterium	2|201174|1760|85007|1653|1716	0	0	0	0	0	0	0	0	0	0	0	0	0	0	0.02471	0	0	0	0	0.13479	0	0	0	0.17614	0	0	0	0	0	0	0	0	0	0	0	0	0	0	0	0	0	0	0	0	0	0	0	0
k__Bacteria|p__Actinobacteria|c__Actinobacteria|o__Corynebacteriales|f__Corynebacteriaceae|g__Corynebacterium|s__Corynebacterium_accolens	2|201174|1760|85007|1653|1716|38284	0	0	0	0	0	0	0	0	0	0	0	0	0	0	0	0	0	0	0	0	0	0	0	0	0	0	0	0	0	0	0	0	0	0	0	0	0	0	0	0	0	0	0	0	0	0	0	0
k__Bacteria|p__Actinobacteria|c__Actinobacteria|o__Corynebacteriales|f__Corynebacteriaceae|g__Corynebacterium|s__Corynebacterium_amycolatum	2|201174|1760|85007|1653|1716|43765	0	0	0	0	0	0	0	0	0	0	0	0	0	0	0	0	0	0	0	0	0	0	0	0	0	0	0	0	0	0	0	0	0	0	0	0	0	0	0	0	0	0	0	0	0	0	0	0
k__Bacteria|p__Actinobacteria|c__Actinobacteria|o__Corynebacteriales|f__Corynebacteriaceae|g__Corynebacterium|s__Corynebacterium_argentoratense	2|201174|1760|85007|1653|1716|42817	0	0	0	0	0	0	0	0	0	0	0	0	0	0	0.02471	0	0	0	0	0.13479	0	0	0	0.17614	0	0	0	0	0	0	0	0	0	0	0	0	0	0	0	0	0	0	0	0	0	0	0	0
k__Bacteria|p__Actinobacteria|c__Actinobacteria|o__Corynebacteriales|f__Corynebacteriaceae|g__Corynebacterium|s__Corynebacterium_aurimucosum	2|201174|1760|85007|1653|1716|169292	0	0	0	0	0	0	0	0	0	0	0	0	0	0	0	0	0	0	0	0	0	0	0	0	0	0	0	0	0	0	0	0	0	0	0	0	0	0	0	0	0	0	0	0	0	0	0	0
k__Bacteria|p__Actinobacteria|c__Actinobacteria|o__Corynebacteriales|f__Corynebacteriaceae|g__Corynebacterium|s__Corynebacterium_casei	2|201174|1760|85007|1653|1716|160386	0	0	0	0	0	0	0	0	0	0	0	0	0	0	0	0	0	0	0	0	0	0	0	0	0	0	0	0	0	0	0	0	0	0	0	0	0	0	0	0	0	0	0	0	0	0	0	0
k__Bacteria|p__Actinobacteria|c__Actinobacteria|o__Corynebacteriales|f__Corynebacteriaceae|g__Corynebacterium|s__Corynebacterium_durum	2|201174|1760|85007|1653|1716|61592	0	0	0	0	0	0	0	0	0	0	0	0	0	0	0	0	0	0	0	0	0	0	0	0	0	0	0	0	0	0	0	0	0	0	0	0	0	0	0	0	0	0	0	0	0	0	0	0
k__Bacteria|p__Actinobacteria|c__Actinobacteria|o__Corynebacteriales|f__Corynebacteriaceae|g__Corynebacterium|s__Corynebacterium_flavescens	2|201174|1760|85007|1653|1716|28028	0	0	0	0	0	0	0	0	0	0	0	0	0	0	0	0	0	0	0	0	0	0	0	0	0	0	0	0	0	0	0	0	0	0	0	0	0	0	0	0	0	0	0	0	0	0	0	0
k__Bacteria|p__Actinobacteria|c__Actinobacteria|o__Corynebacteriales|f__Corynebacteriaceae|g__Corynebacterium|s__Corynebacterium_jeikeium	2|201174|1760|85007|1653|1716|38289	0	0	0	0	0	0	0	0	0	0	0	0	0	0	0	0	0	0	0	0	0	0	0	0	0	0	0	0	0	0	0	0	0	0	0	0	0	0	0	0	0	0	0	0	0	0	0	0
k__Bacteria|p__Actinobacteria|c__Actinobacteria|o__Corynebacteriales|f__Corynebacteriaceae|g__Corynebacterium|s__Corynebacterium_matruchotii	2|201174|1760|85007|1653|1716|43768	0	0	0	0	0	0	0	0	0	0	0	0	0	0	0	0	0	0	0	0	0	0	0	0	0	0	0	0	0	0	0	0	0	0	0	0	0	0	0	0	0	0	0	0	0	0	0	0
k__Bacteria|p__Actinobacteria|c__Actinobacteria|o__Corynebacteriales|f__Corynebacteriaceae|g__Corynebacterium|s__Corynebacterium_urealyticum	2|201174|1760|85007|1653|1716|43771	0	0	0	0	0	0	0	0	0	0	0	0	0	0	0	0	0	0	0	0	0	0	0	0	0	0	0	0	0	0	0	0	0	0	0	0	0	0	0	0	0	0	0	0	0	0	0	0
k__Bacteria|p__Actinobacteria|c__Actinobacteria|o__Corynebacteriales|f__Corynebacteriaceae|g__Corynebacterium|s__Corynebacterium_variabile	2|201174|1760|85007|1653|1716|1727	0	0	0	0	0	0	0	0	0	0	0	0	0	0	0	0	0	0	0	0	0	0	0	0	0	0	0	0	0	0	0	0	0	0	0	0	0	0	0	0	0	0	0	0	0	0	0	0
k__Bacteria|p__Actinobacteria|c__Actinobacteria|o__Corynebacteriales|f__Corynebacteriales_unclassified	2|201174|1760|85007|	0	0	0	0	0	0	0	0	0	0	0	0	0	0	0	0	0	0	0	0	0	0	0	0	0	0	0	0	0	0	0	0	0	0	0	0	0	0	0	0	0	0	0	0	0	0	0	0
k__Bacteria|p__Actinobacteria|c__Actinobacteria|o__Corynebacteriales|f__Corynebacteriales_unclassified|g__Lawsonella	2|201174|1760|85007||1847725	0	0	0	0	0	0	0	0	0	0	0	0	0	0	0	0	0	0	0	0	0	0	0	0	0	0	0	0	0	0	0	0	0	0	0	0	0	0	0	0	0	0	0	0	0	0	0	0
k__Bacteria|p__Actinobacteria|c__Actinobacteria|o__Corynebacteriales|f__Corynebacteriales_unclassified|g__Lawsonella|s__Lawsonella_clevelandensis	2|201174|1760|85007||1847725|1528099	0	0	0	0	0	0	0	0	0	0	0	0	0	0	0	0	0	0	0	0	0	0	0	0	0	0	0	0	0	0	0	0	0	0	0	0	0	0	0	0	0	0	0	0	0	0	0	0
k__Bacteria|p__Actinobacteria|c__Actinobacteria|o__Corynebacteriales|f__Nocardiaceae	2|201174|1760|85007|85025	0	0	0	0	0	0	0	0	0	0	0	0	0	0	0	0	0	0	0	0	0	0	0	0	0	0	0	0	0	0	0	0	0	0	0	0	0	0	0	0	0	0	0	0	0	0	0	0
k__Bacteria|p__Actinobacteria|c__Actinobacteria|o__Corynebacteriales|f__Nocardiaceae|g__Rhodococcus	2|201174|1760|85007|85025|1827	0	0	0	0	0	0	0	0	0	0	0	0	0	0	0	0	0	0	0	0	0	0	0	0	0	0	0	0	0	0	0	0	0	0	0	0	0	0	0	0	0	0	0	0	0	0	0	0
k__Bacteria|p__Actinobacteria|c__Actinobacteria|o__Corynebacteriales|f__Nocardiaceae|g__Rhodococcus|s__Rhodococcus_erythropolis	2|201174|1760|85007|85025|1827|1833	0	0	0	0	0	0	0	0	0	0	0	0	0	0	0	0	0	0	0	0	0	0	0	0	0	0	0	0	0	0	0	0	0	0	0	0	0	0	0	0	0	0	0	0	0	0	0	0
k__Bacteria|p__Actinobacteria|c__Actinobacteria|o__Corynebacteriales|f__Nocardiaceae|g__Rhodococcus|s__Rhodococcus_qingshengii	2|201174|1760|85007|85025|1827|334542	0	0	0	0	0	0	0	0	0	0	0	0	0	0	0	0	0	0	0	0	0	0	0	0	0	0	0	0	0	0	0	0	0	0	0	0	0	0	0	0	0	0	0	0	0	0	0	0
k__Bacteria|p__Actinobacteria|c__Actinobacteria|o__Micrococcales	2|201174|1760|85006	0	0	0	0	0	0	0	0	0	0	0	0	0	0	0.15167	0	0.07875	0	0	0	0	1.1382	0	0	0	0	0	0	0	0	0	0	0	0	0	0	0	0	0	0	0	0	0	0	0	0.01297	0	0
k__Bacteria|p__Actinobacteria|c__Actinobacteria|o__Micrococcales|f__Brevibacteriaceae	2|201174|1760|85006|85019	0	0	0	0	0	0	0	0	0	0	0	0	0	0	0	0	0	0	0	0	0	0	0	0	0	0	0	0	0	0	0	0	0	0	0	0	0	0	0	0	0	0	0	0	0	0	0	0
k__Bacteria|p__Actinobacteria|c__Actinobacteria|o__Micrococcales|f__Brevibacteriaceae|g__Brevibacterium	2|201174|1760|85006|85019|1696	0	0	0	0	0	0	0	0	0	0	0	0	0	0	0	0	0	0	0	0	0	0	0	0	0	0	0	0	0	0	0	0	0	0	0	0	0	0	0	0	0	0	0	0	0	0	0	0
k__Bacteria|p__Actinobacteria|c__Actinobacteria|o__Micrococcales|f__Brevibacteriaceae|g__Brevibacterium|s__Brevibacterium_aurantiacum	2|201174|1760|85006|85019|1696|273384	0	0	0	0	0	0	0	0	0	0	0	0	0	0	0	0	0	0	0	0	0	0	0	0	0	0	0	0	0	0	0	0	0	0	0	0	0	0	0	0	0	0	0	0	0	0	0	0
k__Bacteria|p__Actinobacteria|c__Actinobacteria|o__Micrococcales|f__Brevibacteriaceae|g__Brevibacterium|s__Brevibacterium_linens	2|201174|1760|85006|85019|1696|1703	0	0	0	0	0	0	0	0	0	0	0	0	0	0	0	0	0	0	0	0	0	0	0	0	0	0	0	0	0	0	0	0	0	0	0	0	0	0	0	0	0	0	0	0	0	0	0	0
k__Bacteria|p__Actinobacteria|c__Actinobacteria|o__Micrococcales|f__Microbacteriaceae	2|201174|1760|85006|85023	0	0	0	0	0	0	0	0	0	0	0	0	0	0	0	0	0	0	0	0	0	0	0	0	0	0	0	0	0	0	0	0	0	0	0	0	0	0	0	0	0	0	0	0	0	0	0	0
k__Bacteria|p__Actinobacteria|c__Actinobacteria|o__Micrococcales|f__Microbacteriaceae|g__Leucobacter	2|201174|1760|85006|85023|55968	0	0	0	0	0	0	0	0	0	0	0	0	0	0	0	0	0	0	0	0	0	0	0	0	0	0	0	0	0	0	0	0	0	0	0	0	0	0	0	0	0	0	0	0	0	0	0	0
k__Bacteria|p__Actinobacteria|c__Actinobacteria|o__Micrococcales|f__Microbacteriaceae|g__Leucobacter|s__Leucobacter_komagatae	2|201174|1760|85006|85023|55968|55969	0	0	0	0	0	0	0	0	0	0	0	0	0	0	0	0	0	0	0	0	0	0	0	0	0	0	0	0	0	0	0	0	0	0	0	0	0	0	0	0	0	0	0	0	0	0	0	0
k__Bacteria|p__Actinobacteria|c__Actinobacteria|o__Micrococcales|f__Microbacteriaceae|g__Leucobacter|s__Leucobacter_sp_7_1	2|201174|1760|85006|85023|55968|1255613	0	0	0	0	0	0	0	0	0	0	0	0	0	0	0	0	0	0	0	0	0	0	0	0	0	0	0	0	0	0	0	0	0	0	0	0	0	0	0	0	0	0	0	0	0	0	0	0
k__Bacteria|p__Actinobacteria|c__Actinobacteria|o__Micrococcales|f__Micrococcaceae	2|201174|1760|85006|1268	0	0	0	0	0	0	0	0	0	0	0	0	0	0	0.15167	0	0.07875	0	0	0	0	1.1382	0	0	0	0	0	0	0	0	0	0	0	0	0	0	0	0	0	0	0	0	0	0	0	0.01297	0	0
k__Bacteria|p__Actinobacteria|c__Actinobacteria|o__Micrococcales|f__Micrococcaceae|g__Kocuria	2|201174|1760|85006|1268|57493	0	0	0	0	0	0	0	0	0	0	0	0	0	0	0	0	0	0	0	0	0	0	0	0	0	0	0	0	0	0	0	0	0	0	0	0	0	0	0	0	0	0	0	0	0	0	0	0
k__Bacteria|p__Actinobacteria|c__Actinobacteria|o__Micrococcales|f__Micrococcaceae|g__Kocuria|s__Kocuria_kristinae	2|201174|1760|85006|1268|57493|37923	0	0	0	0	0	0	0	0	0	0	0	0	0	0	0	0	0	0	0	0	0	0	0	0	0	0	0	0	0	0	0	0	0	0	0	0	0	0	0	0	0	0	0	0	0	0	0	0
k__Bacteria|p__Actinobacteria|c__Actinobacteria|o__Micrococcales|f__Micrococcaceae|g__Rothia	2|201174|1760|85006|1268|32207	0	0	0	0	0	0	0	0	0	0	0	0	0	0	0.15167	0	0.07875	0	0	0	0	1.1382	0	0	0	0	0	0	0	0	0	0	0	0	0	0	0	0	0	0	0	0	0	0	0	0.01297	0	0
k__Bacteria|p__Actinobacteria|c__Actinobacteria|o__Micrococcales|f__Micrococcaceae|g__Rothia|s__Rothia_aeria	2|201174|1760|85006|1268|32207|172042	0	0	0	0	0	0	0	0	0	0	0	0	0	0	0	0	0	0	0	0	0	0	0	0	0	0	0	0	0	0	0	0	0	0	0	0	0	0	0	0	0	0	0	0	0	0	0	0
k__Bacteria|p__Actinobacteria|c__Actinobacteria|o__Micrococcales|f__Micrococcaceae|g__Rothia|s__Rothia_dentocariosa	2|201174|1760|85006|1268|32207|2047	0	0	0	0	0	0	0	0	0	0	0	0	0	0	0.01745	0	0	0	0	0	0	0.17596	0	0	0	0	0	0	0	0	0	0	0	0	0	0	0	0	0	0	0	0	0	0	0	0	0	0
k__Bacteria|p__Actinobacteria|c__Actinobacteria|o__Micrococcales|f__Micrococcaceae|g__Rothia|s__Rothia_mucilaginosa	2|201174|1760|85006|1268|32207|43675	0	0	0	0	0	0	0	0	0	0	0	0	0	0	0.13421	0	0.07875	0	0	0	0	0.96225	0	0	0	0	0	0	0	0	0	0	0	0	0	0	0	0	0	0	0	0	0	0	0	0.01297	0	0
k__Bacteria|p__Actinobacteria|c__Actinobacteria|o__Micrococcales|f__Micrococcales_unclassified	2|201174|1760|85006|	0	0	0	0	0	0	0	0	0	0	0	0	0	0	0	0	0	0	0	0	0	0	0	0	0	0	0	0	0	0	0	0	0	0	0	0	0	0	0	0	0	0	0	0	0	0	0	0
k__Bacteria|p__Actinobacteria|c__Actinobacteria|o__Micrococcales|f__Micrococcales_unclassified|g__Tropheryma	2|201174|1760|85006||2038	0	0	0	0	0	0	0	0	0	0	0	0	0	0	0	0	0	0	0	0	0	0	0	0	0	0	0	0	0	0	0	0	0	0	0	0	0	0	0	0	0	0	0	0	0	0	0	0
k__Bacteria|p__Actinobacteria|c__Actinobacteria|o__Micrococcales|f__Micrococcales_unclassified|g__Tropheryma|s__Tropheryma_whipplei	2|201174|1760|85006||2038|2039	0	0	0	0	0	0	0	0	0	0	0	0	0	0	0	0	0	0	0	0	0	0	0	0	0	0	0	0	0	0	0	0	0	0	0	0	0	0	0	0	0	0	0	0	0	0	0	0
k__Bacteria|p__Actinobacteria|c__Actinobacteria|o__Propionibacteriales	2|201174|1760|85009	0	0	0	0	0	0	0	0	0	0	0	0	0	0	0	0	0	0	0	0	0	0	0	0	0	0	0	0	0	0	0	0	0	0	0	0	0	0	0	0	0	0	0	0	0	0	0	0
k__Bacteria|p__Actinobacteria|c__Actinobacteria|o__Propionibacteriales|f__Propionibacteriaceae	2|201174|1760|85009|31957	0	0	0	0	0	0	0	0	0	0	0	0	0	0	0	0	0	0	0	0	0	0	0	0	0	0	0	0	0	0	0	0	0	0	0	0	0	0	0	0	0	0	0	0	0	0	0	0
k__Bacteria|p__Actinobacteria|c__Actinobacteria|o__Propionibacteriales|f__Propionibacteriaceae|g__Cutibacterium	2|201174|1760|85009|31957|1912216	0	0	0	0	0	0	0	0	0	0	0	0	0	0	0	0	0	0	0	0	0	0	0	0	0	0	0	0	0	0	0	0	0	0	0	0	0	0	0	0	0	0	0	0	0	0	0	0
k__Bacteria|p__Actinobacteria|c__Actinobacteria|o__Propionibacteriales|f__Propionibacteriaceae|g__Cutibacterium|s__Cutibacterium_acnes	2|201174|1760|85009|31957|1912216|1747	0	0	0	0	0	0	0	0	0	0	0	0	0	0	0	0	0	0	0	0	0	0	0	0	0	0	0	0	0	0	0	0	0	0	0	0	0	0	0	0	0	0	0	0	0	0	0	0
k__Bacteria|p__Actinobacteria|c__Actinobacteria|o__Propionibacteriales|f__Propionibacteriaceae|g__Cutibacterium|s__Propionibacterium_namnetense	2|201174|1760|85009|31957|1912216|1574624	0	0	0	0	0	0	0	0	0	0	0	0	0	0	0	0	0	0	0	0	0	0	0	0	0	0	0	0	0	0	0	0	0	0	0	0	0	0	0	0	0	0	0	0	0	0	0	0
k__Bacteria|p__Actinobacteria|c__Actinobacteria|o__Propionibacteriales|f__Propionibacteriaceae|g__Propionibacterium	2|201174|1760|85009|31957|1743	0	0	0	0	0	0	0	0	0	0	0	0	0	0	0	0	0	0	0	0	0	0	0	0	0	0	0	0	0	0	0	0	0	0	0	0	0	0	0	0	0	0	0	0	0	0	0	0
k__Bacteria|p__Actinobacteria|c__Actinobacteria|o__Propionibacteriales|f__Propionibacteriaceae|g__Propionibacterium|s__Propionibacterium_acidifaciens	2|201174|1760|85009|31957|1743|556499	0	0	0	0	0	0	0	0	0	0	0	0	0	0	0	0	0	0	0	0	0	0	0	0	0	0	0	0	0	0	0	0	0	0	0	0	0	0	0	0	0	0	0	0	0	0	0	0
k__Bacteria|p__Actinobacteria|c__Actinobacteria|o__Propionibacteriales|f__Propionibacteriaceae|g__Propionibacterium|s__Propionibacterium_freudenreichii	2|201174|1760|85009|31957|1743|1744	0	0	0	0	0	0	0	0	0	0	0	0	0	0	0	0	0	0	0	0	0	0	0	0	0	0	0	0	0	0	0	0	0	0	0	0	0	0	0	0	0	0	0	0	0	0	0	0
k__Bacteria|p__Actinobacteria|c__Actinobacteria|o__Propionibacteriales|f__Propionibacteriaceae|g__Pseudopropionibacterium	2|201174|1760|85009|31957|1912217	0	0	0	0	0	0	0	0	0	0	0	0	0	0	0	0	0	0	0	0	0	0	0	0	0	0	0	0	0	0	0	0	0	0	0	0	0	0	0	0	0	0	0	0	0	0	0	0
k__Bacteria|p__Actinobacteria|c__Actinobacteria|o__Propionibacteriales|f__Propionibacteriaceae|g__Pseudopropionibacterium|s__Pseudopropionibacterium_propionicum	2|201174|1760|85009|31957|1912217|1750	0	0	0	0	0	0	0	0	0	0	0	0	0	0	0	0	0	0	0	0	0	0	0	0	0	0	0	0	0	0	0	0	0	0	0	0	0	0	0	0	0	0	0	0	0	0	0	0
k__Bacteria|p__Actinobacteria|c__Coriobacteriia	2|201174|84998	0.15527	0.40498	0.68165	1.55298	0.11588	1.73667	0.04887	1.40371	0.36745	0.06741	0	1.58204	0	0	0.59316	0.03841	0.80292	0.02091	0.71034	0.07546	1.0628	2.64242	0.77812	0.03136	3.37594	0	0.21404	0	0.05694	0.04811	0.24263	1.43627	1.09343	0.11599	0.26627	1.18081	4.25378	0.12978	5.81797	0.09914	0.01735	0	0	2.80155	0.50404	0.84437	2.15747	0.55069
k__Bacteria|p__Actinobacteria|c__Coriobacteriia|o__Coriobacteriales	2|201174|84998|84999	0.15527	0.38477	0.68165	1.55298	0.11588	1.73667	0.04887	1.09847	0.31584	0	0	1.58204	0	0	0.57388	0.03841	0.63903	0.02091	0.71034	0.07546	1.0628	2.64242	0.69808	0.03136	3.37594	0	0.21404	0	0.05694	0.04811	0.24263	1.24698	1.09343	0.11599	0.26627	0.88503	4.15401	0.12978	4.16845	0.09914	0.01735	0	0	2.73608	0.50404	0.75729	0.74236	0.50669
k__Bacteria|p__Actinobacteria|c__Coriobacteriia|o__Coriobacteriales|f__Atopobiaceae	2|201174|84998|84999|1643824	0	0	0.00688	0	0	0	0	0	0	0	0	0	0	0	0.00144	0	0.00977	0	0	0.0046	0.97637	0	0.32282	0	0	0	0.01211	0	0	0	0	0	0	0	0	0	0.09314	0.09349	0	0	0	0	0	1.70838	0.27885	0	0	0.38124
k__Bacteria|p__Actinobacteria|c__Coriobacteriia|o__Coriobacteriales|f__Atopobiaceae|g__Atopobium	2|201174|84998|84999|1643824|1380	0	0	0	0	0	0	0	0	0	0	0	0	0	0	0.00144	0	0	0	0	0.0046	0	0	0	0	0	0	0	0	0	0	0	0	0	0	0	0	0	0	0	0	0	0	0	0	0	0	0	0
k__Bacteria|p__Actinobacteria|c__Coriobacteriia|o__Coriobacteriales|f__Atopobiaceae|g__Atopobium|s__Atopobium_deltae	2|201174|84998|84999|1643824|1380|1393034	0	0	0	0	0	0	0	0	0	0	0	0	0	0	0	0	0	0	0	0	0	0	0	0	0	0	0	0	0	0	0	0	0	0	0	0	0	0	0	0	0	0	0	0	0	0	0	0
k__Bacteria|p__Actinobacteria|c__Coriobacteriia|o__Coriobacteriales|f__Atopobiaceae|g__Atopobium|s__Atopobium_minutum	2|201174|84998|84999|1643824|1380|1381	0	0	0	0	0	0	0	0	0	0	0	0	0	0	0	0	0	0	0	0	0	0	0	0	0	0	0	0	0	0	0	0	0	0	0	0	0	0	0	0	0	0	0	0	0	0	0	0
k__Bacteria|p__Actinobacteria|c__Coriobacteriia|o__Coriobacteriales|f__Atopobiaceae|g__Atopobium|s__Atopobium_parvulum	2|201174|84998|84999|1643824|1380|1382	0	0	0	0	0	0	0	0	0	0	0	0	0	0	0.00144	0	0	0	0	0.0046	0	0	0	0	0	0	0	0	0	0	0	0	0	0	0	0	0	0	0	0	0	0	0	0	0	0	0	0
k__Bacteria|p__Actinobacteria|c__Coriobacteriia|o__Coriobacteriales|f__Atopobiaceae|g__Atopobium|s__Atopobium_rimae	2|201174|84998|84999|1643824|1380|1383	0	0	0	0	0	0	0	0	0	0	0	0	0	0	0	0	0	0	0	0	0	0	0	0	0	0	0	0	0	0	0	0	0	0	0	0	0	0	0	0	0	0	0	0	0	0	0	0
k__Bacteria|p__Actinobacteria|c__Coriobacteriia|o__Coriobacteriales|f__Atopobiaceae|g__Atopobium|s__Atopobium_vaginae	2|201174|84998|84999|1643824|1380|82135	0	0	0	0	0	0	0	0	0	0	0	0	0	0	0	0	0	0	0	0	0	0	0	0	0	0	0	0	0	0	0	0	0	0	0	0	0	0	0	0	0	0	0	0	0	0	0	0
k__Bacteria|p__Actinobacteria|c__Coriobacteriia|o__Coriobacteriales|f__Atopobiaceae|g__Olsenella	2|201174|84998|84999|1643824|133925	0	0	0.00688	0	0	0	0	0	0	0	0	0	0	0	0	0	0.00977	0	0	0	0.97637	0	0.32282	0	0	0	0.01211	0	0	0	0	0	0	0	0	0	0.09314	0.09349	0	0	0	0	0	1.70838	0.27885	0	0	0.38124
k__Bacteria|p__Actinobacteria|c__Coriobacteriia|o__Coriobacteriales|f__Atopobiaceae|g__Olsenella|s__Olsenella_profusa	2|201174|84998|84999|1643824|133925|138595	0	0	0	0	0	0	0	0	0	0	0	0	0	0	0	0	0	0	0	0	0	0	0	0	0	0	0	0	0	0	0	0	0	0	0	0	0	0	0	0	0	0	0	0	0	0	0	0
k__Bacteria|p__Actinobacteria|c__Coriobacteriia|o__Coriobacteriales|f__Atopobiaceae|g__Olsenella|s__Olsenella_scatoligenes	2|201174|84998|84999|1643824|133925|1299998	0	0	0.00688	0	0	0	0	0	0	0	0	0	0	0	0	0	0.00977	0	0	0	0.97637	0	0.32282	0	0	0	0.01211	0	0	0	0	0	0	0	0	0	0.09314	0.09349	0	0	0	0	0	1.70838	0.27885	0	0	0.38124
k__Bacteria|p__Actinobacteria|c__Coriobacteriia|o__Coriobacteriales|f__Atopobiaceae|g__Olsenella|s__Olsenella_uli	2|201174|84998|84999|1643824|133925|133926	0	0	0	0	0	0	0	0	0	0	0	0	0	0	0	0	0	0	0	0	0	0	0	0	0	0	0	0	0	0	0	0	0	0	0	0	0	0	0	0	0	0	0	0	0	0	0	0
k__Bacteria|p__Actinobacteria|c__Coriobacteriia|o__Coriobacteriales|f__Coriobacteriaceae	2|201174|84998|84999|84107	0.15527	0.38477	0.67477	1.55298	0.11588	1.73667	0.04887	1.09847	0.31584	0	0	1.58204	0	0	0.57244	0.03841	0.62927	0.02091	0.71034	0.07085	0.08643	2.64242	0.37526	0.03136	3.37594	0	0.20193	0	0.05694	0.04811	0.24263	1.24698	1.09343	0.11599	0.26627	0.88503	4.06087	0.03629	4.16845	0.09914	0.01735	0	0	1.02771	0.22519	0.75729	0.74236	0.12546
k__Bacteria|p__Actinobacteria|c__Coriobacteriia|o__Coriobacteriales|f__Coriobacteriaceae|g__Collinsella	2|201174|84998|84999|84107|102106	0.15527	0.38477	0.67477	1.55298	0.11588	1.73667	0.04887	1.09847	0.31584	0	0	1.58204	0	0	0.57244	0.03841	0.62927	0.02091	0.71034	0.07085	0.08643	2.64242	0.37526	0.03136	3.37594	0	0.20193	0	0.05694	0.04811	0.24263	1.24698	1.09343	0.11599	0.26627	0.88503	4.06087	0.03629	4.16845	0.09914	0.01735	0	0	1.02771	0.22519	0.75729	0.74236	0.12546
k__Bacteria|p__Actinobacteria|c__Coriobacteriia|o__Coriobacteriales|f__Coriobacteriaceae|g__Collinsella|s__Collinsella_aerofaciens	2|201174|84998|84999|84107|102106|74426	0.15527	0.38477	0.66729	1.55031	0.11588	1.73667	0.04887	1.09847	0.31584	0	0	1.58204	0	0	0.57063	0.03841	0.62927	0.02091	0.71034	0.07085	0.08643	2.63898	0.37526	0.03136	3.35859	0	0.20193	0	0.05694	0.04811	0.24263	1.24698	1.09343	0.11599	0.26627	0.88503	4.05073	0.03629	4.15219	0.09914	0.01735	0	0	1.02358	0.22519	0.75729	0.73658	0.12546
k__Bacteria|p__Actinobacteria|c__Coriobacteriia|o__Coriobacteriales|f__Coriobacteriaceae|g__Collinsella|s__Collinsella_intestinalis	2|201174|84998|84999|84107|102106|147207	0	0	0	0	0	0	0	0	0	0	0	0	0	0	0	0	0	0	0	0	0	0	0	0	0	0	0	0	0	0	0	0	0	0	0	0	0	0	0	0	0	0	0	0	0	0	0	0
k__Bacteria|p__Actinobacteria|c__Coriobacteriia|o__Coriobacteriales|f__Coriobacteriaceae|g__Collinsella|s__Collinsella_stercoris	2|201174|84998|84999|84107|102106|147206	0	0	0.00748	0.00266	0	0	0	0	0	0	0	0	0	0	0.00182	0	0	0	0	0	0	0.00344	0	0	0.01735	0	0	0	0	0	0	0	0	0	0	0	0.01014	0	0.01626	0	0	0	0	0.00413	0	0	0.00578	0
k__Bacteria|p__Actinobacteria|c__Coriobacteriia|o__Coriobacteriales|f__Coriobacteriaceae|g__Enorma	2|201174|84998|84999|84107|1472762	0	0	0	0	0	0	0	0	0	0	0	0	0	0	0	0	0	0	0	0	0	0	0	0	0	0	0	0	0	0	0	0	0	0	0	0	0	0	0	0	0	0	0	0	0	0	0	0
k__Bacteria|p__Actinobacteria|c__Coriobacteriia|o__Coriobacteriales|f__Coriobacteriaceae|g__Enorma|s__[Collinsella]_massiliensis	2|201174|84998|84999|84107|1472762|1232426	0	0	0	0	0	0	0	0	0	0	0	0	0	0	0	0	0	0	0	0	0	0	0	0	0	0	0	0	0	0	0	0	0	0	0	0	0	0	0	0	0	0	0	0	0	0	0	0
k__Bacteria|p__Actinobacteria|c__Coriobacteriia|o__Coriobacteriales|f__Coriobacteriaceae|g__Enorma|s__Enorma_massiliensis	2|201174|84998|84999|84107|1472762|1472761	0	0	0	0	0	0	0	0	0	0	0	0	0	0	0	0	0	0	0	0	0	0	0	0	0	0	0	0	0	0	0	0	0	0	0	0	0	0	0	0	0	0	0	0	0	0	0	0
k__Bacteria|p__Actinobacteria|c__Coriobacteriia|o__Eggerthellales	2|201174|84998|1643822	0	0.02021	0	0	0	0	0	0.30524	0.05161	0.06741	0	0	0	0	0.01929	0	0.16389	0	0	0	0	0	0.08004	0	0	0	0	0	0	0	0	0.18929	0	0	0	0.29578	0.09978	0	1.64953	0	0	0	0	0.06547	0	0.08708	1.41511	0.044
k__Bacteria|p__Actinobacteria|c__Coriobacteriia|o__Eggerthellales|f__Eggerthellaceae	2|201174|84998|1643822|1643826	0	0.02021	0	0	0	0	0	0.30524	0.05161	0.06741	0	0	0	0	0.01929	0	0.16389	0	0	0	0	0	0.08004	0	0	0	0	0	0	0	0	0.18929	0	0	0	0.29578	0.09978	0	1.64953	0	0	0	0	0.06547	0	0.08708	1.41511	0.044
k__Bacteria|p__Actinobacteria|c__Coriobacteriia|o__Eggerthellales|f__Eggerthellaceae|g__Adlercreutzia	2|201174|84998|1643822|1643826|447020	0	0	0	0	0	0	0	0	0	0	0	0	0	0	0	0	0	0	0	0	0	0	0	0	0	0	0	0	0	0	0	0	0	0	0	0	0	0	0	0	0	0	0	0	0	0	0	0.02412
k__Bacteria|p__Actinobacteria|c__Coriobacteriia|o__Eggerthellales|f__Eggerthellaceae|g__Adlercreutzia|s__Adlercreutzia_equolifaciens	2|201174|84998|1643822|1643826|447020|446660	0	0	0	0	0	0	0	0	0	0	0	0	0	0	0	0	0	0	0	0	0	0	0	0	0	0	0	0	0	0	0	0	0	0	0	0	0	0	0	0	0	0	0	0	0	0	0	0.02412
k__Bacteria|p__Actinobacteria|c__Coriobacteriia|o__Eggerthellales|f__Eggerthellaceae|g__Asaccharobacter	2|201174|84998|1643822|1643826|553372	0	0	0	0	0	0	0	0	0	0	0	0	0	0	0	0	0	0	0	0	0	0	0	0	0	0	0	0	0	0	0	0	0	0	0	0	0	0	0	0	0	0	0	0	0	0	0	0.01988
k__Bacteria|p__Actinobacteria|c__Coriobacteriia|o__Eggerthellales|f__Eggerthellaceae|g__Asaccharobacter|s__Asaccharobacter_celatus	2|201174|84998|1643822|1643826|553372|394340	0	0	0	0	0	0	0	0	0	0	0	0	0	0	0	0	0	0	0	0	0	0	0	0	0	0	0	0	0	0	0	0	0	0	0	0	0	0	0	0	0	0	0	0	0	0	0	0.01988
k__Bacteria|p__Actinobacteria|c__Coriobacteriia|o__Eggerthellales|f__Eggerthellaceae|g__Denitrobacterium	2|201174|84998|1643822|1643826|79603	0	0	0	0	0	0	0	0	0	0	0	0	0	0	0	0	0	0	0	0	0	0	0	0	0	0	0	0	0	0	0	0	0	0	0	0	0	0	0	0	0	0	0	0	0	0	0	0
k__Bacteria|p__Actinobacteria|c__Coriobacteriia|o__Eggerthellales|f__Eggerthellaceae|g__Denitrobacterium|s__Denitrobacterium_detoxificans	2|201174|84998|1643822|1643826|79603|79604	0	0	0	0	0	0	0	0	0	0	0	0	0	0	0	0	0	0	0	0	0	0	0	0	0	0	0	0	0	0	0	0	0	0	0	0	0	0	0	0	0	0	0	0	0	0	0	0
k__Bacteria|p__Actinobacteria|c__Coriobacteriia|o__Eggerthellales|f__Eggerthellaceae|g__Eggerthella	2|201174|84998|1643822|1643826|84111	0	0	0	0	0	0	0	0	0	0	0	0	0	0	0.01929	0	0	0	0	0	0	0	0	0	0	0	0	0	0	0	0	0	0	0	0	0	0	0	0	0	0	0	0	0	0	0	0	0
k__Bacteria|p__Actinobacteria|c__Coriobacteriia|o__Eggerthellales|f__Eggerthellaceae|g__Eggerthella|s__Eggerthella_lenta	2|201174|84998|1643822|1643826|84111|84112	0	0	0	0	0	0	0	0	0	0	0	0	0	0	0.01929	0	0	0	0	0	0	0	0	0	0	0	0	0	0	0	0	0	0	0	0	0	0	0	0	0	0	0	0	0	0	0	0	0
k__Bacteria|p__Actinobacteria|c__Coriobacteriia|o__Eggerthellales|f__Eggerthellaceae|g__Enterorhabdus	2|201174|84998|1643822|1643826|580024	0	0	0	0	0	0	0	0	0	0	0	0	0	0	0	0	0	0	0	0	0	0	0	0	0	0	0	0	0	0	0	0	0	0	0	0	0	0	0	0	0	0	0	0	0	0	0	0
k__Bacteria|p__Actinobacteria|c__Coriobacteriia|o__Eggerthellales|f__Eggerthellaceae|g__Enterorhabdus|s__Enterorhabdus_caecimuris	2|201174|84998|1643822|1643826|580024|671266	0	0	0	0	0	0	0	0	0	0	0	0	0	0	0	0	0	0	0	0	0	0	0	0	0	0	0	0	0	0	0	0	0	0	0	0	0	0	0	0	0	0	0	0	0	0	0	0
k__Bacteria|p__Actinobacteria|c__Coriobacteriia|o__Eggerthellales|f__Eggerthellaceae|g__Gordonibacter	2|201174|84998|1643822|1643826|644652	0	0	0	0	0	0	0	0	0	0	0	0	0	0	0	0	0	0	0	0	0	0	0	0	0	0	0	0	0	0	0	0	0	0	0	0	0	0	0	0	0	0	0	0	0	0	0	0
k__Bacteria|p__Actinobacteria|c__Coriobacteriia|o__Eggerthellales|f__Eggerthellaceae|g__Gordonibacter|s__Gordonibacter_pamelaeae	2|201174|84998|1643822|1643826|644652|471189	0	0	0	0	0	0	0	0	0	0	0	0	0	0	0	0	0	0	0	0	0	0	0	0	0	0	0	0	0	0	0	0	0	0	0	0	0	0	0	0	0	0	0	0	0	0	0	0
k__Bacteria|p__Actinobacteria|c__Coriobacteriia|o__Eggerthellales|f__Eggerthellaceae|g__Slackia	2|201174|84998|1643822|1643826|84108	0	0.02021	0	0	0	0	0	0.30524	0.05161	0.06741	0	0	0	0	0	0	0.16389	0	0	0	0	0	0.08004	0	0	0	0	0	0	0	0	0.18929	0	0	0	0.29578	0.09978	0	1.64953	0	0	0	0	0.06547	0	0.08708	1.41511	0
k__Bacteria|p__Actinobacteria|c__Coriobacteriia|o__Eggerthellales|f__Eggerthellaceae|g__Slackia|s__Slackia_exigua	2|201174|84998|1643822|1643826|84108|84109	0	0	0	0	0	0	0	0	0	0	0	0	0	0	0	0	0	0	0	0	0	0	0	0	0	0	0	0	0	0	0	0	0	0	0	0	0	0	0	0	0	0	0	0	0	0	0	0
k__Bacteria|p__Actinobacteria|c__Coriobacteriia|o__Eggerthellales|f__Eggerthellaceae|g__Slackia|s__Slackia_isoflavoniconvertens	2|201174|84998|1643822|1643826|84108|572010	0	0.02021	0	0	0	0	0	0.30524	0.05161	0.06741	0	0	0	0	0	0	0.16389	0	0	0	0	0	0.08004	0	0	0	0	0	0	0	0	0.18929	0	0	0	0.29578	0.09978	0	1.64953	0	0	0	0	0.06547	0	0.08708	1.41511	0
k__Bacteria|p__Bacteroidetes	2|976	44.0821	8.26905	10.2011	84.6523	10.523	82.6302	78.0804	41.4789	24.2091	59.0672	80.9151	85.417	74.4933	78.6677	33.8383	72.0834	15.9586	44.1009	83.5694	0.89847	68.6209	2.70869	32.0673	0.7365	89.9554	72.0734	72.8334	88.0704	88.3877	43.959	71.9382	72.7527	79.3966	79.3604	89.3946	31.8438	39.092	58.7378	72.9729	89.5514	95.8715	74.7582	87.5338	46.663	79.6258	93.552	53.9483	82.7132
k__Bacteria|p__Bacteroidetes|c__Bacteroidetes_unclassified	2|976|	0	0	0	0	0	0	0	0	0	0	0	0	0	0	0	0	0	0	0	0	0	0	0	0	0	0	0	0	0	0	0	0	0	0	0	0	0	0	0	0	0	0	0	0	0	0	0	0
k__Bacteria|p__Bacteroidetes|c__Bacteroidetes_unclassified|o__Bacteroidetes_unclassified	2|976||	0	0	0	0	0	0	0	0	0	0	0	0	0	0	0	0	0	0	0	0	0	0	0	0	0	0	0	0	0	0	0	0	0	0	0	0	0	0	0	0	0	0	0	0	0	0	0	0
k__Bacteria|p__Bacteroidetes|c__Bacteroidetes_unclassified|o__Bacteroidetes_unclassified|f__Bacteroidetes_unclassified	2|976|||	0	0	0	0	0	0	0	0	0	0	0	0	0	0	0	0	0	0	0	0	0	0	0	0	0	0	0	0	0	0	0	0	0	0	0	0	0	0	0	0	0	0	0	0	0	0	0	0
k__Bacteria|p__Bacteroidetes|c__Bacteroidetes_unclassified|o__Bacteroidetes_unclassified|f__Bacteroidetes_unclassified|g__Bacteroidetes_unclassified	2|976||||	0	0	0	0	0	0	0	0	0	0	0	0	0	0	0	0	0	0	0	0	0	0	0	0	0	0	0	0	0	0	0	0	0	0	0	0	0	0	0	0	0	0	0	0	0	0	0	0
k__Bacteria|p__Bacteroidetes|c__Bacteroidetes_unclassified|o__Bacteroidetes_unclassified|f__Bacteroidetes_unclassified|g__Bacteroidetes_unclassified|s__Bacteroidetes_bacterium_oral_taxon_272	2|976|||||651591	0	0	0	0	0	0	0	0	0	0	0	0	0	0	0	0	0	0	0	0	0	0	0	0	0	0	0	0	0	0	0	0	0	0	0	0	0	0	0	0	0	0	0	0	0	0	0	0
k__Bacteria|p__Bacteroidetes|c__Bacteroidia	2|976|200643	44.0821	8.26905	10.2011	84.6523	10.523	82.6302	78.0804	41.4789	24.2091	59.0672	80.9151	85.417	74.4933	78.6677	33.8383	72.0834	15.9586	44.1009	83.5694	0.89847	68.6209	2.70869	32.0673	0.7365	89.9554	72.0734	72.8334	88.0704	88.3877	43.959	71.9382	72.7527	79.3966	79.3604	89.3946	31.8438	39.092	58.7378	72.9729	89.5514	95.8715	74.7582	87.5338	46.663	79.6258	93.552	53.9483	82.7132
k__Bacteria|p__Bacteroidetes|c__Bacteroidia|o__Bacteroidales	2|976|200643|171549	44.0821	8.26905	10.2011	84.6523	10.523	82.6302	78.0804	41.4789	24.2091	59.0672	80.9151	85.417	74.4933	78.6677	33.8383	72.0834	15.9586	44.1009	83.5694	0.89847	68.6209	2.70869	32.0673	0.7365	89.9554	72.0734	72.8334	88.0704	88.3877	43.959	71.9382	72.7527	79.3966	79.3604	89.3946	31.8438	39.092	58.7378	72.9729	89.5514	95.8715	74.7582	87.5338	46.663	79.6258	93.552	53.9483	82.7132
k__Bacteria|p__Bacteroidetes|c__Bacteroidia|o__Bacteroidales|f__Bacteroidaceae	2|976|200643|171549|815	10.9505	1.14652	3.19298	31.0008	3.39676	29.3537	26.9846	3.07764	12.5147	16.9312	25.0462	32.9079	19.3892	28.2407	22.3215	11.1051	14.8526	4.03492	36.9967	0.79281	49.2369	2.48428	2.60879	0.62266	42.5271	18.4348	70.7616	27.5647	37.703	3.16287	0.3172	63.7825	1.13005	0.58042	2.32966	0.27253	6.59084	50.6093	5.14762	2.20916	0	0.10043	75.3103	6.80892	26.1636	0	0.08422	0.38677
k__Bacteria|p__Bacteroidetes|c__Bacteroidia|o__Bacteroidales|f__Bacteroidaceae|g__Bacteroides	2|976|200643|171549|815|816	10.9505	1.14652	3.19298	31.0008	3.39676	29.3537	26.9846	3.07764	12.5147	16.9312	25.0462	32.9079	19.3892	28.2407	22.3215	11.1051	14.8526	4.03492	36.9967	0.79281	49.2369	2.48428	2.60879	0.62266	42.5271	18.4348	70.7616	27.5647	37.703	3.16287	0.3172	63.7825	1.13005	0.58042	2.32966	0.27253	6.59084	50.6093	5.14762	2.20916	0	0.10043	75.3103	6.80892	26.1636	0	0.08422	0.38677
k__Bacteria|p__Bacteroidetes|c__Bacteroidia|o__Bacteroidales|f__Bacteroidaceae|g__Bacteroides|s__Bacteroides_caccae	2|976|200643|171549|815|816|47678	0	0	0	1.10395	0	0.5622	0.34358	0.50059	0	0.98178	1.20459	1.26756	0.36321	0.32834	0.22568	0	0	0	1.08753	0	7.40214	0	0.54696	0	0.9725	0.52386	0	0.14297	0	0	0	1.4021	0	0.11618	0.13353	0	0.16611	3.8565	0.1301	0	0	0	3.30893	0.43266	1.43209	0	0	0.0297
k__Bacteria|p__Bacteroidetes|c__Bacteroidia|o__Bacteroidales|f__Bacteroidaceae|g__Bacteroides|s__Bacteroides_caecimuris	2|976|200643|171549|815|816|1796613	0	0	0	0	0	0	0	0	0	0	0	0	0	0	0.01477	0	0	0	0	0	0	0	0	0	0	0	0	0	0	0	0	0	0	0	0	0	0	0	0	0	0	0	0	0	0	0	0	0
k__Bacteria|p__Bacteroidetes|c__Bacteroidia|o__Bacteroidales|f__Bacteroidaceae|g__Bacteroides|s__Bacteroides_cellulosilyticus	2|976|200643|171549|815|816|246787	0	0	0	0	0	0	0	0	0.0395	0	0	0	0	0	0	0	0	2.25243	0	0	0	0	0	0	0	0	0	0.02566	0	2.49345	0	0	0	0	0	0	0	0.1557	0	0	0	0	0	0	0	0	0	0
k__Bacteria|p__Bacteroidetes|c__Bacteroidia|o__Bacteroidales|f__Bacteroidaceae|g__Bacteroides|s__Bacteroides_clarus	2|976|200643|171549|815|816|626929	0	0	0	0.12601	0	0	0.05894	0	0	0	0.23676	0.07789	0.07154	0.02459	0	0	0	0	0	0	0	0	0	0	0	0.06336	0	0	0	0	0	0	0	0	0	0	0	0	0	0	0	0	0	0	0	0	0	0
k__Bacteria|p__Bacteroidetes|c__Bacteroidia|o__Bacteroidales|f__Bacteroidaceae|g__Bacteroides|s__Bacteroides_coprocola	2|976|200643|171549|815|816|310298	0	0	0	0	0	0	0	0	0	0	0	0	0	0	0	0	0	0	0.00282	0	0	0	0	0	0.00753	0	0	0	0	0	0	0	0	0	0	0	0.04174	0	0	0	0	0	0	0	0	0	0	0
k__Bacteria|p__Bacteroidetes|c__Bacteroidia|o__Bacteroidales|f__Bacteroidaceae|g__Bacteroides|s__Bacteroides_coprophilus	2|976|200643|171549|815|816|387090	0	0	0	0	0	0	0	0	0	0	0	0	0	0	0	0	0	0	0	0	0	0	0	0	0	0	0	0	0	0	0	0	0	0	0	0	0	0	0	0	0	0	0	0	0	0	0	0
k__Bacteria|p__Bacteroidetes|c__Bacteroidia|o__Bacteroidales|f__Bacteroidaceae|g__Bacteroides|s__Bacteroides_dorei	2|976|200643|171549|815|816|357276	0	0	0	0	0	0	0	0.16234	4.12683	0.25855	0	0	0	0	11.7596	0	0	0	0	0	0	0	0	0	0	0	0	2.62493	0	0	0	0.53172	0	0	0	0	0.0075	0	0	0	0	0	15.6632	0	0.49093	0	0	0.10462
k__Bacteria|p__Bacteroidetes|c__Bacteroidia|o__Bacteroidales|f__Bacteroidaceae|g__Bacteroides|s__Bacteroides_eggerthii	2|976|200643|171549|815|816|28111	0.15413	0	0	4.0046	0	5.14105	0.21809	0	1.07836	0.03629	0.45841	4.52403	0.97972	0.1525	1.47855	0.12292	0	0	8.49865	0	0	0	0	0	9.63841	0.69116	0	0	0	0	0	0	0	0	0.01183	0	0	0	0	0	0	0	0	0	0	0	0	0
k__Bacteria|p__Bacteroidetes|c__Bacteroidia|o__Bacteroidales|f__Bacteroidaceae|g__Bacteroides|s__Bacteroides_faecichinchillae	2|976|200643|171549|815|816|871325	0	0	0	0	0	0	0	0	0	0.024	0	0	0	0	0	0	0	0	0	0	0	0	0	0	0	0	0	0	0	0	0	0	0	0	0	0	0	0	0	0	0	0	0	0	0	0	0	0
k__Bacteria|p__Bacteroidetes|c__Bacteroidia|o__Bacteroidales|f__Bacteroidaceae|g__Bacteroides|s__Bacteroides_faecis	2|976|200643|171549|815|816|674529	0	0	0	0	0	0	0	0	0	0	0	0	0	0	0	0	0	0	0	0.12511	0	0	0	0	0	0	0	0	0	0	0	0	0	0	0	0	0	0	0	0	0	0	0	0	0	0	0	0
k__Bacteria|p__Bacteroidetes|c__Bacteroidia|o__Bacteroidales|f__Bacteroidaceae|g__Bacteroides|s__Bacteroides_faecis_CAG_32	2|976|200643|171549|815|816|1263044	0	0	0	0	0	0	0	0	0	0	0	0	0	0	0.04395	0	0	0	0	0	0	0	0	0	0	0	0	0	0	0	0	0	0	0	0	0	0	0	0	0	0	0	0	0	0	0	0	0
k__Bacteria|p__Bacteroidetes|c__Bacteroidia|o__Bacteroidales|f__Bacteroidaceae|g__Bacteroides|s__Bacteroides_finegoldii	2|976|200643|171549|815|816|338188	0	0	0	0	0	0	0	0	0	0	0	0	0	0	0	0	0	0	0	0	0	0	0	0	0	0	0	0	0	0	0	0	0	0	0	0	0	0	0	0.20251	0	0	0	0	0	0	0	0
k__Bacteria|p__Bacteroidetes|c__Bacteroidia|o__Bacteroidales|f__Bacteroidaceae|g__Bacteroides|s__Bacteroides_fluxus	2|976|200643|171549|815|816|626930	0	0	0	0	0	0	0	0	0	0	0	0	0	0	0	0	0	0	0	0	0	0	0	0	0	0	0	0	0	0	0	0	0	0	0	0	0	0	0	0	0	0	0	0	0	0	0	0
k__Bacteria|p__Bacteroidetes|c__Bacteroidia|o__Bacteroidales|f__Bacteroidaceae|g__Bacteroides|s__Bacteroides_fragilis	2|976|200643|171549|815|816|817	0.05378	0.08724	1.81227	7.72265	0	0.30088	4.02881	0	0.90556	1.5118	12.2518	7.69899	4.83668	3.67521	2.05309	0	0.32517	0.75867	0.65511	0.03861	0	0.23019	0.2691	0.04738	0.63852	6.65674	0.012	0	0.13754	0	0	10.5555	0	0.25216	0	0	0.02198	0	0	0.16651	0	0	0.00934	0	11.9215	0	0	0
k__Bacteria|p__Bacteroidetes|c__Bacteroidia|o__Bacteroidales|f__Bacteroidaceae|g__Bacteroides|s__Bacteroides_galacturonicus	2|976|200643|171549|815|816|384639	0	0	0	0	0	0	0	0	0	0	0	0	0	0	0	0	0	0	0	0	0	0	0	0	0	0	0	0	0	0	0	0	0	0	0	0	0	0	0	0	0	0	0	0	0	0	0	0
k__Bacteria|p__Bacteroidetes|c__Bacteroidia|o__Bacteroidales|f__Bacteroidaceae|g__Bacteroides|s__Bacteroides_heparinolyticus	2|976|200643|171549|815|816|28113	0	0	0	0	0	0	0	0	0	0	0	0	0	0	0	0	0	0	0	0	0	0	0	0	0	0	0	0	0	0	0	0	0	0	0	0	0	0	0	0	0	0	0	0	0	0	0	0
k__Bacteria|p__Bacteroidetes|c__Bacteroidia|o__Bacteroidales|f__Bacteroidaceae|g__Bacteroides|s__Bacteroides_intestinalis	2|976|200643|171549|815|816|329854	0.67392	0	0	0.34541	0	0.85636	0.27129	0	0.02443	1.04865	0.59518	0.33169	4.66367	0.20306	0.04533	1.91997	0	0	0	0	2.72866	0	0	0	0	2.72529	0	0.14028	0	0	0	0	0	0	0	0	0	0	0.00427	0	0	0	0	0	0	0	0	0
k__Bacteria|p__Bacteroidetes|c__Bacteroidia|o__Bacteroidales|f__Bacteroidaceae|g__Bacteroides|s__Bacteroides_massiliensis	2|976|200643|171549|815|816|204516	0	0	0	0	0	0	0	0	0	3.30673	0	0	0	0	0.15192	0	0	0	0	0	0	0	0	0	0	0	0	0	0	0	0	0	0	0	0	0	0	0	0	0	0	0	0	0.39697	0	0	0	0
k__Bacteria|p__Bacteroidetes|c__Bacteroidia|o__Bacteroidales|f__Bacteroidaceae|g__Bacteroides|s__Bacteroides_nordii	2|976|200643|171549|815|816|291645	0	0	0.0122	0	0	0	0	0	0	0.06364	0	0.00385	0	0	0.00564	0	0	0	0	0	0	0	0	0	0.01179	0	0	0	0	0	0	0	0	0	0	0	0	0	0	0	0	0	0	0	0	0	0	0
k__Bacteria|p__Bacteroidetes|c__Bacteroidia|o__Bacteroidales|f__Bacteroidaceae|g__Bacteroides|s__Bacteroides_oleiciplenus	2|976|200643|171549|815|816|626931	0	0	0	0	0	0	0	0	0	0	0	0	0	0	0	0	0	0	0	0	0	0	0	0	0	0	0	0	0	0	0	0	0	0	0	0	0	0	0	0	0	0	0	0	0	0	0	0
k__Bacteria|p__Bacteroidetes|c__Bacteroidia|o__Bacteroidales|f__Bacteroidaceae|g__Bacteroides|s__Bacteroides_ovatus	2|976|200643|171549|815|816|28116	0.12691	0	0	1.7601	0	0.49111	0.84954	0.01679	0.21995	0.44572	2.62223	1.93644	0.93032	1.04617	0.41756	0.27915	1.76919	0.15182	0.71107	0	2.82965	0.89691	0.56138	0	1.24441	1.60329	0.07564	2.10921	0	0.07425	0.19348	0.29213	0.14068	0.00706	0.4484	0	0.17823	0	0.03121	0.20004	0	0.04227	30.989	0.44139	1.12517	0	0	0
k__Bacteria|p__Bacteroidetes|c__Bacteroidia|o__Bacteroidales|f__Bacteroidaceae|g__Bacteroides|s__Bacteroides_plebeius	2|976|200643|171549|815|816|310297	0	0	0	0.04508	0	0.11812	0	0.64104	0.1545	0.01586	0	0.0572	0	0	0.04573	0	8.09305	0	0.2498	0	0.02644	0	0	0	0.19081	0	67.2219	7.30945	0	0	0	0	0.00466	0	0	0	3.19209	0	0	1.5315	0	0	0	0	1.51939	0	0.06575	0
k__Bacteria|p__Bacteroidetes|c__Bacteroidia|o__Bacteroidales|f__Bacteroidaceae|g__Bacteroides|s__Bacteroides_pyogenes	2|976|200643|171549|815|816|310300	0	0	0	0	0	0	0	0	0	0	0	0	0	0	0	0	0	0	0	0	0	0	0	0	0	0	0	0	0	0	0	0	0	0	0	0	0	0	0	0	0	0	0	0	0	0	0	0
k__Bacteria|p__Bacteroidetes|c__Bacteroidia|o__Bacteroidales|f__Bacteroidaceae|g__Bacteroides|s__Bacteroides_salanitronis	2|976|200643|171549|815|816|376805	0	0	0	0	0	0	0	0	0	0	0	0	0	0	0	0	0	0	0	0	0	0	0	0	0	0	0	0	0	0	0	0	0	0	0	0	0	0	0	0	0	0	0	0	0	0	0	0
k__Bacteria|p__Bacteroidetes|c__Bacteroidia|o__Bacteroidales|f__Bacteroidaceae|g__Bacteroides|s__Bacteroides_salyersiae	2|976|200643|171549|815|816|291644	0	0	0	0	0	0	0.06509	0	0	0	0	0	0	0.08542	0	0	0	0	0	0	0.90493	0	0	0	0	0	0	2.55609	0.18882	0	0	0	0	0	0	0	0	0	0	0	0	0	0	0	0	0	0	0
k__Bacteria|p__Bacteroidetes|c__Bacteroidia|o__Bacteroidales|f__Bacteroidaceae|g__Bacteroides|s__Bacteroides_sartorii	2|976|200643|171549|815|816|671267	0	0	0	0	0	0	0	0	0	0	0	0	0	0	0	0	0	0	0	0	0	0	0	0	0	0	0	0	0	0	0	0	0	0	0	0	0	0	0	0	0	0	0	0	0	0	0	0
k__Bacteria|p__Bacteroidetes|c__Bacteroidia|o__Bacteroidales|f__Bacteroidaceae|g__Bacteroides|s__Bacteroides_sp_43_108	2|976|200643|171549|815|816|1896974	0	0	0	0	0	0	0	0	0	0	0	0	0	0	0	0	0	0	0	0	0	0	0	0	0	0	0	0	0	0	0	0	0	0	0	0	0	0	0	0	0	0	0	0	0	0	0	0
k__Bacteria|p__Bacteroidetes|c__Bacteroidia|o__Bacteroidales|f__Bacteroidaceae|g__Bacteroides|s__Bacteroides_sp_CAG_144	2|976|200643|171549|815|816|1262736	0	0	0	0	0	0	0	0	0	0	0	0	0	0	0	0	0	0	0	0	0	0	0	0	0	0	0	0	0	0	0	0	0	0	0	0	0	0	0	0	0	0	0	0	0	0	0	0
k__Bacteria|p__Bacteroidetes|c__Bacteroidia|o__Bacteroidales|f__Bacteroidaceae|g__Bacteroides|s__Bacteroides_sp_CAG_443	2|976|200643|171549|815|816|1262739	0	0	0	0	0	0	0	0	0	0	0	0	0	0	0	0	0	0	0	0	0	0	0	0	0	0	0	0	0	0	0	0	0	0	0	0	0	0	0	0	0	0	0	0	0	0	0	0
k__Bacteria|p__Bacteroidetes|c__Bacteroidia|o__Bacteroidales|f__Bacteroidaceae|g__Bacteroides|s__Bacteroides_sp_CAG_462	2|976|200643|171549|815|816|1262740	0	0	0	0	0	0	0	0	0	0	0	0	0	0	0	0	0	0	0	0	0	0	0	0	0	0	0	0	0	0	0	8.91957	0	0	0	0	0	0	0	0	0	0	0	0	0	0	0	0
k__Bacteria|p__Bacteroidetes|c__Bacteroidia|o__Bacteroidales|f__Bacteroidaceae|g__Bacteroides|s__Bacteroides_sp_CAG_530	2|976|200643|171549|815|816|1262741	0.22871	0.35893	0	0.01927	0	0.02145	0	0	0	0	0	0.03083	1.08769	0	0.01298	0	0	0.45528	0.12157	0	0	0	0.69679	0	0.08355	0.51138	0	0	0	0.47122	0	0	0	0	0	0.27253	0	0	1.03929	0	0	0	0	0	0	0	0	0
k__Bacteria|p__Bacteroidetes|c__Bacteroidia|o__Bacteroidales|f__Bacteroidaceae|g__Bacteroides|s__Bacteroides_sp_CAG_598	2|976|200643|171549|815|816|1262743	0	0	0	0	0	0	0	0	0	0	0	0	0	0	0	0	0	0	0	0	0	0	0	0	0	0	0	0	0	0	0	0	0	0	0	0	0	0	0	0	0	0	0	0	0	0	0	0
k__Bacteria|p__Bacteroidetes|c__Bacteroidia|o__Bacteroidales|f__Bacteroidaceae|g__Bacteroides|s__Bacteroides_sp_CAG_633	2|976|200643|171549|815|816|1262744	0	0	0	0	0	0	0	0	0	0	0	0	0	0	0	0	0	0	0	0	0	0	0	0	0	0	0	0	0	0	0	0	0	0	0	0	0	0	0	0	0	0	0	0	0	0	0	0
k__Bacteria|p__Bacteroidetes|c__Bacteroidia|o__Bacteroidales|f__Bacteroidaceae|g__Bacteroides|s__Bacteroides_sp_CAG_661	2|976|200643|171549|815|816|1262746	0	0	0	0	0	0	0	0	0	0	0	0	0	0	0	0	0	0	0	0	0	0	0	0	0	0	0	0	0	0	0	0	0	0	0	0	0	0	0	0	0	0	0	0	0	0	0	0
k__Bacteria|p__Bacteroidetes|c__Bacteroidia|o__Bacteroidales|f__Bacteroidaceae|g__Bacteroides|s__Bacteroides_sp_CAG_927	2|976|200643|171549|815|816|1262753	0	0	0	0	0	0	0	0	0	0	0	0	0	0	0	0	0	0	0	0	0	0	0	0	0	0	0	0	0	0	0	0	0	0	0	0	0	0	0	0	0	0	0	0	0	0	0	0
k__Bacteria|p__Bacteroidetes|c__Bacteroidia|o__Bacteroidales|f__Bacteroidaceae|g__Bacteroides|s__Bacteroides_sp_D2	2|976|200643|171549|815|816|556259	0	0	0	0	0	0	0	0	0	0	0	0	0	0	0	0	0	0	0	0	0	0	0	0	0	0	0	0	0	0	0	0	0	0	0	0	0	0	0	0	0	0	0	0	0	0	0	0
k__Bacteria|p__Bacteroidetes|c__Bacteroidia|o__Bacteroidales|f__Bacteroidaceae|g__Bacteroides|s__Bacteroides_sp_OM05_12	2|976|200643|171549|815|816|2292283	0	0	0	0	0	0	0	0	0	0	0	0	0	0	0	0	0	0	0	0	0	0	0	0	0	0	0	0	0	0	0	0	0	0	0	0	0	0	0	0	0	0	0	0	0	0	0	0
k__Bacteria|p__Bacteroidetes|c__Bacteroidia|o__Bacteroidales|f__Bacteroidaceae|g__Bacteroides|s__Bacteroides_sp_OM08_11	2|976|200643|171549|815|816|2292284	0	0	0	0	0	0	0	0	0	0	0	0	0	0	0	0	0	0	0	0	0	0	0	0	0	0	0	0	0	0	0	0	0	0	0	0	0	0	0	0	0	0	0	0	0	0	0	0
k__Bacteria|p__Bacteroidetes|c__Bacteroidia|o__Bacteroidales|f__Bacteroidaceae|g__Bacteroides|s__Bacteroides_stercorirosoris	2|976|200643|171549|815|816|871324	0	0	0	0	0	0	0	0	0	0	0	0	0	0	0	0	0	0	0	0	0	0	0	0	0	0	0	0	0	0	0	0	0	0	0	0	0	0	0	0	0	0	0	0	0	0	0	0
k__Bacteria|p__Bacteroidetes|c__Bacteroidia|o__Bacteroidales|f__Bacteroidaceae|g__Bacteroides|s__Bacteroides_stercoris	2|976|200643|171549|815|816|46506	3.51594	0	0	1.81534	0	2.86681	11.1503	0.49977	0	0	0	2.03374	0	12.2971	0.91523	0.19496	0	0	5.41476	0	2.45028	0	0	0	4.89551	0	0	1.11894	23.779	0	0	20.3355	0	0	0.1845	0	0	0	0	0	0	0	0	0	0.28923	0	0.00892	0
k__Bacteria|p__Bacteroidetes|c__Bacteroidia|o__Bacteroidales|f__Bacteroidaceae|g__Bacteroides|s__Bacteroides_thetaiotaomicron	2|976|200643|171549|815|816|818	0.29611	0	0.56118	0.52141	3.39676	0.64256	0.83965	0.02581	0.48194	1.01085	0.0818	0.57479	0.05851	0.89504	0.83492	0.1068	0.19229	0	1.19441	0.03057	5.27813	0.58814	0	0.05706	1.12312	0.05001	0.2179	1.40294	1.5405	0	0	0.09126	0.00221	0.02548	0	0	0.24314	0.49879	0	0	0	0	0.39615	0.02439	0.2845	0	0.00955	0
k__Bacteria|p__Bacteroidetes|c__Bacteroidia|o__Bacteroidales|f__Bacteroidaceae|g__Bacteroides|s__Bacteroides_uniformis	2|976|200643|171549|815|816|820	0.43273	0.02145	0.26218	1.85272	0	2.11374	1.44295	0.3649	3.86272	7.32234	0.52286	2.03914	3.34974	1.42353	1.07397	0	0.26833	0	3.99981	0	1.52953	0	0	0	3.95315	1.88417	0.13606	10.1343	2.20647	0	0	0.66402	0	0	0	0	0.35619	6.27539	2.12242	0	0	0	24.9436	0.59476	2.67976	0	0	0.23879
k__Bacteria|p__Bacteroidetes|c__Bacteroidia|o__Bacteroidales|f__Bacteroidaceae|g__Bacteroides|s__Bacteroides_vulgatus	2|976|200643|171549|815|816|821	4.88874	0.6789	0.2793	11.4909	0	15.8909	6.21394	0.86639	1.62086	0.79867	6.69426	12.1216	2.91394	6.5772	3.09513	7.74483	4.12337	0.24012	15.0611	0.02856	26.0871	0.76904	0.53455	0.04319	19.7679	3.51821	3.09807	0	7.60562	0	0	20.9907	0.88048	0.17954	1.46858	0	1.50875	34.2484	0.04376	0.1086	0	0	0	4.91874	6.20418	0	0	0
k__Bacteria|p__Bacteroidetes|c__Bacteroidia|o__Bacteroidales|f__Bacteroidaceae|g__Bacteroides|s__Bacteroides_xylanisolvens	2|976|200643|171549|815|816|371601	0.57951	0	0.26585	0.19338	0	0.34848	1.50248	0	0	0.10637	0.3783	0.21014	0.13414	1.53262	0.14752	0.73643	0.08114	0.17659	0	0.56995	0	0	0	0.47503	0	0.20731	0	0	2.2451	0.12395	0.12372	0	0.10203	0	0.08281	0	0.8751	5.5745	1.77658	0	0	0.05816	0	0	0.21686	0	0	0.01367
k__Bacteria|p__Bacteroidetes|c__Bacteroidia|o__Bacteroidales|f__Bacteroidales_unclassified	2|976|200643|171549|	0	0	0	0	0	0	0	0	0	0	0	0	0	0	0	0	0	0	0	0	0	0	0	0	0	0	0	0	0	0	0	0	0	0	0	0	0	0	0	0	0	0	0	0	0	0	0	0
k__Bacteria|p__Bacteroidetes|c__Bacteroidia|o__Bacteroidales|f__Bacteroidales_unclassified|g__Bacteroidales_unclassified	2|976|200643|171549||	0	0	0	0	0	0	0	0	0	0	0	0	0	0	0	0	0	0	0	0	0	0	0	0	0	0	0	0	0	0	0	0	0	0	0	0	0	0	0	0	0	0	0	0	0	0	0	0
k__Bacteria|p__Bacteroidetes|c__Bacteroidia|o__Bacteroidales|f__Bacteroidales_unclassified|g__Bacteroidales_unclassified|s__Bacteroidales_bacterium_KA00251	2|976|200643|171549|||1497953	0	0	0	0	0	0	0	0	0	0	0	0	0	0	0	0	0	0	0	0	0	0	0	0	0	0	0	0	0	0	0	0	0	0	0	0	0	0	0	0	0	0	0	0	0	0	0	0
k__Bacteria|p__Bacteroidetes|c__Bacteroidia|o__Bacteroidales|f__Barnesiellaceae	2|976|200643|171549|2005519	0	0	0	0	0	0	0.0276	0	0	0	0.02612	0.01966	0	0.03065	0	0	0	0	0	0	0	0	0	0	0	0	0	13.5818	0	0	0	0	0	0	0	0	0.28558	0	0	0	0	0	0	0.37274	0	0	0	0.04358
k__Bacteria|p__Bacteroidetes|c__Bacteroidia|o__Bacteroidales|f__Barnesiellaceae|g__Barnesiella	2|976|200643|171549|2005519|397864	0	0	0	0	0	0	0.0276	0	0	0	0.02612	0.01966	0	0.03065	0	0	0	0	0	0	0	0	0	0	0	0	0	13.5818	0	0	0	0	0	0	0	0	0	0	0	0	0	0	0	0.31879	0	0	0	0.04358
k__Bacteria|p__Bacteroidetes|c__Bacteroidia|o__Bacteroidales|f__Barnesiellaceae|g__Barnesiella|s__Barnesiella_intestinihominis	2|976|200643|171549|2005519|397864|487174	0	0	0	0	0	0	0.0276	0	0	0	0.02612	0.01966	0	0.03065	0	0	0	0	0	0	0	0	0	0	0	0	0	13.5818	0	0	0	0	0	0	0	0	0	0	0	0	0	0	0	0.31879	0	0	0	0.04358
k__Bacteria|p__Bacteroidetes|c__Bacteroidia|o__Bacteroidales|f__Barnesiellaceae|g__Barnesiella|s__Barnesiella_sp_An22	2|976|200643|171549|2005519|397864|1965590	0	0	0	0	0	0	0	0	0	0	0	0	0	0	0	0	0	0	0	0	0	0	0	0	0	0	0	0	0	0	0	0	0	0	0	0	0	0	0	0	0	0	0	0	0	0	0	0
k__Bacteria|p__Bacteroidetes|c__Bacteroidia|o__Bacteroidales|f__Barnesiellaceae|g__Barnesiella|s__Barnesiella_viscericola	2|976|200643|171549|2005519|397864|397865	0	0	0	0	0	0	0	0	0	0	0	0	0	0	0	0	0	0	0	0	0	0	0	0	0	0	0	0	0	0	0	0	0	0	0	0	0	0	0	0	0	0	0	0	0	0	0	0
k__Bacteria|p__Bacteroidetes|c__Bacteroidia|o__Bacteroidales|f__Barnesiellaceae|g__Coprobacter	2|976|200643|171549|2005519|1348911	0	0	0	0	0	0	0	0	0	0	0	0	0	0	0	0	0	0	0	0	0	0	0	0	0	0	0	0	0	0	0	0	0	0	0	0	0.28558	0	0	0	0	0	0	0.05395	0	0	0	0
k__Bacteria|p__Bacteroidetes|c__Bacteroidia|o__Bacteroidales|f__Barnesiellaceae|g__Coprobacter|s__Coprobacter_fastidiosus	2|976|200643|171549|2005519|1348911|1099853	0	0	0	0	0	0	0	0	0	0	0	0	0	0	0	0	0	0	0	0	0	0	0	0	0	0	0	0	0	0	0	0	0	0	0	0	0	0	0	0	0	0	0	0	0	0	0	0
k__Bacteria|p__Bacteroidetes|c__Bacteroidia|o__Bacteroidales|f__Barnesiellaceae|g__Coprobacter|s__Coprobacter_secundus	2|976|200643|171549|2005519|1348911|1501392	0	0	0	0	0	0	0	0	0	0	0	0	0	0	0	0	0	0	0	0	0	0	0	0	0	0	0	0	0	0	0	0	0	0	0	0	0.28558	0	0	0	0	0	0	0.05395	0	0	0	0
k__Bacteria|p__Bacteroidetes|c__Bacteroidia|o__Bacteroidales|f__Barnesiellaceae|g__Coprobacter|s__Coprobacter_sp	2|976|200643|171549|2005519|1348911|1941478	0	0	0	0	0	0	0	0	0	0	0	0	0	0	0	0	0	0	0	0	0	0	0	0	0	0	0	0	0	0	0	0	0	0	0	0	0	0	0	0	0	0	0	0	0	0	0	0
k__Bacteria|p__Bacteroidetes|c__Bacteroidia|o__Bacteroidales|f__Dysgonamonadaceae	2|976|200643|171549|2005520	0	0	0	0	0	0	0	0	0	0	0	0	0	0	0	0	0	0	0	0	0	0	0	0	0	0	0	0	0	0	0	0	0	0	0	0	0	0	0	0	0	0	0	0	0	0	0	0
k__Bacteria|p__Bacteroidetes|c__Bacteroidia|o__Bacteroidales|f__Dysgonamonadaceae|g__Dysgonomonas	2|976|200643|171549|2005520|156973	0	0	0	0	0	0	0	0	0	0	0	0	0	0	0	0	0	0	0	0	0	0	0	0	0	0	0	0	0	0	0	0	0	0	0	0	0	0	0	0	0	0	0	0	0	0	0	0
k__Bacteria|p__Bacteroidetes|c__Bacteroidia|o__Bacteroidales|f__Dysgonamonadaceae|g__Dysgonomonas|s__Dysgonomonas_gadei	2|976|200643|171549|2005520|156973|156974	0	0	0	0	0	0	0	0	0	0	0	0	0	0	0	0	0	0	0	0	0	0	0	0	0	0	0	0	0	0	0	0	0	0	0	0	0	0	0	0	0	0	0	0	0	0	0	0
k__Bacteria|p__Bacteroidetes|c__Bacteroidia|o__Bacteroidales|f__Dysgonamonadaceae|g__Dysgonomonas|s__Dysgonomonas_sp_37_18	2|976|200643|171549|2005520|156973|1895907	0	0	0	0	0	0	0	0	0	0	0	0	0	0	0	0	0	0	0	0	0	0	0	0	0	0	0	0	0	0	0	0	0	0	0	0	0	0	0	0	0	0	0	0	0	0	0	0
k__Bacteria|p__Bacteroidetes|c__Bacteroidia|o__Bacteroidales|f__Muribaculaceae	2|976|200643|171549|2005473	0	0	0	0	0	0	0	0	0	0	0	0	0	0	0	0	0	0	0	0	0	0	0	0	0	0	0	0	0	0	0	0	0	0	0	0	0	0	0	0	0	0	0	0	0	0	0	0
k__Bacteria|p__Bacteroidetes|c__Bacteroidia|o__Bacteroidales|f__Muribaculaceae|g__Muribaculaceae_unclassified	2|976|200643|171549|2005473|	0	0	0	0	0	0	0	0	0	0	0	0	0	0	0	0	0	0	0	0	0	0	0	0	0	0	0	0	0	0	0	0	0	0	0	0	0	0	0	0	0	0	0	0	0	0	0	0
k__Bacteria|p__Bacteroidetes|c__Bacteroidia|o__Bacteroidales|f__Muribaculaceae|g__Muribaculaceae_unclassified|s__Muribaculaceae_bacterium_DSM_103720	2|976|200643|171549|2005473||2094237	0	0	0	0	0	0	0	0	0	0	0	0	0	0	0	0	0	0	0	0	0	0	0	0	0	0	0	0	0	0	0	0	0	0	0	0	0	0	0	0	0	0	0	0	0	0	0	0
k__Bacteria|p__Bacteroidetes|c__Bacteroidia|o__Bacteroidales|f__Muribaculaceae|g__Muribaculum	2|976|200643|171549|2005473|1918540	0	0	0	0	0	0	0	0	0	0	0	0	0	0	0	0	0	0	0	0	0	0	0	0	0	0	0	0	0	0	0	0	0	0	0	0	0	0	0	0	0	0	0	0	0	0	0	0
k__Bacteria|p__Bacteroidetes|c__Bacteroidia|o__Bacteroidales|f__Muribaculaceae|g__Muribaculum|s__Muribaculum_intestinale	2|976|200643|171549|2005473|1918540|1796646	0	0	0	0	0	0	0	0	0	0	0	0	0	0	0	0	0	0	0	0	0	0	0	0	0	0	0	0	0	0	0	0	0	0	0	0	0	0	0	0	0	0	0	0	0	0	0	0
k__Bacteria|p__Bacteroidetes|c__Bacteroidia|o__Bacteroidales|f__Odoribacteraceae	2|976|200643|171549|1853231	1.37697	0	0.18383	8.42294	0	1.79078	5.71018	0.00815	0.90051	2.74572	14.7481	8.59929	7.40556	5.08664	0.25723	3.61485	0.24505	0.56757	0.77221	0	2.91596	0	0.22953	0	0.34736	9.69572	0	2.20188	0.38187	0	0.02851	0.09245	0	0.01934	0.06615	0	0.82651	0.11912	0	0.00856	0	0	0.7764	0.12094	0.06779	0	0	0.02165
k__Bacteria|p__Bacteroidetes|c__Bacteroidia|o__Bacteroidales|f__Odoribacteraceae|g__Butyricimonas	2|976|200643|171549|1853231|574697	0.2608	0	0.05093	0.23907	0	0.37969	0.22618	0	0	0.32673	0.45406	0.21653	0.54246	0.2518	0.01101	0.78617	0	0	0	0	0.55039	0	0	0	0	0.44499	0	0.77939	0.01754	0	0	0	0	0	0	0	0.29421	0	0	0	0	0	0	0	0	0	0	0
k__Bacteria|p__Bacteroidetes|c__Bacteroidia|o__Bacteroidales|f__Odoribacteraceae|g__Butyricimonas|s__Butyricimonas_synergistica	2|976|200643|171549|1853231|574697|544644	0	0	0	0	0	0	0	0	0	0	0	0	0	0	0	0	0	0	0	0	0	0	0	0	0	0	0	0.66489	0	0	0	0	0	0	0	0	0.25018	0	0	0	0	0	0	0	0	0	0	0
k__Bacteria|p__Bacteroidetes|c__Bacteroidia|o__Bacteroidales|f__Odoribacteraceae|g__Butyricimonas|s__Butyricimonas_virosa	2|976|200643|171549|1853231|574697|544645	0.2608	0	0.05093	0.23907	0	0.37969	0.22618	0	0	0.32673	0.45406	0.21653	0.54246	0.2518	0.01101	0.78617	0	0	0	0	0.55039	0	0	0	0	0.44499	0	0.1145	0.01754	0	0	0	0	0	0	0	0.04404	0	0	0	0	0	0	0	0	0	0	0
k__Bacteria|p__Bacteroidetes|c__Bacteroidia|o__Bacteroidales|f__Odoribacteraceae|g__Odoribacter	2|976|200643|171549|1853231|283168	1.11618	0	0.13289	8.18387	0	1.4111	5.484	0.00815	0.90051	2.41898	14.2941	8.38277	6.8631	4.83483	0.24621	2.82869	0.24505	0.56757	0.77221	0	2.36557	0	0.22953	0	0.34736	9.25073	0	1.42248	0.36433	0	0.02851	0.09245	0	0.01934	0.06615	0	0.5323	0.11912	0	0.00856	0	0	0.7764	0.12094	0.06779	0	0	0.02165
k__Bacteria|p__Bacteroidetes|c__Bacteroidia|o__Bacteroidales|f__Odoribacteraceae|g__Odoribacter|s__Odoribacter_laneus	2|976|200643|171549|1853231|283168|626933	0	0	0	0	0	0	0	0	0	0	0	0	0	0	0	0	0	0	0	0	0	0	0	0	0	0	0	0	0	0	0	0	0	0	0	0	0	0	0	0	0	0	0	0	0	0	0	0
k__Bacteria|p__Bacteroidetes|c__Bacteroidia|o__Bacteroidales|f__Odoribacteraceae|g__Odoribacter|s__Odoribacter_splanchnicus	2|976|200643|171549|1853231|283168|28118	1.11618	0	0.13289	8.18387	0	1.4111	5.484	0.00815	0.90051	2.41898	14.2941	8.38277	6.8631	4.83483	0.24621	2.82869	0.24505	0.56757	0.77221	0	2.36557	0	0.22953	0	0.34736	9.25073	0	1.42248	0.36433	0	0.02851	0.09245	0	0.01934	0.06615	0	0.5323	0.11912	0	0.00856	0	0	0.7764	0.12094	0.06779	0	0	0.02165
k__Bacteria|p__Bacteroidetes|c__Bacteroidia|o__Bacteroidales|f__Porphyromonadaceae	2|976|200643|171549|171551	0.10178	0	0	0	0	0	0.43578	0	3.36289	9.60975	0	0	0.69817	0.54677	0.42906	0	0	0	0	0	0	0	0	0	0	0.20792	0	0	0.89946	0	0	0	0	0	0	0	0	0	0	0	0	0	0	0	0	0	0	0
k__Bacteria|p__Bacteroidetes|c__Bacteroidia|o__Bacteroidales|f__Porphyromonadaceae|g__Porphyromonas	2|976|200643|171549|171551|836	0.10178	0	0	0	0	0	0.43578	0	3.36289	9.60975	0	0	0.69817	0.54677	0.42906	0	0	0	0	0	0	0	0	0	0	0.20792	0	0	0.89946	0	0	0	0	0	0	0	0	0	0	0	0	0	0	0	0	0	0	0
k__Bacteria|p__Bacteroidetes|c__Bacteroidia|o__Bacteroidales|f__Porphyromonadaceae|g__Porphyromonas|s__Porphyromonas_asaccharolytica	2|976|200643|171549|171551|836|28123	0	0	0	0	0	0	0	0	0.78	7.43768	0	0	0	0	0.33521	0	0	0	0	0	0	0	0	0	0	0	0	0	0	0	0	0	0	0	0	0	0	0	0	0	0	0	0	0	0	0	0	0
k__Bacteria|p__Bacteroidetes|c__Bacteroidia|o__Bacteroidales|f__Porphyromonadaceae|g__Porphyromonas|s__Porphyromonas_canoris	2|976|200643|171549|171551|836|36875	0	0	0	0	0	0	0	0	0	0	0	0	0	0	0	0	0	0	0	0	0	0	0	0	0	0	0	0	0	0	0	0	0	0	0	0	0	0	0	0	0	0	0	0	0	0	0	0
k__Bacteria|p__Bacteroidetes|c__Bacteroidia|o__Bacteroidales|f__Porphyromonadaceae|g__Porphyromonas|s__Porphyromonas_endodontalis	2|976|200643|171549|171551|836|28124	0.10178	0	0	0	0	0	0.43578	0	2.49325	0	0	0	0	0.54677	0	0	0	0	0	0	0	0	0	0	0	0	0	0	0.89946	0	0	0	0	0	0	0	0	0	0	0	0	0	0	0	0	0	0	0
k__Bacteria|p__Bacteroidetes|c__Bacteroidia|o__Bacteroidales|f__Porphyromonadaceae|g__Porphyromonas|s__Porphyromonas_gingivalis	2|976|200643|171549|171551|836|837	0	0	0	0	0	0	0	0	0	0	0	0	0	0	0	0	0	0	0	0	0	0	0	0	0	0	0	0	0	0	0	0	0	0	0	0	0	0	0	0	0	0	0	0	0	0	0	0
k__Bacteria|p__Bacteroidetes|c__Bacteroidia|o__Bacteroidales|f__Porphyromonadaceae|g__Porphyromonas|s__Porphyromonas_somerae	2|976|200643|171549|171551|836|322095	0	0	0	0	0	0	0	0	0	0	0	0	0	0	0	0	0	0	0	0	0	0	0	0	0	0	0	0	0	0	0	0	0	0	0	0	0	0	0	0	0	0	0	0	0	0	0	0
k__Bacteria|p__Bacteroidetes|c__Bacteroidia|o__Bacteroidales|f__Porphyromonadaceae|g__Porphyromonas|s__Porphyromonas_sp_HMSC065F10	2|976|200643|171549|171551|836|1739394	0	0	0	0	0	0	0	0	0	0	0	0	0	0	0	0	0	0	0	0	0	0	0	0	0	0	0	0	0	0	0	0	0	0	0	0	0	0	0	0	0	0	0	0	0	0	0	0
k__Bacteria|p__Bacteroidetes|c__Bacteroidia|o__Bacteroidales|f__Porphyromonadaceae|g__Porphyromonas|s__Porphyromonas_uenonis	2|976|200643|171549|171551|836|281920	0	0	0	0	0	0	0	0	0.08964	2.17207	0	0	0.69817	0	0.09385	0	0	0	0	0	0	0	0	0	0	0.20792	0	0	0	0	0	0	0	0	0	0	0	0	0	0	0	0	0	0	0	0	0	0
k__Bacteria|p__Bacteroidetes|c__Bacteroidia|o__Bacteroidales|f__Porphyromonadaceae|g__Sanguibacteroides	2|976|200643|171549|171551|1635148	0	0	0	0	0	0	0	0	0	0	0	0	0	0	0	0	0	0	0	0	0	0	0	0	0	0	0	0	0	0	0	0	0	0	0	0	0	0	0	0	0	0	0	0	0	0	0	0
k__Bacteria|p__Bacteroidetes|c__Bacteroidia|o__Bacteroidales|f__Porphyromonadaceae|g__Sanguibacteroides|s__Sanguibacteroides_justesenii	2|976|200643|171549|171551|1635148|1547597	0	0	0	0	0	0	0	0	0	0	0	0	0	0	0	0	0	0	0	0	0	0	0	0	0	0	0	0	0	0	0	0	0	0	0	0	0	0	0	0	0	0	0	0	0	0	0	0
k__Bacteria|p__Bacteroidetes|c__Bacteroidia|o__Bacteroidales|f__Prevotellaceae	2|976|200643|171549|171552	28.811	7.10647	3.5143	35.7197	7.12627	39.958	41.9572	36.9014	4.66943	13.0044	35.5354	33.7917	44.3271	41.881	7.16944	50.1159	0.70697	37.254	31.9922	0	0.02316	0.22441	29.0568	0	31.5869	39.7636	2.07175	10.7394	48.0216	38.5458	71.4067	0	78.2558	78.7244	86.804	31.5246	23.0839	0	66.9647	87.2431	95.8715	74.4814	0.18948	38.8767	46.3185	93.552	53.7969	82.1815
k__Bacteria|p__Bacteroidetes|c__Bacteroidia|o__Bacteroidales|f__Prevotellaceae|g__Alloprevotella	2|976|200643|171549|171552|1283313	0	0	0	0	0	0	0.0301	0	0	0	0	0	0	0.00428	0	0	0	0	0	0	0	0	0	0	0	0	1.89369	0	0.00474	0	0	0	0	0	0	0	0	0	0	0	0	0	0	0	0	0	0	0
k__Bacteria|p__Bacteroidetes|c__Bacteroidia|o__Bacteroidales|f__Prevotellaceae|g__Alloprevotella|s__Alloprevotella_rava	2|976|200643|171549|171552|1283313|671218	0	0	0	0	0	0	0	0	0	0	0	0	0	0	0	0	0	0	0	0	0	0	0	0	0	0	0	0	0	0	0	0	0	0	0	0	0	0	0	0	0	0	0	0	0	0	0	0
k__Bacteria|p__Bacteroidetes|c__Bacteroidia|o__Bacteroidales|f__Prevotellaceae|g__Alloprevotella|s__Alloprevotella_tannerae	2|976|200643|171549|171552|1283313|76122	0	0	0	0	0	0	0	0	0	0	0	0	0	0	0	0	0	0	0	0	0	0	0	0	0	0	0	0	0	0	0	0	0	0	0	0	0	0	0	0	0	0	0	0	0	0	0	0
k__Bacteria|p__Bacteroidetes|c__Bacteroidia|o__Bacteroidales|f__Prevotellaceae|g__Alloprevotella|s__Prevotella_sp_oral_taxon_473	2|976|200643|171549|171552|1283313|712469	0	0	0	0	0	0	0.0301	0	0	0	0	0	0	0.00428	0	0	0	0	0	0	0	0	0	0	0	0	1.89369	0	0.00474	0	0	0	0	0	0	0	0	0	0	0	0	0	0	0	0	0	0	0
k__Bacteria|p__Bacteroidetes|c__Bacteroidia|o__Bacteroidales|f__Prevotellaceae|g__Paraprevotella	2|976|200643|171549|171552|577309	0	0	0	0.50043	0	0.52541	0.00589	0	0	0	0	0.49585	0	0.00427	0.17797	0	0	0	1.04213	0	0	0	0	0	1.21512	0	0	4.6248	0.00442	0	0	0	0.01504	0	0	0	0	0	0	0	0	0	0.18948	0	0	0	0	0
k__Bacteria|p__Bacteroidetes|c__Bacteroidia|o__Bacteroidales|f__Prevotellaceae|g__Paraprevotella|s__Paraprevotella_clara	2|976|200643|171549|171552|577309|454154	0	0	0	0.0146	0	0.00549	0	0	0	0	0	0.00707	0	0	0.01035	0	0	0	0.05727	0	0	0	0	0	0.05037	0	0	0	0	0	0	0	0	0	0	0	0	0	0	0	0	0	0.01513	0	0	0	0	0
k__Bacteria|p__Bacteroidetes|c__Bacteroidia|o__Bacteroidales|f__Prevotellaceae|g__Paraprevotella|s__Paraprevotella_xylaniphila	2|976|200643|171549|171552|577309|454155	0	0	0	0.48583	0	0.51992	0.00589	0	0	0	0	0.48878	0	0.00427	0.16763	0	0	0	0.98486	0	0	0	0	0	1.16475	0	0	4.6248	0.00442	0	0	0	0.01504	0	0	0	0	0	0	0	0	0	0.17436	0	0	0	0	0
k__Bacteria|p__Bacteroidetes|c__Bacteroidia|o__Bacteroidales|f__Prevotellaceae|g__Prevotella	2|976|200643|171549|171552|838	28.811	7.10647	3.5143	35.2192	7.12627	39.4326	41.9212	36.9014	4.66943	13.0044	35.5354	33.2958	44.3271	41.8725	6.99146	50.1159	0.70697	37.254	30.9501	0	0.02316	0.22441	29.0568	0	30.3718	39.7636	0.17807	6.11462	48.0124	38.5458	71.4067	0	78.2408	78.7244	86.804	31.5246	23.0839	0	66.9647	87.2431	95.8715	74.4814	0	38.8767	46.3185	93.552	53.7969	82.1815
k__Bacteria|p__Bacteroidetes|c__Bacteroidia|o__Bacteroidales|f__Prevotellaceae|g__Prevotella|s__Prevotella_amnii	2|976|200643|171549|171552|838|419005	0	0	0	0	0	0	0	0	0	0	0	0	0	0	0	0	0	0	0	0	0	0	0	0	0	0	0	0	0	0	0	0	0	0	0	0	0	0	0	0	0	0	0	0	0	0	0	0
k__Bacteria|p__Bacteroidetes|c__Bacteroidia|o__Bacteroidales|f__Prevotellaceae|g__Prevotella|s__Prevotella_baroniae	2|976|200643|171549|171552|838|305719	0	0	0	0	0	0	0	0	0	0	0	0	0	0	0	0	0	0	0	0	0	0	0	0	0	0	0	0	0	0	0	0	0	0	0	0	0	0	0	0	0	0	0	0	0	0	0	0
k__Bacteria|p__Bacteroidetes|c__Bacteroidia|o__Bacteroidales|f__Prevotellaceae|g__Prevotella|s__Prevotella_bergensis	2|976|200643|171549|171552|838|242750	0	0	0	0	0	0	0	0	0	0	0	0	0	0	0	0	0	0	0	0	0	0	0	0	0	0	0	0	0	0	0	0	0	0	0	0	0	0	0	0	0	0	0	0	0	0	0	0
k__Bacteria|p__Bacteroidetes|c__Bacteroidia|o__Bacteroidales|f__Prevotellaceae|g__Prevotella|s__Prevotella_bivia	2|976|200643|171549|171552|838|28125	0	0	0	0	0	0	0	0	0	2.54554	0	0	0	0	0.10944	0	0	0	0	0	0	0	0.14032	0	0	0	0	0	0	0	0	0	0	0	0	0	0	0	0	0	0	0	0	0	0	0	0	0
k__Bacteria|p__Bacteroidetes|c__Bacteroidia|o__Bacteroidales|f__Prevotellaceae|g__Prevotella|s__Prevotella_buccae	2|976|200643|171549|171552|838|28126	0	0	0	0	7.12627	0	0	0	0	0	0	0	0	0	0.92824	0	0	0	0	0	0	0	0	0	0	0	0	0	0	0	0	0	0	0	0	0	0	0	0	0	0	0	0	0	0	0	0	0
k__Bacteria|p__Bacteroidetes|c__Bacteroidia|o__Bacteroidales|f__Prevotellaceae|g__Prevotella|s__Prevotella_buccalis	2|976|200643|171549|171552|838|28127	0	0	0	0	0	0	0	0	0	0	0	0	0	0	0	0	0	0	0	0	0	0	0	0	0	0	0	0	0	0	0	0	0	0	0	0	0	0	0	0	0	0	0	0	0	0	0	0
k__Bacteria|p__Bacteroidetes|c__Bacteroidia|o__Bacteroidales|f__Prevotellaceae|g__Prevotella|s__Prevotella_colorans	2|976|200643|171549|171552|838|1703337	0	0	0	0	0	0	0	0	0	0	0	0	0	0	0	0	0	0	0	0	0	0	0	0	0	0	0	0	0	0	0	0	0	0	0	0	0	0	0	0	0	0	0	0	0	0	0	0
k__Bacteria|p__Bacteroidetes|c__Bacteroidia|o__Bacteroidales|f__Prevotellaceae|g__Prevotella|s__Prevotella_copri	2|976|200643|171549|171552|838|165179	6.5665	4.32662	2.9128	0.52609	0	1.74303	10.9577	29.9392	0.1743	0.11462	0	0.59467	0.12798	11.6756	0.5081	2.66967	0	12.1535	2.39399	0	0	0.22441	13.6236	0	1.13225	0.04834	0	4.95872	23.6289	13.3356	54.7378	0	68.6168	78.4418	77.5113	22.674	18.6072	0	29.481	87.2431	86.5537	53.5075	0	38.8767	46.3185	76.6274	32.2737	82.1815
k__Bacteria|p__Bacteroidetes|c__Bacteroidia|o__Bacteroidales|f__Prevotellaceae|g__Prevotella|s__Prevotella_corporis	2|976|200643|171549|171552|838|28128	0	0	0	0	0	0	0	0	0	0	0	0	0.02827	0	0	0	0	0	0	0	0	0	0	0	0	0	0	0	0	0	0	0	0	0	0	0	0	0	0	0	0	0	0	0	0	0	0	0
k__Bacteria|p__Bacteroidetes|c__Bacteroidia|o__Bacteroidales|f__Prevotellaceae|g__Prevotella|s__Prevotella_dentalis	2|976|200643|171549|171552|838|52227	0	0	0	0	0	0	0	0	0	0	0	0	0	0	0	0	0	0	0	0	0	0	0	0	0	0	0	0	0	0	0	0	0	0	0	0	0	0	0	0	0	0	0	0	0	0	0	0
k__Bacteria|p__Bacteroidetes|c__Bacteroidia|o__Bacteroidales|f__Prevotellaceae|g__Prevotella|s__Prevotella_denticola	2|976|200643|171549|171552|838|28129	0	0	0	0	0	0	0	0	0	0	0	0	0	0	0	0	0	0	0	0	0	0	0	0	0	0	0	0	0	0	0	0	0	0	0	0	0	0	0	0	0	0	0	0	0	0	0	0
k__Bacteria|p__Bacteroidetes|c__Bacteroidia|o__Bacteroidales|f__Prevotellaceae|g__Prevotella|s__Prevotella_disiens	2|976|200643|171549|171552|838|28130	0	0	0	0	0	0	0	0	0	0	0	0	0	0	0	0	0	0	0	0	0	0	0	0	0	0	0	0	0	0	0	0	0	0	0	0	0	0	0	0	0	0	0	0	0	0	0	0
k__Bacteria|p__Bacteroidetes|c__Bacteroidia|o__Bacteroidales|f__Prevotellaceae|g__Prevotella|s__Prevotella_histicola	2|976|200643|171549|171552|838|470565	0	0	0	0	0	0	0	0	0	0	0	0	0	0	0	0	0	0	0	0	0	0	0	0	0	0	0	0	0	0	0	0	0	0	0	0	0	0	0	0	0	0	0	0	0	0	0	0
k__Bacteria|p__Bacteroidetes|c__Bacteroidia|o__Bacteroidales|f__Prevotellaceae|g__Prevotella|s__Prevotella_intermedia	2|976|200643|171549|171552|838|28131	0.07496	0	0	0	0	0	0.37553	0	0	0	0	0	0	0.29878	0	0	0	0	0	0	0	0	0	0	0	0	0	0	0.72082	0	0	0	0	0	0	0	0	0	0	0	0	0	0	0	0	0	0	0
k__Bacteria|p__Bacteroidetes|c__Bacteroidia|o__Bacteroidales|f__Prevotellaceae|g__Prevotella|s__Prevotella_jejuni	2|976|200643|171549|171552|838|1177574	0	0	0	0	0	0	0	0	0	0	0	0	0	0	0	0	0	0	0	0	0	0	0	0	0	0	0	0	0	0	0	0	0	0	0	0	0	0	0	0	0	0	0	0	0	0	0	0
k__Bacteria|p__Bacteroidetes|c__Bacteroidia|o__Bacteroidales|f__Prevotellaceae|g__Prevotella|s__Prevotella_melaninogenica	2|976|200643|171549|171552|838|28132	0	0	0	0	0	0	0	0	0	0	0	0	0	0	0	0	0	0	0	0	0	0	0	0	0	0	0	0	0.01599	0	0	0	0	0	0	0	0	0	0	0	0	0	0	0	0	0	0	0
k__Bacteria|p__Bacteroidetes|c__Bacteroidia|o__Bacteroidales|f__Prevotellaceae|g__Prevotella|s__Prevotella_multiformis	2|976|200643|171549|171552|838|282402	0	0	0	0	0	0	0	0	0	0	0	0	0	0	0	0	0	0	0	0	0	0	0	0	0	0	0	0	0	0	0	0	0	0	0	0	0	0	0	0	0	0	0	0	0	0	0	0
k__Bacteria|p__Bacteroidetes|c__Bacteroidia|o__Bacteroidales|f__Prevotellaceae|g__Prevotella|s__Prevotella_multisaccharivorax	2|976|200643|171549|171552|838|310514	0	0	0	0	0	0	0	0	0	0	0	0	0	0	0	0	0	0	0	0	0	0	0	0	0	0	0	0	0	0	0	0	0	0	0	0	0	0	0	0	0	0	0	0	0	0	0	0
k__Bacteria|p__Bacteroidetes|c__Bacteroidia|o__Bacteroidales|f__Prevotellaceae|g__Prevotella|s__Prevotella_nigrescens	2|976|200643|171549|171552|838|28133	0.00969	0	0	0	0	0	0.16153	0	3.25128	0	0	0	0	0.24612	0	0	0	0	0	0	0	0	0	0	0	0	0.17807	0	0.47753	0	0	0	0	0	0	0	0	0	0	0	0	0	0	0	0	0	0	0
k__Bacteria|p__Bacteroidetes|c__Bacteroidia|o__Bacteroidales|f__Prevotellaceae|g__Prevotella|s__Prevotella_oralis	2|976|200643|171549|171552|838|28134	0	0	0	0	0	0	0	0	0	0	0	0	0	0	0	0	0	0	0	0	0	0	0	0	0	0	0	0	0	0	0	0	0	0	0	0	0	0	0	0	0	0	0	0	0	0	0	0
k__Bacteria|p__Bacteroidetes|c__Bacteroidia|o__Bacteroidales|f__Prevotellaceae|g__Prevotella|s__Prevotella_oris	2|976|200643|171549|171552|838|28135	0	0	0	0	0	0	0	0	0	0	0	0	0	0	0	0	0	0	0	0	0	0	0	0	0	0	0	0	0	0	0	0	0	0	0	0	0	0	0	0	0	0	0	0	0	0	0	0
k__Bacteria|p__Bacteroidetes|c__Bacteroidia|o__Bacteroidales|f__Prevotellaceae|g__Prevotella|s__Prevotella_oulorum	2|976|200643|171549|171552|838|28136	0	0	0	0	0	0	0	0	0	0	0	0	0	0	0	0	0	0	0	0	0	0	0	0	0	0	0	0	0	0	0	0	0	0	0	0	0	0	0	0	0	0	0	0	0	0	0	0
k__Bacteria|p__Bacteroidetes|c__Bacteroidia|o__Bacteroidales|f__Prevotellaceae|g__Prevotella|s__Prevotella_pallens	2|976|200643|171549|171552|838|60133	0	0	0	0	0	0	0	0	0	0	0	0	0	0	0	0	0	0	0	0	0	0	0	0	0	0	0	0	0	0	0	0	0	0	0	0	0	0	0	0	0	0	0	0	0	0	0	0
k__Bacteria|p__Bacteroidetes|c__Bacteroidia|o__Bacteroidales|f__Prevotellaceae|g__Prevotella|s__Prevotella_salivae	2|976|200643|171549|171552|838|228604	0	0	0	0	0	0	0	0	0	0	0	0	0	0	0	0	0	0	0	0	0	0	0	0	0	0	0	0	0	0	0	0	0	0	0	0	0	0	0	0	0	0	0	0	0	0	0	0
k__Bacteria|p__Bacteroidetes|c__Bacteroidia|o__Bacteroidales|f__Prevotellaceae|g__Prevotella|s__Prevotella_scopos	2|976|200643|171549|171552|838|589437	0	0	0	0	0	0	0	0	0	0	0	0	0	0	0	0	0	0	0	0	0	0	0	0	0	0	0	0	0	0	0	0	0	0	0	0	0	0	0	0	0	0	0	0	0	0	0	0
k__Bacteria|p__Bacteroidetes|c__Bacteroidia|o__Bacteroidales|f__Prevotellaceae|g__Prevotella|s__Prevotella_sp_885	2|976|200643|171549|171552|838|2022527	2.42117	0.24014	0	0	0	1.20863	3.97263	6.2955	0	0	0	0	0	4.22922	0	2.61595	0	0.98378	0	0	0	0	0	0	0	0	0	0	7.1897	0.96428	0	0	9.26992	0	0	4.25004	0	0	0	0	0	4.7674	0	0	0	2.77877	0	0
k__Bacteria|p__Bacteroidetes|c__Bacteroidia|o__Bacteroidales|f__Prevotellaceae|g__Prevotella|s__Prevotella_sp_AM42_24	2|976|200643|171549|171552|838|2293125	0.55817	0.19092	0.6015	0	0	0.02398	1.07671	0.66671	0	0	0	0	0	1.33615	0	0.03175	0	0.07369	0	0	0	0	0.9759	0	0	0	0	0	1.89779	0.02025	6.34547	0	0	0	0	0	0	0	0	0	2.50676	9.46985	0	0	0	2.42708	0	0
k__Bacteria|p__Bacteroidetes|c__Bacteroidia|o__Bacteroidales|f__Prevotellaceae|g__Prevotella|s__Prevotella_sp_CAG_1031	2|976|200643|171549|171552|838|1262917	0	0	0	0	0	0	0	0	0	0	0	0	0	0	0	0	0	0	0	0	0	0	0	0	0	0	0	0	0	0	0	0	0	0	0	0	0	0	0	0	0	0	0	0	0	0	0	0
k__Bacteria|p__Bacteroidetes|c__Bacteroidia|o__Bacteroidales|f__Prevotellaceae|g__Prevotella|s__Prevotella_sp_CAG_1058	2|976|200643|171549|171552|838|1262918	0	0	0	0	0	0	0	0	0	0	0	0	0	0	0	0	0	0	0	0	0	0	0	0	0	0	0	0	0	0	0	0	0	0	0	0	0	0	0	0	0	0	0	0	0	0	0	0
k__Bacteria|p__Bacteroidetes|c__Bacteroidia|o__Bacteroidales|f__Prevotellaceae|g__Prevotella|s__Prevotella_sp_CAG_1092	2|976|200643|171549|171552|838|1262919	0.23875	0.13047	0	0	0	0.21387	0.00903	0	0	0	0	0	0.03988	0.01154	0	0.55507	0	21.9692	0	0	0	0	0.41027	0	0	0	0	0	0.06098	24.2257	0	0	0	0	0	0.3914	0	0	0	0	0	0	0	0	0	0.06174	0	0
k__Bacteria|p__Bacteroidetes|c__Bacteroidia|o__Bacteroidales|f__Prevotellaceae|g__Prevotella|s__Prevotella_sp_CAG_1124	2|976|200643|171549|171552|838|1262920	0	0	0	0	0	0	0	0	0	0	0	0	0	0	0	0	0	0	0	0	0	0	0	0	0	0	0	0	0	0	0	0	0	0	0	0	0	0	0	0	0	0	0	0	0	0	0	0
k__Bacteria|p__Bacteroidetes|c__Bacteroidia|o__Bacteroidales|f__Prevotellaceae|g__Prevotella|s__Prevotella_sp_CAG_1185	2|976|200643|171549|171552|838|1262921	0	0	0	0	0	0	0	0	0	0	0	0	0	0	0	0	0	0	0	0	0	0	0	0	0	0	0	0	0	0	0	0	0	0	0	0	0	0	0	0	0	0	0	0	0	0	0	0
k__Bacteria|p__Bacteroidetes|c__Bacteroidia|o__Bacteroidales|f__Prevotellaceae|g__Prevotella|s__Prevotella_sp_CAG_1320	2|976|200643|171549|171552|838|1262922	0	0	0	0	0	0	0	0	0	0	0	0	0	0	0	0	0	0	0	0	0	0	0	0	0	0	0	0	0	0	0	0	0	0	0	0	0	0	0	0	0	0	0	0	0	0	0	0
k__Bacteria|p__Bacteroidetes|c__Bacteroidia|o__Bacteroidales|f__Prevotellaceae|g__Prevotella|s__Prevotella_sp_CAG_279	2|976|200643|171549|171552|838|1262924	2.99164	0	0	11.6309	0	16.0647	6.37732	0	0.28553	3.91058	0.01538	12.2759	0.55272	7.33795	4.58853	1.58317	0	0	25.2807	0	0	0	0.34877	0	28.1902	0.198	0	0	13.5536	0	1.56934	0	0.35408	0.28258	1.53727	0.01283	0	0	12.2388	0	0.07559	0.08829	0	0	0	0	0.99169	0
k__Bacteria|p__Bacteroidetes|c__Bacteroidia|o__Bacteroidales|f__Prevotellaceae|g__Prevotella|s__Prevotella_sp_CAG_485	2|976|200643|171549|171552|838|1262927	0	0	0	0	0	0	0	0	0	0	0	0	0	0	0	0	0	0	0	0	0	0	0	0	0	0	0	0	0	0	0	0	0	0	0	0	0	0	0	0	0	0	0	0	0	0	0	0
k__Bacteria|p__Bacteroidetes|c__Bacteroidia|o__Bacteroidales|f__Prevotellaceae|g__Prevotella|s__Prevotella_sp_CAG_520	2|976|200643|171549|171552|838|1262929	2.5482	1.09531	0	21.1791	0	2.39152	17.8614	0	0.01013	0	33.4634	18.7106	19.4012	15.6374	0.00592	5.63969	0.66292	1.70132	0	0	0.02316	0	3.75044	0	0	27.3363	0	0	0.34123	0	0.03299	0	0	0	0	0.01143	0	0	0	0	0	0	0	0	0	4.21209	0.00172	0
k__Bacteria|p__Bacteroidetes|c__Bacteroidia|o__Bacteroidales|f__Prevotellaceae|g__Prevotella|s__Prevotella_sp_CAG_5226	2|976|200643|171549|171552|838|1262930	1.01751	0	0	0	0	1.10252	0	0	0.23478	0	0	0	0.68724	0	0	2.31389	0	0	0	0	0	0	1.31634	0	0	0.25668	0	1.15589	0	0	2.24856	0	0	0	7.7555	0	0	0	13.5502	0	0	6.64838	0	0	0	7.15372	0	0
k__Bacteria|p__Bacteroidetes|c__Bacteroidia|o__Bacteroidales|f__Prevotellaceae|g__Prevotella|s__Prevotella_sp_CAG_617	2|976|200643|171549|171552|838|1262933	0	0	0	0	0	0	0	0	0	0	0	0	0	0	0	0	0	0	0	0	0	0	0	0	0	0	0	0	0	0	0	0	0	0	0	0	0	0	0	0	0	0	0	0	0	0	0	0
k__Bacteria|p__Bacteroidetes|c__Bacteroidia|o__Bacteroidales|f__Prevotellaceae|g__Prevotella|s__Prevotella_sp_CAG_755	2|976|200643|171549|171552|838|1262935	0	0	0	0	0	0	0	0	0	0	0	0	0	0	0	0	0	0	0	0	0	0	0	0	0	0	0	0	0	0	0	0	0	0	0	0	0	0	0	0	0	0	0	0	0	0	0	0
k__Bacteria|p__Bacteroidetes|c__Bacteroidia|o__Bacteroidales|f__Prevotellaceae|g__Prevotella|s__Prevotella_sp_CAG_873	2|976|200643|171549|171552|838|1262936	0	0	0	0	0	0	0	0	0	0	0	0	0	0	0	0	0	0	0	0	0	0	7.18833	0	0	0	0	0	0	0	0	0	0	0	0	0	0	0	0	0	0	0	0	0	0	0	0	0
k__Bacteria|p__Bacteroidetes|c__Bacteroidia|o__Bacteroidales|f__Prevotellaceae|g__Prevotella|s__Prevotella_sp_CAG_891	2|976|200643|171549|171552|838|1262937	0	0	0	0	0	0	0	0	0	0	0	0	0	0	0	0	0	0	0	0	0	0	0	0	0	0	0	0	0	0	0	0	0	0	0	0	0	0	0	0	0	0	0	0	0	0	0	0
k__Bacteria|p__Bacteroidetes|c__Bacteroidia|o__Bacteroidales|f__Prevotellaceae|g__Prevotella|s__Prevotella_sp_CAG_924	2|976|200643|171549|171552|838|1262938	0	0	0	0	0	0	0	0	0	0	0	0	0	0	0	0	0	0	0	0	0	0	0	0	0	0	0	0	0	0	0	0	0	0	0	0	0	0	0	0	0	0	0	0	0	0	0	0
k__Bacteria|p__Bacteroidetes|c__Bacteroidia|o__Bacteroidales|f__Prevotellaceae|g__Prevotella|s__Prevotella_sp_F0091	2|976|200643|171549|171552|838|1227276	0	0	0	0	0	0	0.03595	0	0	0	0	0	0	0.06002	0	0	0	0	0	0	0	0	0	0	0	0	0	0	0.08331	0	0	0	0	0	0	0	0	0	0	0	0	0	0	0	0	0	0	0
k__Bacteria|p__Bacteroidetes|c__Bacteroidia|o__Bacteroidales|f__Prevotellaceae|g__Prevotella|s__Prevotella_sp_oral_taxon_306	2|976|200643|171549|171552|838|712461	0	0	0	0	0	0	0	0	0	0	0	0	0	0	0	0	0	0	0	0	0	0	0	0	0	0	0	0	0	0	0	0	0	0	0	0	0	0	0	0	0	0	0	0	0	0	0	0
k__Bacteria|p__Bacteroidetes|c__Bacteroidia|o__Bacteroidales|f__Prevotellaceae|g__Prevotella|s__Prevotella_sp_oral_taxon_376	2|976|200643|171549|171552|838|712466	0	0	0	0	0	0	0	0	0	0	0	0	0	0.01141	0	0	0	0	0	0	0	0	0	0	0	0	0	0	0	0	0	0	0	0	0	0	0	0	0	0	0	0	0	0	0	0	0	0
k__Bacteria|p__Bacteroidetes|c__Bacteroidia|o__Bacteroidales|f__Prevotellaceae|g__Prevotella|s__Prevotella_sp_P3_122	2|976|200643|171549|171552|838|2024223	0	0	0	0	0	0	0	0	0	0	0	0	0	0	0	0	0	0	0	0	0	0	0	0	0	0	0	0	0	0	0	0	0	0	0	0	0	0	0	0	0	0	0	0	0	0	0	0
k__Bacteria|p__Bacteroidetes|c__Bacteroidia|o__Bacteroidales|f__Prevotellaceae|g__Prevotella|s__Prevotella_sp_S7_1_8	2|976|200643|171549|171552|838|1284775	0	0	0	0	0	0	0	0	0	0	0	0	0	0	0	0	0	0	0	0	0	0	0	0	0	0	0	0	0	0	0	0	0	0	0	0	0	0	0	0	0	0	0	0	0	0	0	0
k__Bacteria|p__Bacteroidetes|c__Bacteroidia|o__Bacteroidales|f__Prevotellaceae|g__Prevotella|s__Prevotella_stercorea	2|976|200643|171549|171552|838|363265	12.3844	1.123	0	1.88314	0	16.6844	1.09335	0	0.7134	6.43363	2.05669	1.71463	23.4167	1.02824	0.85123	34.7067	0.04405	0.37253	3.27545	0	0	0	1.30276	0	1.04932	11.9243	0	0	0.04257	0	6.47252	0	0	0	0	4.18493	4.47672	0	11.6946	0	6.7354	0	0	0	0	0.29119	20.5298	0
k__Bacteria|p__Bacteroidetes|c__Bacteroidia|o__Bacteroidales|f__Prevotellaceae|g__Prevotella|s__Prevotella_timonensis	2|976|200643|171549|171552|838|386414	0	0	0	0	0	0	0	0	0	0	0	0	0.07313	0	0	0	0	0	0	0	0	0	0	0	0	0	0	0	0	0	0	0	0	0	0	0	0	0	0	0	0	0	0	0	0	0	0	0
k__Bacteria|p__Bacteroidetes|c__Bacteroidia|o__Bacteroidales|f__Prevotellaceae|g__Prevotella|s__Prevotella_veroralis	2|976|200643|171549|171552|838|28137	0	0	0	0	0	0	0	0	0	0	0	0	0	0	0	0	0	0	0	0	0	0	0	0	0	0	0	0	0	0	0	0	0	0	0	0	0	0	0	0	0	0	0	0	0	0	0	0
k__Bacteria|p__Bacteroidetes|c__Bacteroidia|o__Bacteroidales|f__Rikenellaceae	2|976|200643|171549|171550	0.11499	0	3.15492	0.93634	0	0.24495	0.60976	0.43844	1.14777	15.4946	1.38154	1.13151	0.6582	0.74707	1.02117	0.31399	0.01389	0	0.27459	0	8.61851	0	0.17226	0	0.09737	1.08501	0	31.967	0.15373	0	0	4.59413	0	0	0.00606	0	7.61301	3.77925	0	0.01704	0	0	10.7478	0.22857	4.80851	0	0.02064	0.07969
k__Bacteria|p__Bacteroidetes|c__Bacteroidia|o__Bacteroidales|f__Rikenellaceae|g__Alistipes	2|976|200643|171549|171550|239759	0.11499	0	3.15492	0.93634	0	0.24495	0.60976	0.43844	1.14777	15.4946	1.38154	1.13151	0.6582	0.74707	1.02117	0.31399	0.01389	0	0.27459	0	8.61851	0	0.17226	0	0.09737	1.08501	0	31.967	0.15373	0	0	4.59413	0	0	0.00606	0	7.61301	3.77925	0	0.01704	0	0	10.7478	0.22857	4.80851	0	0.02064	0.07969
k__Bacteria|p__Bacteroidetes|c__Bacteroidia|o__Bacteroidales|f__Rikenellaceae|g__Alistipes|s__Alistipes_finegoldii	2|976|200643|171549|171550|239759|214856	0	0	0.10108	0.20557	0	0	0.1534	0	0	0	0.28375	0.19009	0.09753	0.12372	0	0	0	0	0	0	1.49305	0	0	0	0	0.19309	0	0.17508	0	0	0	0	0	0	0.00606	0	0.01593	0	0	0	0	0	0.00209	0.11965	0	0	0	0
k__Bacteria|p__Bacteroidetes|c__Bacteroidia|o__Bacteroidales|f__Rikenellaceae|g__Alistipes|s__Alistipes_indistinctus	2|976|200643|171549|171550|239759|626932	0	0	0.00217	0	0	0	0	0.23173	0	0	0	0	0	0	0	0	0	0	0	0	0.26672	0	0	0	0	0	0	3.19228	0	0	0	0	0	0	0	0	0	0	0	0	0	0	0.1835	0	0	0	0.02064	0
k__Bacteria|p__Bacteroidetes|c__Bacteroidia|o__Bacteroidales|f__Rikenellaceae|g__Alistipes|s__Alistipes_inops	2|976|200643|171549|171550|239759|1501391	0	0	0	0	0	0	0	0	0	0	0	0	0	0	0	0	0	0	0	0	6.83359	0	0	0	0	0	0	0	0	0	0	0	0	0	0	0	0	0	0	0	0	0	0	0	0	0	0	0
k__Bacteria|p__Bacteroidetes|c__Bacteroidia|o__Bacteroidales|f__Rikenellaceae|g__Alistipes|s__Alistipes_onderdonkii	2|976|200643|171549|171550|239759|328813	0	0	0	0.41135	0	0	0.23483	0.01796	0	0	0.66848	0.52905	0.39664	0.40639	0	0	0.01389	0	0	0	0	0	0	0	0	0.67478	0	0	0	0	0	0	0	0	0	0	0	0	0	0	0	0	0.01704	0	0	0	0	0
k__Bacteria|p__Bacteroidetes|c__Bacteroidia|o__Bacteroidales|f__Rikenellaceae|g__Alistipes|s__Alistipes_putredinis	2|976|200643|171549|171550|239759|28117	0.04527	0	2.81667	0.121	0	0.07853	0.08704	0.0809	0.30735	15.4946	0.3112	0.19484	0.12554	0.06484	0.81345	0.17952	0	0	0	0	0	0	0.05778	0	0	0.17577	0	27.2667	0	0	0	4.49796	0	0	0	0	7.38114	3.47545	0	0	0	0	10.5451	0.10892	4.80851	0	0	0.07969
k__Bacteria|p__Bacteroidetes|c__Bacteroidia|o__Bacteroidales|f__Rikenellaceae|g__Alistipes|s__Alistipes_shahii	2|976|200643|171549|171550|239759|328814	0.06972	0	0.23501	0.19841	0	0.16642	0.13448	0.10785	0.84042	0	0.11812	0.21754	0.03849	0.15213	0.20772	0.13447	0	0	0.27459	0	0.02515	0	0.11448	0	0.09737	0.04137	0	1.33287	0.15373	0	0	0.09616	0	0	0	0	0.21594	0.3038	0	0.01704	0	0	0	0	0	0	0	0
k__Bacteria|p__Bacteroidetes|c__Bacteroidia|o__Bacteroidales|f__Rikenellaceae|g__Alistipes|s__Alistipes_sp_An31A	2|976|200643|171549|171550|239759|1965631	0	0	0	0	0	0	0	0	0	0	0	0	0	0	0	0	0	0	0	0	0	0	0	0	0	0	0	0	0	0	0	0	0	0	0	0	0	0	0	0	0	0	0	0	0	0	0	0
k__Bacteria|p__Bacteroidetes|c__Bacteroidia|o__Bacteroidales|f__Rikenellaceae|g__Alistipes|s__Alistipes_sp_An66	2|976|200643|171549|171550|239759|1965650	0	0	0	0	0	0	0	0	0	0	0	0	0	0	0	0	0	0	0	0	0	0	0	0	0	0	0	0	0	0	0	0	0	0	0	0	0	0	0	0	0	0	0	0	0	0	0	0
k__Bacteria|p__Bacteroidetes|c__Bacteroidia|o__Bacteroidales|f__Rikenellaceae|g__Alistipes|s__Alistipes_sp_CAG_831	2|976|200643|171549|171550|239759|1262698	0	0	0	0	0	0	0	0	0	0	0	0	0	0	0	0	0	0	0	0	0	0	0	0	0	0	0	0	0	0	0	0	0	0	0	0	0	0	0	0	0	0	0	0	0	0	0	0
k__Bacteria|p__Bacteroidetes|c__Bacteroidia|o__Bacteroidales|f__Rikenellaceae|g__Alistipes|s__Alistipes_timonensis	2|976|200643|171549|171550|239759|1465754	0	0	0	0	0	0	0	0	0	0	0	0	0	0	0	0	0	0	0	0	0	0	0	0	0	0	0	0	0	0	0	0	0	0	0	0	0	0	0	0	0	0	0	0	0	0	0	0
k__Bacteria|p__Bacteroidetes|c__Bacteroidia|o__Bacteroidales|f__Rikenellaceae|g__Rikenella	2|976|200643|171549|171550|28138	0	0	0	0	0	0	0	0	0	0	0	0	0	0	0	0	0	0	0	0	0	0	0	0	0	0	0	0	0	0	0	0	0	0	0	0	0	0	0	0	0	0	0	0	0	0	0	0
k__Bacteria|p__Bacteroidetes|c__Bacteroidia|o__Bacteroidales|f__Rikenellaceae|g__Rikenella|s__Rikenella_microfusus	2|976|200643|171549|171550|28138|28139	0	0	0	0	0	0	0	0	0	0	0	0	0	0	0	0	0	0	0	0	0	0	0	0	0	0	0	0	0	0	0	0	0	0	0	0	0	0	0	0	0	0	0	0	0	0	0	0
k__Bacteria|p__Bacteroidetes|c__Bacteroidia|o__Bacteroidales|f__Tannerellaceae	2|976|200643|171549|2005525	2.72682	0.01606	0.15507	8.57259	0	11.2827	2.35522	1.05321	1.61386	1.28149	4.1777	8.96701	2.01503	2.13486	2.63991	6.93366	0.14012	2.2444	13.5336	0.10566	7.82637	0	0	0.11384	15.3966	2.88627	0	2.01562	1.22805	2.25029	0.18582	4.28362	0.01066	0.03626	0.18867	0.0466	0.69217	4.2302	0.86057	0.07358	0	0.1764	0.50981	0.25506	2.2674	0	0.04645	0
k__Bacteria|p__Bacteroidetes|c__Bacteroidia|o__Bacteroidales|f__Tannerellaceae|g__Parabacteroides	2|976|200643|171549|2005525|375288	2.72682	0.01606	0.15507	8.57259	0	11.2827	2.35522	1.05321	1.61386	1.28149	4.1777	8.96701	2.01503	2.13486	2.63991	6.93366	0.14012	2.2444	13.5336	0.10566	7.82637	0	0	0.11384	15.3966	2.88627	0	2.01562	1.22805	2.25029	0.18582	4.28362	0.01066	0.03626	0.18867	0.0466	0.69217	4.2302	0.86057	0.07358	0	0.1764	0.50981	0.25506	2.2674	0	0.04645	0
k__Bacteria|p__Bacteroidetes|c__Bacteroidia|o__Bacteroidales|f__Tannerellaceae|g__Parabacteroides|s__Parabacteroides_chinchillae	2|976|200643|171549|2005525|375288|871327	0	0	0	0	0	0	0	0	0	0	0	0	0	0	0	0	0	0	0	0	0	0	0	0	0	0	0	0	0	0	0	0	0	0	0	0	0	0	0	0	0	0	0	0	0	0	0	0
k__Bacteria|p__Bacteroidetes|c__Bacteroidia|o__Bacteroidales|f__Tannerellaceae|g__Parabacteroides|s__Parabacteroides_distasonis	2|976|200643|171549|2005525|375288|823	2.62847	0	0.0471	1.88524	0	3.683	1.60287	0.42096	1.35861	0.72057	2.25083	1.83765	1.17078	1.51381	0.48817	6.93366	0.01933	2.2444	1.28904	0.10566	1.98272	0	0	0.11384	1.31249	1.62378	0	0.28682	1.22805	2.25029	0.06625	3.02973	0	0.03029	0.08971	0	0.69217	0.54544	0.4466	0	0	0	0.50981	0.06723	0.21305	0	0.04645	0
k__Bacteria|p__Bacteroidetes|c__Bacteroidia|o__Bacteroidales|f__Tannerellaceae|g__Parabacteroides|s__Parabacteroides_goldsteinii	2|976|200643|171549|2005525|375288|328812	0	0	0	0.03608	0	0	0.04641	0	0	0.31939	0.19065	0.06463	0.07808	0.02128	0.00716	0	0	0	0	0	0.18988	0	0	0	0	0.07754	0	0	0	0	0	0	0	0	0	0	0	0	0	0	0	0	0	0	0	0	0	0
k__Bacteria|p__Bacteroidetes|c__Bacteroidia|o__Bacteroidales|f__Tannerellaceae|g__Parabacteroides|s__Parabacteroides_gordonii	2|976|200643|171549|2005525|375288|574930	0	0	0	0	0	0	0	0	0	0.21407	0	0	0	0	0.00793	0	0	0	0	0	0	0	0	0	0	0	0	0.00513	0	0	0	0	0	0	0	0	0	0	0	0	0	0	0	0	0	0	0	0
k__Bacteria|p__Bacteroidetes|c__Bacteroidia|o__Bacteroidales|f__Tannerellaceae|g__Parabacteroides|s__Parabacteroides_johnsonii	2|976|200643|171549|2005525|375288|387661	0	0	0	0	0	0	0	0	0	0	0	0	0	0	0	0	0	0	0	0	0	0	0	0	0	0	0	0	0	0	0	0	0	0	0	0	0	0	0	0	0	0	0	0	0	0	0	0
k__Bacteria|p__Bacteroidetes|c__Bacteroidia|o__Bacteroidales|f__Tannerellaceae|g__Parabacteroides|s__Parabacteroides_merdae	2|976|200643|171549|2005525|375288|46503	0.09836	0	0.10798	6.65127	0	7.59971	0.70594	0.63225	0.25525	0.02745	1.73622	7.06473	0.76617	0.59977	2.13666	0	0.1208	0	12.2446	0	5.65377	0	0	0	14.0841	1.18496	0	1.72368	0	0	0.11957	1.25389	0.01066	0.00598	0.09896	0.0466	0	3.68476	0.41398	0.07358	0	0.1764	0	0.18783	2.05434	0	0	0
k__Bacteria|p__Bacteroidetes|c__Bacteroidia|o__Bacteroidales|f__Tannerellaceae|g__Parabacteroides|s__Parabacteroides_sp_426_9	2|976|200643|171549|2005525|375288|2290935	0	0	0	0	0	0	0	0	0	0	0	0	0	0	0	0	0	0	0	0	0	0	0	0	0	0	0	0	0	0	0	0	0	0	0	0	0	0	0	0	0	0	0	0	0	0	0	0
k__Bacteria|p__Bacteroidetes|c__Bacteroidia|o__Bacteroidales|f__Tannerellaceae|g__Parabacteroides|s__Parabacteroides_sp_CAG_409	2|976|200643|171549|2005525|375288|1262913	0	0.01606	0	0	0	0	0	0	0	0	0	0	0	0	0	0	0	0	0	0	0	0	0	0	0	0	0	0	0	0	0	0	0	0	0	0	0	0	0	0	0	0	0	0	0	0	0	0
k__Bacteria|p__Bacteroidetes|c__Bacteroidia|o__Bacteroidales|f__Tannerellaceae|g__Tannerella	2|976|200643|171549|2005525|195950	0	0	0	0	0	0	0	0	0	0	0	0	0	0	0	0	0	0	0	0	0	0	0	0	0	0	0	0	0	0	0	0	0	0	0	0	0	0	0	0	0	0	0	0	0	0	0	0
k__Bacteria|p__Bacteroidetes|c__Bacteroidia|o__Bacteroidales|f__Tannerellaceae|g__Tannerella|s__Tannerella_forsythia	2|976|200643|171549|2005525|195950|28112	0	0	0	0	0	0	0	0	0	0	0	0	0	0	0	0	0	0	0	0	0	0	0	0	0	0	0	0	0	0	0	0	0	0	0	0	0	0	0	0	0	0	0	0	0	0	0	0
k__Bacteria|p__Bacteroidetes|c__Bacteroidia|o__Bacteroidales|f__Tannerellaceae|g__Tannerella|s__Tannerella_sp_oral_taxon_808	2|976|200643|171549|2005525|195950|712711	0	0	0	0	0	0	0	0	0	0	0	0	0	0	0	0	0	0	0	0	0	0	0	0	0	0	0	0	0	0	0	0	0	0	0	0	0	0	0	0	0	0	0	0	0	0	0	0
k__Bacteria|p__Bacteroidetes|c__Chitinophagia	2|976|1853228	0	0	0	0	0	0	0	0	0	0	0	0	0	0	0	0	0	0	0	0	0	0	0	0	0	0	0	0	0	0	0	0	0	0	0	0	0	0	0	0	0	0	0	0	0	0	0	0
k__Bacteria|p__Bacteroidetes|c__Chitinophagia|o__Chitinophagales	2|976|1853228|1853229	0	0	0	0	0	0	0	0	0	0	0	0	0	0	0	0	0	0	0	0	0	0	0	0	0	0	0	0	0	0	0	0	0	0	0	0	0	0	0	0	0	0	0	0	0	0	0	0
k__Bacteria|p__Bacteroidetes|c__Chitinophagia|o__Chitinophagales|f__Chitinophagaceae	2|976|1853228|1853229|563835	0	0	0	0	0	0	0	0	0	0	0	0	0	0	0	0	0	0	0	0	0	0	0	0	0	0	0	0	0	0	0	0	0	0	0	0	0	0	0	0	0	0	0	0	0	0	0	0
k__Bacteria|p__Bacteroidetes|c__Chitinophagia|o__Chitinophagales|f__Chitinophagaceae|g__Sediminibacterium	2|976|1853228|1853229|563835|504481	0	0	0	0	0	0	0	0	0	0	0	0	0	0	0	0	0	0	0	0	0	0	0	0	0	0	0	0	0	0	0	0	0	0	0	0	0	0	0	0	0	0	0	0	0	0	0	0
k__Bacteria|p__Bacteroidetes|c__Chitinophagia|o__Chitinophagales|f__Chitinophagaceae|g__Sediminibacterium|s__Sediminibacterium_sp_FEMGT703S	2|976|1853228|1853229|563835|504481|2080766	0	0	0	0	0	0	0	0	0	0	0	0	0	0	0	0	0	0	0	0	0	0	0	0	0	0	0	0	0	0	0	0	0	0	0	0	0	0	0	0	0	0	0	0	0	0	0	0
k__Bacteria|p__Bacteroidetes|c__Flavobacteriia	2|976|117743	0	0	0	0	0	0	0	0	0	0	0	0	0	0	0	0	0	0	0	0	0	0	0	0	0	0	0	0	0	0	0	0	0	0	0	0	0	0	0	0	0	0	0	0	0	0	0	0
k__Bacteria|p__Bacteroidetes|c__Flavobacteriia|o__Flavobacteriales	2|976|117743|200644	0	0	0	0	0	0	0	0	0	0	0	0	0	0	0	0	0	0	0	0	0	0	0	0	0	0	0	0	0	0	0	0	0	0	0	0	0	0	0	0	0	0	0	0	0	0	0	0
k__Bacteria|p__Bacteroidetes|c__Flavobacteriia|o__Flavobacteriales|f__Flavobacteriaceae	2|976|117743|200644|49546	0	0	0	0	0	0	0	0	0	0	0	0	0	0	0	0	0	0	0	0	0	0	0	0	0	0	0	0	0	0	0	0	0	0	0	0	0	0	0	0	0	0	0	0	0	0	0	0
k__Bacteria|p__Bacteroidetes|c__Flavobacteriia|o__Flavobacteriales|f__Flavobacteriaceae|g__Flavobacterium	2|976|117743|200644|49546|237	0	0	0	0	0	0	0	0	0	0	0	0	0	0	0	0	0	0	0	0	0	0	0	0	0	0	0	0	0	0	0	0	0	0	0	0	0	0	0	0	0	0	0	0	0	0	0	0
k__Bacteria|p__Bacteroidetes|c__Flavobacteriia|o__Flavobacteriales|f__Flavobacteriaceae|g__Flavobacterium|s__Flavobacterium_sp_FEMGT703F	2|976|117743|200644|49546|237|2080765	0	0	0	0	0	0	0	0	0	0	0	0	0	0	0	0	0	0	0	0	0	0	0	0	0	0	0	0	0	0	0	0	0	0	0	0	0	0	0	0	0	0	0	0	0	0	0	0
k__Bacteria|p__Candidatus_Melainabacteria	2|1798710	0	0	0	0	0	0	0	0	0	0	0	0	0	0	0	0	0	0	0	0	0	0	0	0	0	0	0	0	0	0	0	0	0	0	0	0	1.43208	0	0	0	0	0	0	0	0	0	0	0
k__Bacteria|p__Candidatus_Melainabacteria|c__Candidatus_Melainabacteria_unclassified	2|1798710|	0	0	0	0	0	0	0	0	0	0	0	0	0	0	0	0	0	0	0	0	0	0	0	0	0	0	0	0	0	0	0	0	0	0	0	0	1.43208	0	0	0	0	0	0	0	0	0	0	0
k__Bacteria|p__Candidatus_Melainabacteria|c__Candidatus_Melainabacteria_unclassified|o__Candidatus_Gastranaerophilales	2|1798710||1906119	0	0	0	0	0	0	0	0	0	0	0	0	0	0	0	0	0	0	0	0	0	0	0	0	0	0	0	0	0	0	0	0	0	0	0	0	1.43208	0	0	0	0	0	0	0	0	0	0	0
k__Bacteria|p__Candidatus_Melainabacteria|c__Candidatus_Melainabacteria_unclassified|o__Candidatus_Gastranaerophilales|f__Candidatus_Gastranaerophilales_unclassified	2|1798710||1906119|	0	0	0	0	0	0	0	0	0	0	0	0	0	0	0	0	0	0	0	0	0	0	0	0	0	0	0	0	0	0	0	0	0	0	0	0	1.43208	0	0	0	0	0	0	0	0	0	0	0
k__Bacteria|p__Candidatus_Melainabacteria|c__Candidatus_Melainabacteria_unclassified|o__Candidatus_Gastranaerophilales|f__Candidatus_Gastranaerophilales_unclassified|g__Candidatus_Gastranaerophilales_unclassified	2|1798710||1906119|||	0	0	0	0	0	0	0	0	0	0	0	0	0	0	0	0	0	0	0	0	0	0	0	0	0	0	0	0	0	0	0	0	0	0	0	0	1.43208	0	0	0	0	0	0	0	0	0	0	0
k__Bacteria|p__Candidatus_Melainabacteria|c__Candidatus_Melainabacteria_unclassified|o__Candidatus_Gastranaerophilales|f__Candidatus_Gastranaerophilales_unclassified|g__Candidatus_Gastranaerophilales_unclassified|s__Candidatus_Gastranaerophilales_bacterium_HUM_9	2|1798710||1906119|||1916320	0	0	0	0	0	0	0	0	0	0	0	0	0	0	0	0	0	0	0	0	0	0	0	0	0	0	0	0	0	0	0	0	0	0	0	0	1.43208	0	0	0	0	0	0	0	0	0	0	0
k__Bacteria|p__Candidatus_Melainabacteria|c__Candidatus_Melainabacteria_unclassified|o__Candidatus_Gastranaerophilales|f__Candidatus_Gastranaerophilales_unclassified|g__Candidatus_Gastranaerophilales_unclassified|s__Candidatus_Gastranaerophilales_bacterium	2|1798710||1906119|||2137880	0	0	0	0	0	0	0	0	0	0	0	0	0	0	0	0	0	0	0	0	0	0	0	0	0	0	0	0	0	0	0	0	0	0	0	0	0	0	0	0	0	0	0	0	0	0	0	0
k__Bacteria|p__Chlamydiae	2|204428	0	0	0	0	0	0	0	0	0	0	0	0	0	0	0	0	0	0	0	0	0	0	0	0	0	0	0	0	0	0	0	0	0	0	0	0	0	0	0	0	0	0	0	0	0	0	0	0
k__Bacteria|p__Chlamydiae|c__Chlamydiia	2|204428|204429	0	0	0	0	0	0	0	0	0	0	0	0	0	0	0	0	0	0	0	0	0	0	0	0	0	0	0	0	0	0	0	0	0	0	0	0	0	0	0	0	0	0	0	0	0	0	0	0
k__Bacteria|p__Chlamydiae|c__Chlamydiia|o__Chlamydiales	2|204428|204429|51291	0	0	0	0	0	0	0	0	0	0	0	0	0	0	0	0	0	0	0	0	0	0	0	0	0	0	0	0	0	0	0	0	0	0	0	0	0	0	0	0	0	0	0	0	0	0	0	0
k__Bacteria|p__Chlamydiae|c__Chlamydiia|o__Chlamydiales|f__Chlamydiaceae	2|204428|204429|51291|809	0	0	0	0	0	0	0	0	0	0	0	0	0	0	0	0	0	0	0	0	0	0	0	0	0	0	0	0	0	0	0	0	0	0	0	0	0	0	0	0	0	0	0	0	0	0	0	0
k__Bacteria|p__Chlamydiae|c__Chlamydiia|o__Chlamydiales|f__Chlamydiaceae|g__Chlamydia	2|204428|204429|51291|809|810	0	0	0	0	0	0	0	0	0	0	0	0	0	0	0	0	0	0	0	0	0	0	0	0	0	0	0	0	0	0	0	0	0	0	0	0	0	0	0	0	0	0	0	0	0	0	0	0
k__Bacteria|p__Chlamydiae|c__Chlamydiia|o__Chlamydiales|f__Chlamydiaceae|g__Chlamydia|s__Chlamydia_ibidis	2|204428|204429|51291|809|810|1405396	0	0	0	0	0	0	0	0	0	0	0	0	0	0	0	0	0	0	0	0	0	0	0	0	0	0	0	0	0	0	0	0	0	0	0	0	0	0	0	0	0	0	0	0	0	0	0	0
k__Bacteria|p__Cyanobacteria	2|1117	0	0	0	0	0	0	0	0	0	0	0	0	0	0	0	0	0	0	0	0	0	0	0	0	0	0	0	0	0	0	0	0	0	0	0	0	0	0	0	0	0	0	0	0	0	0	0	0
k__Bacteria|p__Cyanobacteria|c__Cyanobacteria_unclassified	2|1117|	0	0	0	0	0	0	0	0	0	0	0	0	0	0	0	0	0	0	0	0	0	0	0	0	0	0	0	0	0	0	0	0	0	0	0	0	0	0	0	0	0	0	0	0	0	0	0	0
k__Bacteria|p__Cyanobacteria|c__Cyanobacteria_unclassified|o__Oscillatoriales	2|1117||1150	0	0	0	0	0	0	0	0	0	0	0	0	0	0	0	0	0	0	0	0	0	0	0	0	0	0	0	0	0	0	0	0	0	0	0	0	0	0	0	0	0	0	0	0	0	0	0	0
k__Bacteria|p__Cyanobacteria|c__Cyanobacteria_unclassified|o__Oscillatoriales|f__Microcoleaceae	2|1117||1150|1892252	0	0	0	0	0	0	0	0	0	0	0	0	0	0	0	0	0	0	0	0	0	0	0	0	0	0	0	0	0	0	0	0	0	0	0	0	0	0	0	0	0	0	0	0	0	0	0	0
k__Bacteria|p__Cyanobacteria|c__Cyanobacteria_unclassified|o__Oscillatoriales|f__Microcoleaceae|g__Tychonema	2|1117||1150|1892252|54312	0	0	0	0	0	0	0	0	0	0	0	0	0	0	0	0	0	0	0	0	0	0	0	0	0	0	0	0	0	0	0	0	0	0	0	0	0	0	0	0	0	0	0	0	0	0	0	0
k__Bacteria|p__Cyanobacteria|c__Cyanobacteria_unclassified|o__Oscillatoriales|f__Microcoleaceae|g__Tychonema|s__Tychonema_bourrellyi	2|1117||1150|1892252|54312|54313	0	0	0	0	0	0	0	0	0	0	0	0	0	0	0	0	0	0	0	0	0	0	0	0	0	0	0	0	0	0	0	0	0	0	0	0	0	0	0	0	0	0	0	0	0	0	0	0
k__Bacteria|p__Deinococcus_Thermus	2|1297	0	0	0	0	0	0	0	0	0	0	0	0	0	0	0	0	0	0	0	0	0	0	0	0	0	0	0	0	0	0	0	0	0	0	0	0	0	0	0	0	0	0	0	0	0	0	0	0
k__Bacteria|p__Deinococcus_Thermus|c__Deinococci|o__Thermales|f__Thermaceae|g__Meiothermus|s__Meiothermus_silvanus	2|1297|188787|68933|188786|65551|52022	0	0	0	0	0	0	0	0	0	0	0	0	0	0	0	0	0	0	0	0	0	0	0	0	0	0	0	0	0	0	0	0	0	0	0	0	0	0	0	0	0	0	0	0	0	0	0	0
k__Bacteria|p__Deinococcus_Thermus|c__Deinococci|o__Thermales|f__Thermaceae|g__Thermus	2|1297|188787|68933|188786|270	0	0	0	0	0	0	0	0	0	0	0	0	0	0	0	0	0	0	0	0	0	0	0	0	0	0	0	0	0	0	0	0	0	0	0	0	0	0	0	0	0	0	0	0	0	0	0	0
k__Bacteria|p__Deinococcus_Thermus|c__Deinococci|o__Thermales|f__Thermaceae|g__Thermus|s__Thermus_scotoductus	2|1297|188787|68933|188786|270|37636	0	0	0	0	0	0	0	0	0	0	0	0	0	0	0	0	0	0	0	0	0	0	0	0	0	0	0	0	0	0	0	0	0	0	0	0	0	0	0	0	0	0	0	0	0	0	0	0
k__Bacteria|p__Firmicutes	2|1239	41.4786	69.5679	60.1969	9.87542	14.8844	10.6764	13.4673	25.0572	51.1165	14.4699	13.6885	9.16235	14.1978	13.3099	17.9049	19.0184	27.3078	42.8963	6.23585	1.90794	18.3276	42.4136	53.1888	1.75265	5.35353	14.3549	18.0053	11.8346	9.17704	43.6274	23.7881	25.0227	18.1866	19.1302	9.03389	53.8024	18.8547	34.6685	18.017	7.67935	4.09768	16.1416	9.35349	39.0069	6.6384	5.21231	22.7745	15.2091
k__Bacteria|p__Firmicutes|c__Bacilli	2|1239|91061	0.27642	0.74612	0.1549	0.42406	0.0543	0.36938	0.10869	0.98863	0	0.62823	0.3846	0.42939	0.28905	0.10838	3.00002	0.00602	1.39755	0	0.38915	1.62344	0	18.8647	0.0544	1.47247	1.01948	0.13042	0.20295	0.17471	0	0	0.13407	0.0304	0.22307	1.49116	0	0.32639	0.76987	1.6408	0.37007	1.78069	0.04064	0.40876	0	1.70347	0.3834	0.12803	0.01913	1.67992
k__Bacteria|p__Firmicutes|c__Bacilli|o__Bacillales	2|1239|91061|1385	0	0	0.06999	0	0	0	0.00655	0	0	0	0	0	0	0	0.02437	0	0	0	0	0	0	0.22278	0	0	0	0	0	0	0	0	0	0	0	0	0	0	0	0	0	0	0	0	0	0	0	0	0	0
k__Bacteria|p__Firmicutes|c__Bacilli|o__Bacillales|f__Bacillaceae	2|1239|91061|1385|186817	0	0	0	0	0	0	0	0	0	0	0	0	0	0	0	0	0	0	0	0	0	0	0	0	0	0	0	0	0	0	0	0	0	0	0	0	0	0	0	0	0	0	0	0	0	0	0	0
k__Bacteria|p__Firmicutes|c__Bacilli|o__Bacillales|f__Bacillaceae|g__Bacillus	2|1239|91061|1385|186817|1386	0	0	0	0	0	0	0	0	0	0	0	0	0	0	0	0	0	0	0	0	0	0	0	0	0	0	0	0	0	0	0	0	0	0	0	0	0	0	0	0	0	0	0	0	0	0	0	0
k__Bacteria|p__Firmicutes|c__Bacilli|o__Bacillales|f__Bacillaceae|g__Bacillus|s__Bacillus_aerius	2|1239|91061|1385|186817|1386|293388	0	0	0	0	0	0	0	0	0	0	0	0	0	0	0	0	0	0	0	0	0	0	0	0	0	0	0	0	0	0	0	0	0	0	0	0	0	0	0	0	0	0	0	0	0	0	0	0
k__Bacteria|p__Firmicutes|c__Bacilli|o__Bacillales|f__Bacillaceae|g__Bacillus|s__Bacillus_sp_FJAT_27916	2|1239|91061|1385|186817|1386|1679169	0	0	0	0	0	0	0	0	0	0	0	0	0	0	0	0	0	0	0	0	0	0	0	0	0	0	0	0	0	0	0	0	0	0	0	0	0	0	0	0	0	0	0	0	0	0	0	0
k__Bacteria|p__Firmicutes|c__Bacilli|o__Bacillales|f__Bacillales_unclassified	2|1239|91061|1385|	0	0	0.06999	0	0	0	0.00655	0	0	0	0	0	0	0	0.02437	0	0	0	0	0	0	0.22278	0	0	0	0	0	0	0	0	0	0	0	0	0	0	0	0	0	0	0	0	0	0	0	0	0	0
k__Bacteria|p__Firmicutes|c__Bacilli|o__Bacillales|f__Bacillales_unclassified|g__Gemella	2|1239|91061|1385||1378	0	0	0.06999	0	0	0	0.00655	0	0	0	0	0	0	0	0.02437	0	0	0	0	0	0	0.22278	0	0	0	0	0	0	0	0	0	0	0	0	0	0	0	0	0	0	0	0	0	0	0	0	0	0
k__Bacteria|p__Firmicutes|c__Bacilli|o__Bacillales|f__Bacillales_unclassified|g__Gemella|s__Gemella_asaccharolytica	2|1239|91061|1385||1378|502393	0	0	0	0	0	0	0	0	0	0	0	0	0	0	0	0	0	0	0	0	0	0	0	0	0	0	0	0	0	0	0	0	0	0	0	0	0	0	0	0	0	0	0	0	0	0	0	0
k__Bacteria|p__Firmicutes|c__Bacilli|o__Bacillales|f__Bacillales_unclassified|g__Gemella|s__Gemella_bergeri	2|1239|91061|1385||1378|84136	0	0	0	0	0	0	0	0	0	0	0	0	0	0	0	0	0	0	0	0	0	0	0	0	0	0	0	0	0	0	0	0	0	0	0	0	0	0	0	0	0	0	0	0	0	0	0	0
k__Bacteria|p__Firmicutes|c__Bacilli|o__Bacillales|f__Bacillales_unclassified|g__Gemella|s__Gemella_haemolysans	2|1239|91061|1385||1378|1379	0	0	0	0	0	0	0	0	0	0	0	0	0	0	0.01457	0	0	0	0	0	0	0.13737	0	0	0	0	0	0	0	0	0	0	0	0	0	0	0	0	0	0	0	0	0	0	0	0	0	0
k__Bacteria|p__Firmicutes|c__Bacilli|o__Bacillales|f__Bacillales_unclassified|g__Gemella|s__Gemella_morbillorum	2|1239|91061|1385||1378|29391	0	0	0.06999	0	0	0	0.00655	0	0	0	0	0	0	0	0	0	0	0	0	0	0	0	0	0	0	0	0	0	0	0	0	0	0	0	0	0	0	0	0	0	0	0	0	0	0	0	0	0
k__Bacteria|p__Firmicutes|c__Bacilli|o__Bacillales|f__Bacillales_unclassified|g__Gemella|s__Gemella_sanguinis	2|1239|91061|1385||1378|84135	0	0	0	0	0	0	0	0	0	0	0	0	0	0	0.0098	0	0	0	0	0	0	0.08541	0	0	0	0	0	0	0	0	0	0	0	0	0	0	0	0	0	0	0	0	0	0	0	0	0	0
k__Bacteria|p__Firmicutes|c__Bacilli|o__Bacillales|f__Staphylococcaceae	2|1239|91061|1385|90964	0	0	0	0	0	0	0	0	0	0	0	0	0	0	0	0	0	0	0	0	0	0	0	0	0	0	0	0	0	0	0	0	0	0	0	0	0	0	0	0	0	0	0	0	0	0	0	0
k__Bacteria|p__Firmicutes|c__Bacilli|o__Bacillales|f__Staphylococcaceae|g__Macrococcus	2|1239|91061|1385|90964|69965	0	0	0	0	0	0	0	0	0	0	0	0	0	0	0	0	0	0	0	0	0	0	0	0	0	0	0	0	0	0	0	0	0	0	0	0	0	0	0	0	0	0	0	0	0	0	0	0
k__Bacteria|p__Firmicutes|c__Bacilli|o__Bacillales|f__Staphylococcaceae|g__Macrococcus|s__Macrococcus_caseolyticus	2|1239|91061|1385|90964|69965|69966	0	0	0	0	0	0	0	0	0	0	0	0	0	0	0	0	0	0	0	0	0	0	0	0	0	0	0	0	0	0	0	0	0	0	0	0	0	0	0	0	0	0	0	0	0	0	0	0
k__Bacteria|p__Firmicutes|c__Bacilli|o__Bacillales|f__Staphylococcaceae|g__Staphylococcus	2|1239|91061|1385|90964|1279	0	0	0	0	0	0	0	0	0	0	0	0	0	0	0	0	0	0	0	0	0	0	0	0	0	0	0	0	0	0	0	0	0	0	0	0	0	0	0	0	0	0	0	0	0	0	0	0
k__Bacteria|p__Firmicutes|c__Bacilli|o__Bacillales|f__Staphylococcaceae|g__Staphylococcus|s__Staphylococcus_aureus	2|1239|91061|1385|90964|1279|1280	0	0	0	0	0	0	0	0	0	0	0	0	0	0	0	0	0	0	0	0	0	0	0	0	0	0	0	0	0	0	0	0	0	0	0	0	0	0	0	0	0	0	0	0	0	0	0	0
k__Bacteria|p__Firmicutes|c__Bacilli|o__Bacillales|f__Staphylococcaceae|g__Staphylococcus|s__Staphylococcus_carnosus	2|1239|91061|1385|90964|1279|1281	0	0	0	0	0	0	0	0	0	0	0	0	0	0	0	0	0	0	0	0	0	0	0	0	0	0	0	0	0	0	0	0	0	0	0	0	0	0	0	0	0	0	0	0	0	0	0	0
k__Bacteria|p__Firmicutes|c__Bacilli|o__Bacillales|f__Staphylococcaceae|g__Staphylococcus|s__Staphylococcus_epidermidis	2|1239|91061|1385|90964|1279|1282	0	0	0	0	0	0	0	0	0	0	0	0	0	0	0	0	0	0	0	0	0	0	0	0	0	0	0	0	0	0	0	0	0	0	0	0	0	0	0	0	0	0	0	0	0	0	0	0
k__Bacteria|p__Firmicutes|c__Bacilli|o__Bacillales|f__Staphylococcaceae|g__Staphylococcus|s__Staphylococcus_equorum	2|1239|91061|1385|90964|1279|246432	0	0	0	0	0	0	0	0	0	0	0	0	0	0	0	0	0	0	0	0	0	0	0	0	0	0	0	0	0	0	0	0	0	0	0	0	0	0	0	0	0	0	0	0	0	0	0	0
k__Bacteria|p__Firmicutes|c__Bacilli|o__Bacillales|f__Staphylococcaceae|g__Staphylococcus|s__Staphylococcus_haemolyticus	2|1239|91061|1385|90964|1279|1283	0	0	0	0	0	0	0	0	0	0	0	0	0	0	0	0	0	0	0	0	0	0	0	0	0	0	0	0	0	0	0	0	0	0	0	0	0	0	0	0	0	0	0	0	0	0	0	0
k__Bacteria|p__Firmicutes|c__Bacilli|o__Bacillales|f__Staphylococcaceae|g__Staphylococcus|s__Staphylococcus_saprophyticus	2|1239|91061|1385|90964|1279|29385	0	0	0	0	0	0	0	0	0	0	0	0	0	0	0	0	0	0	0	0	0	0	0	0	0	0	0	0	0	0	0	0	0	0	0	0	0	0	0	0	0	0	0	0	0	0	0	0
k__Bacteria|p__Firmicutes|c__Bacilli|o__Bacillales|f__Staphylococcaceae|g__Staphylococcus|s__Staphylococcus_warneri	2|1239|91061|1385|90964|1279|1292	0	0	0	0	0	0	0	0	0	0	0	0	0	0	0	0	0	0	0	0	0	0	0	0	0	0	0	0	0	0	0	0	0	0	0	0	0	0	0	0	0	0	0	0	0	0	0	0
k__Bacteria|p__Firmicutes|c__Bacilli|o__Bacillales|f__Staphylococcaceae|g__Staphylococcus|s__Staphylococcus_xylosus	2|1239|91061|1385|90964|1279|1288	0	0	0	0	0	0	0	0	0	0	0	0	0	0	0	0	0	0	0	0	0	0	0	0	0	0	0	0	0	0	0	0	0	0	0	0	0	0	0	0	0	0	0	0	0	0	0	0
k__Bacteria|p__Firmicutes|c__Bacilli|o__Lactobacillales	2|1239|91061|186826	0.27642	0.74612	0.08491	0.42406	0.0543	0.36938	0.10214	0.98863	0	0.62823	0.3846	0.42939	0.28905	0.10838	2.97565	0.00602	1.39755	0	0.38915	1.62344	0	18.642	0.0544	1.47247	1.01948	0.13042	0.20295	0.17471	0	0	0.13407	0.0304	0.22307	1.49116	0	0.32639	0.76987	1.6408	0.37007	1.78069	0.04064	0.40876	0	1.70347	0.3834	0.12803	0.01913	1.67992
k__Bacteria|p__Firmicutes|c__Bacilli|o__Lactobacillales|f__Aerococcaceae	2|1239|91061|186826|186827	0	0	0	0	0	0	0	0	0	0	0	0	0	0	0	0	0	0	0	0	0	0	0	0	0	0	0	0	0	0	0	0	0	0	0	0	0	0	0	0	0	0	0	0	0	0	0	0
k__Bacteria|p__Firmicutes|c__Bacilli|o__Lactobacillales|f__Aerococcaceae|g__Abiotrophia	2|1239|91061|186826|186827|46123	0	0	0	0	0	0	0	0	0	0	0	0	0	0	0	0	0	0	0	0	0	0	0	0	0	0	0	0	0	0	0	0	0	0	0	0	0	0	0	0	0	0	0	0	0	0	0	0
k__Bacteria|p__Firmicutes|c__Bacilli|o__Lactobacillales|f__Aerococcaceae|g__Abiotrophia|s__Abiotrophia_defectiva	2|1239|91061|186826|186827|46123|46125	0	0	0	0	0	0	0	0	0	0	0	0	0	0	0	0	0	0	0	0	0	0	0	0	0	0	0	0	0	0	0	0	0	0	0	0	0	0	0	0	0	0	0	0	0	0	0	0
k__Bacteria|p__Firmicutes|c__Bacilli|o__Lactobacillales|f__Aerococcaceae|g__Abiotrophia|s__Abiotrophia_sp_HMSC24B09	2|1239|91061|186826|186827|46123|1581061	0	0	0	0	0	0	0	0	0	0	0	0	0	0	0	0	0	0	0	0	0	0	0	0	0	0	0	0	0	0	0	0	0	0	0	0	0	0	0	0	0	0	0	0	0	0	0	0
k__Bacteria|p__Firmicutes|c__Bacilli|o__Lactobacillales|f__Aerococcaceae|g__Eremococcus	2|1239|91061|186826|186827|171412	0	0	0	0	0	0	0	0	0	0	0	0	0	0	0	0	0	0	0	0	0	0	0	0	0	0	0	0	0	0	0	0	0	0	0	0	0	0	0	0	0	0	0	0	0	0	0	0
k__Bacteria|p__Firmicutes|c__Bacilli|o__Lactobacillales|f__Aerococcaceae|g__Eremococcus|s__Eremococcus_coleocola	2|1239|91061|186826|186827|171412|88132	0	0	0	0	0	0	0	0	0	0	0	0	0	0	0	0	0	0	0	0	0	0	0	0	0	0	0	0	0	0	0	0	0	0	0	0	0	0	0	0	0	0	0	0	0	0	0	0
k__Bacteria|p__Firmicutes|c__Bacilli|o__Lactobacillales|f__Aerococcaceae|g__Facklamia	2|1239|91061|186826|186827|66831	0	0	0	0	0	0	0	0	0	0	0	0	0	0	0	0	0	0	0	0	0	0	0	0	0	0	0	0	0	0	0	0	0	0	0	0	0	0	0	0	0	0	0	0	0	0	0	0
k__Bacteria|p__Firmicutes|c__Bacilli|o__Lactobacillales|f__Aerococcaceae|g__Facklamia|s__Facklamia_hominis	2|1239|91061|186826|186827|66831|178214	0	0	0	0	0	0	0	0	0	0	0	0	0	0	0	0	0	0	0	0	0	0	0	0	0	0	0	0	0	0	0	0	0	0	0	0	0	0	0	0	0	0	0	0	0	0	0	0
k__Bacteria|p__Firmicutes|c__Bacilli|o__Lactobacillales|f__Carnobacteriaceae	2|1239|91061|186826|186828	0	0	0	0	0	0	0	0	0	0	0	0	0	0	0	0	0.01244	0	0	0	0	0	0	0	0	0	0	0	0	0	0	0	0	0	0	0	0	0	0	0	0	0	0	0	0	0	0	0
k__Bacteria|p__Firmicutes|c__Bacilli|o__Lactobacillales|f__Carnobacteriaceae|g__Carnobacterium	2|1239|91061|186826|186828|2747	0	0	0	0	0	0	0	0	0	0	0	0	0	0	0	0	0	0	0	0	0	0	0	0	0	0	0	0	0	0	0	0	0	0	0	0	0	0	0	0	0	0	0	0	0	0	0	0
k__Bacteria|p__Firmicutes|c__Bacilli|o__Lactobacillales|f__Carnobacteriaceae|g__Carnobacterium|s__Carnobacterium_divergens	2|1239|91061|186826|186828|2747|2748	0	0	0	0	0	0	0	0	0	0	0	0	0	0	0	0	0	0	0	0	0	0	0	0	0	0	0	0	0	0	0	0	0	0	0	0	0	0	0	0	0	0	0	0	0	0	0	0
k__Bacteria|p__Firmicutes|c__Bacilli|o__Lactobacillales|f__Carnobacteriaceae|g__Carnobacterium|s__Carnobacterium_maltaromaticum	2|1239|91061|186826|186828|2747|2751	0	0	0	0	0	0	0	0	0	0	0	0	0	0	0	0	0	0	0	0	0	0	0	0	0	0	0	0	0	0	0	0	0	0	0	0	0	0	0	0	0	0	0	0	0	0	0	0
k__Bacteria|p__Firmicutes|c__Bacilli|o__Lactobacillales|f__Carnobacteriaceae|g__Dolosigranulum	2|1239|91061|186826|186828|29393	0	0	0	0	0	0	0	0	0	0	0	0	0	0	0	0	0	0	0	0	0	0	0	0	0	0	0	0	0	0	0	0	0	0	0	0	0	0	0	0	0	0	0	0	0	0	0	0
k__Bacteria|p__Firmicutes|c__Bacilli|o__Lactobacillales|f__Carnobacteriaceae|g__Dolosigranulum|s__Dolosigranulum_pigrum	2|1239|91061|186826|186828|29393|29394	0	0	0	0	0	0	0	0	0	0	0	0	0	0	0	0	0	0	0	0	0	0	0	0	0	0	0	0	0	0	0	0	0	0	0	0	0	0	0	0	0	0	0	0	0	0	0	0
k__Bacteria|p__Firmicutes|c__Bacilli|o__Lactobacillales|f__Carnobacteriaceae|g__Granulicatella	2|1239|91061|186826|186828|117563	0	0	0	0	0	0	0	0	0	0	0	0	0	0	0	0	0.01244	0	0	0	0	0	0	0	0	0	0	0	0	0	0	0	0	0	0	0	0	0	0	0	0	0	0	0	0	0	0	0
k__Bacteria|p__Firmicutes|c__Bacilli|o__Lactobacillales|f__Carnobacteriaceae|g__Granulicatella|s__Granulicatella_adiacens	2|1239|91061|186826|186828|117563|46124	0	0	0	0	0	0	0	0	0	0	0	0	0	0	0	0	0	0	0	0	0	0	0	0	0	0	0	0	0	0	0	0	0	0	0	0	0	0	0	0	0	0	0	0	0	0	0	0
k__Bacteria|p__Firmicutes|c__Bacilli|o__Lactobacillales|f__Carnobacteriaceae|g__Granulicatella|s__Granulicatella_elegans	2|1239|91061|186826|186828|117563|137732	0	0	0	0	0	0	0	0	0	0	0	0	0	0	0	0	0.01244	0	0	0	0	0	0	0	0	0	0	0	0	0	0	0	0	0	0	0	0	0	0	0	0	0	0	0	0	0	0	0
k__Bacteria|p__Firmicutes|c__Bacilli|o__Lactobacillales|f__Enterococcaceae	2|1239|91061|186826|81852	0	0	0	0.12766	0.02495	0	0.10214	0.02341	0	0	0.3846	0.17132	0.1527	0.10838	0.27064	0	0.04167	0	0	1.21669	0	0.0245	0	1.00196	0	0.10653	0	0	0	0	0	0	0	0	0	0	0	0	0	0	0	0	0	0	0	0	0	0
k__Bacteria|p__Firmicutes|c__Bacilli|o__Lactobacillales|f__Enterococcaceae|g__Enterococcus	2|1239|91061|186826|81852|1350	0	0	0	0.12766	0.02495	0	0.10214	0.02341	0	0	0.3846	0.17132	0.1527	0.10838	0.27064	0	0.04167	0	0	1.21669	0	0.0245	0	1.00196	0	0.10653	0	0	0	0	0	0	0	0	0	0	0	0	0	0	0	0	0	0	0	0	0	0
k__Bacteria|p__Firmicutes|c__Bacilli|o__Lactobacillales|f__Enterococcaceae|g__Enterococcus|s__Enterococcus_asini	2|1239|91061|186826|81852|1350|57732	0	0	0	0	0	0	0	0	0	0	0	0	0	0	0	0	0	0	0	0	0	0	0	0	0	0	0	0	0	0	0	0	0	0	0	0	0	0	0	0	0	0	0	0	0	0	0	0
k__Bacteria|p__Firmicutes|c__Bacilli|o__Lactobacillales|f__Enterococcaceae|g__Enterococcus|s__Enterococcus_avium	2|1239|91061|186826|81852|1350|33945	0	0	0	0	0	0	0	0	0	0	0	0	0	0	0.12904	0	0.04167	0	0	0.74222	0	0	0	0.52501	0	0	0	0	0	0	0	0	0	0	0	0	0	0	0	0	0	0	0	0	0	0	0	0
k__Bacteria|p__Firmicutes|c__Bacilli|o__Lactobacillales|f__Enterococcaceae|g__Enterococcus|s__Enterococcus_canis	2|1239|91061|186826|81852|1350|214095	0	0	0	0	0	0	0	0	0	0	0	0	0	0	0	0	0	0	0	0	0	0	0	0	0	0	0	0	0	0	0	0	0	0	0	0	0	0	0	0	0	0	0	0	0	0	0	0
k__Bacteria|p__Firmicutes|c__Bacilli|o__Lactobacillales|f__Enterococcaceae|g__Enterococcus|s__Enterococcus_casseliflavus	2|1239|91061|186826|81852|1350|37734	0	0	0	0	0.02495	0	0	0	0	0	0	0	0	0	0.08272	0	0	0	0	0.11435	0	0	0	0.16067	0	0	0	0	0	0	0	0	0	0	0	0	0	0	0	0	0	0	0	0	0	0	0	0
k__Bacteria|p__Firmicutes|c__Bacilli|o__Lactobacillales|f__Enterococcaceae|g__Enterococcus|s__Enterococcus_devriesei	2|1239|91061|186826|81852|1350|319970	0	0	0	0	0	0	0	0	0	0	0	0	0	0	0	0	0	0	0	0	0	0	0	0	0	0	0	0	0	0	0	0	0	0	0	0	0	0	0	0	0	0	0	0	0	0	0	0
k__Bacteria|p__Firmicutes|c__Bacilli|o__Lactobacillales|f__Enterococcaceae|g__Enterococcus|s__Enterococcus_dispar	2|1239|91061|186826|81852|1350|44009	0	0	0	0	0	0	0	0	0	0	0	0	0	0	0	0	0	0	0	0	0	0	0	0	0	0	0	0	0	0	0	0	0	0	0	0	0	0	0	0	0	0	0	0	0	0	0	0
k__Bacteria|p__Firmicutes|c__Bacilli|o__Lactobacillales|f__Enterococcaceae|g__Enterococcus|s__Enterococcus_durans	2|1239|91061|186826|81852|1350|53345	0	0	0	0	0	0	0	0	0	0	0	0	0	0	0	0	0	0	0	0	0	0	0	0	0	0	0	0	0	0	0	0	0	0	0	0	0	0	0	0	0	0	0	0	0	0	0	0
k__Bacteria|p__Firmicutes|c__Bacilli|o__Lactobacillales|f__Enterococcaceae|g__Enterococcus|s__Enterococcus_faecalis	2|1239|91061|186826|81852|1350|1351	0	0	0	0	0	0	0	0.02341	0	0	0	0	0	0	0.05887	0	0	0	0	0.36012	0	0.0245	0	0.31627	0	0	0	0	0	0	0	0	0	0	0	0	0	0	0	0	0	0	0	0	0	0	0	0
k__Bacteria|p__Firmicutes|c__Bacilli|o__Lactobacillales|f__Enterococcaceae|g__Enterococcus|s__Enterococcus_faecium	2|1239|91061|186826|81852|1350|1352	0	0	0	0.07798	0	0	0.08152	0	0	0	0.27885	0.1518	0.08964	0.06762	0	0	0	0	0	0	0	0	0	0	0	0.07678	0	0	0	0	0	0	0	0	0	0	0	0	0	0	0	0	0	0	0	0	0	0
k__Bacteria|p__Firmicutes|c__Bacilli|o__Lactobacillales|f__Enterococcaceae|g__Enterococcus|s__Enterococcus_gallinarum	2|1239|91061|186826|81852|1350|1353	0	0	0	0.04968	0	0	0.02063	0	0	0	0.10575	0.01951	0.06307	0.04077	0	0	0	0	0	0	0	0	0	0	0	0.02976	0	0	0	0	0	0	0	0	0	0	0	0	0	0	0	0	0	0	0	0	0	0
k__Bacteria|p__Firmicutes|c__Bacilli|o__Lactobacillales|f__Enterococcaceae|g__Enterococcus|s__Enterococcus_gilvus	2|1239|91061|186826|81852|1350|160453	0	0	0	0	0	0	0	0	0	0	0	0	0	0	0	0	0	0	0	0	0	0	0	0	0	0	0	0	0	0	0	0	0	0	0	0	0	0	0	0	0	0	0	0	0	0	0	0
k__Bacteria|p__Firmicutes|c__Bacilli|o__Lactobacillales|f__Enterococcaceae|g__Enterococcus|s__Enterococcus_hirae	2|1239|91061|186826|81852|1350|1354	0	0	0	0	0	0	0	0	0	0	0	0	0	0	0	0	0	0	0	0	0	0	0	0	0	0	0	0	0	0	0	0	0	0	0	0	0	0	0	0	0	0	0	0	0	0	0	0
k__Bacteria|p__Firmicutes|c__Bacilli|o__Lactobacillales|f__Enterococcaceae|g__Enterococcus|s__Enterococcus_italicus	2|1239|91061|186826|81852|1350|246144	0	0	0	0	0	0	0	0	0	0	0	0	0	0	0	0	0	0	0	0	0	0	0	0	0	0	0	0	0	0	0	0	0	0	0	0	0	0	0	0	0	0	0	0	0	0	0	0
k__Bacteria|p__Firmicutes|c__Bacilli|o__Lactobacillales|f__Enterococcaceae|g__Enterococcus|s__Enterococcus_malodoratus	2|1239|91061|186826|81852|1350|71451	0	0	0	0	0	0	0	0	0	0	0	0	0	0	0	0	0	0	0	0	0	0	0	0	0	0	0	0	0	0	0	0	0	0	0	0	0	0	0	0	0	0	0	0	0	0	0	0
k__Bacteria|p__Firmicutes|c__Bacilli|o__Lactobacillales|f__Enterococcaceae|g__Enterococcus|s__Enterococcus_mundtii	2|1239|91061|186826|81852|1350|53346	0	0	0	0	0	0	0	0	0	0	0	0	0	0	0	0	0	0	0	0	0	0	0	0	0	0	0	0	0	0	0	0	0	0	0	0	0	0	0	0	0	0	0	0	0	0	0	0
k__Bacteria|p__Firmicutes|c__Bacilli|o__Lactobacillales|f__Enterococcaceae|g__Enterococcus|s__Enterococcus_pseudoavium	2|1239|91061|186826|81852|1350|44007	0	0	0	0	0	0	0	0	0	0	0	0	0	0	0	0	0	0	0	0	0	0	0	0	0	0	0	0	0	0	0	0	0	0	0	0	0	0	0	0	0	0	0	0	0	0	0	0
k__Bacteria|p__Firmicutes|c__Bacilli|o__Lactobacillales|f__Enterococcaceae|g__Enterococcus|s__Enterococcus_raffinosus	2|1239|91061|186826|81852|1350|71452	0	0	0	0	0	0	0	0	0	0	0	0	0	0	0	0	0	0	0	0	0	0	0	0	0	0	0	0	0	0	0	0	0	0	0	0	0	0	0	0	0	0	0	0	0	0	0	0
k__Bacteria|p__Firmicutes|c__Bacilli|o__Lactobacillales|f__Enterococcaceae|g__Vagococcus	2|1239|91061|186826|81852|2737	0	0	0	0	0	0	0	0	0	0	0	0	0	0	0	0	0	0	0	0	0	0	0	0	0	0	0	0	0	0	0	0	0	0	0	0	0	0	0	0	0	0	0	0	0	0	0	0
k__Bacteria|p__Firmicutes|c__Bacilli|o__Lactobacillales|f__Enterococcaceae|g__Vagococcus|s__Vagococcus_teuberi	2|1239|91061|186826|81852|2737|519472	0	0	0	0	0	0	0	0	0	0	0	0	0	0	0	0	0	0	0	0	0	0	0	0	0	0	0	0	0	0	0	0	0	0	0	0	0	0	0	0	0	0	0	0	0	0	0	0
k__Bacteria|p__Firmicutes|c__Bacilli|o__Lactobacillales|f__Lactobacillaceae	2|1239|91061|186826|33958	0	0	0.08491	0.2964	0	0.36938	0	0.91795	0	0.62823	0	0.24113	0	0	0.93597	0	0.53729	0	0.38915	0.38678	0	5.50496	0.0544	0.45939	0.99448	0	0.02406	0.17471	0	0	0.13407	0.0304	0.22307	1.37004	0	0.32639	0.76987	1.61248	0.26135	1.65321	0.04064	0.23848	0	1.70347	0.27101	0.12803	0.01913	1.67992
k__Bacteria|p__Firmicutes|c__Bacilli|o__Lactobacillales|f__Lactobacillaceae|g__Lactobacillus	2|1239|91061|186826|33958|1578	0	0	0.08491	0.2964	0	0.36938	0	0.91795	0	0.62823	0	0.24113	0	0	0.93597	0	0.53729	0	0.38915	0.38678	0	5.50496	0.0544	0.45939	0.99448	0	0.02406	0.17471	0	0	0.13407	0.0304	0.22307	1.37004	0	0.32639	0.76987	1.61248	0.26135	1.65321	0.04064	0.23848	0	1.70347	0.27101	0.12803	0.01913	1.67992
k__Bacteria|p__Firmicutes|c__Bacilli|o__Lactobacillales|f__Lactobacillaceae|g__Lactobacillus|s__Lactobacillus_acidipiscis	2|1239|91061|186826|33958|1578|89059	0	0	0	0	0	0	0	0	0	0	0	0	0	0	0	0	0	0	0	0	0	0	0	0	0	0	0	0	0	0	0	0	0	0	0	0	0.10168	0	0	0	0	0	0	0	0	0	0	0
k__Bacteria|p__Firmicutes|c__Bacilli|o__Lactobacillales|f__Lactobacillaceae|g__Lactobacillus|s__Lactobacillus_acidophilus	2|1239|91061|186826|33958|1578|1579	0	0	0	0	0	0	0	0	0	0	0	0	0	0	0	0	0	0	0	0	0	0	0	0	0	0	0	0	0	0	0	0	0	0	0	0	0	0	0	0	0	0	0	0	0	0	0	0
k__Bacteria|p__Firmicutes|c__Bacilli|o__Lactobacillales|f__Lactobacillaceae|g__Lactobacillus|s__Lactobacillus_agilis	2|1239|91061|186826|33958|1578|1601	0	0	0	0	0	0	0	0	0	0	0	0	0	0	0	0	0	0	0	0	0	0.01277	0	0	0	0	0	0	0	0	0	0	0	0	0	0	0	0	0	0	0	0	0	0	0	0	0	0
k__Bacteria|p__Firmicutes|c__Bacilli|o__Lactobacillales|f__Lactobacillaceae|g__Lactobacillus|s__Lactobacillus_algidus	2|1239|91061|186826|33958|1578|105612	0	0	0	0	0	0	0	0	0	0	0	0	0	0	0	0	0	0	0	0	0	0	0	0	0	0	0	0	0	0	0	0	0	0	0	0	0	0	0	0	0	0	0	0	0	0	0	0
k__Bacteria|p__Firmicutes|c__Bacilli|o__Lactobacillales|f__Lactobacillaceae|g__Lactobacillus|s__Lactobacillus_amylovorus	2|1239|91061|186826|33958|1578|1604	0	0	0	0	0	0	0	0	0	0.12225	0	0	0	0	0	0	0	0	0	0	0	0	0	0	0	0	0	0	0	0	0	0	0	0	0	0	0	0	0	0	0	0	0	0	0	0	0	0
k__Bacteria|p__Firmicutes|c__Bacilli|o__Lactobacillales|f__Lactobacillaceae|g__Lactobacillus|s__Lactobacillus_animalis	2|1239|91061|186826|33958|1578|1605	0	0	0	0	0	0	0	0	0	0	0	0	0	0	0	0	0	0	0	0	0	0	0	0	0	0	0	0	0	0	0	0	0	0	0	0	0	0	0	0	0	0	0	0	0	0	0	0
k__Bacteria|p__Firmicutes|c__Bacilli|o__Lactobacillales|f__Lactobacillaceae|g__Lactobacillus|s__Lactobacillus_antri	2|1239|91061|186826|33958|1578|227943	0	0	0	0	0	0	0	0	0	0	0	0	0	0	0	0	0	0	0	0	0	0	0	0	0	0	0	0	0	0	0	0	0	0	0	0	0	0	0	0	0	0	0	0	0	0	0	0
k__Bacteria|p__Firmicutes|c__Bacilli|o__Lactobacillales|f__Lactobacillaceae|g__Lactobacillus|s__Lactobacillus_apis	2|1239|91061|186826|33958|1578|303541	0	0	0	0	0	0	0	0	0	0	0	0	0	0	0	0	0	0	0	0	0	0	0	0	0	0	0	0	0	0	0	0	0	0	0	0	0	0	0	0	0	0	0	0	0	0	0	0
k__Bacteria|p__Firmicutes|c__Bacilli|o__Lactobacillales|f__Lactobacillaceae|g__Lactobacillus|s__Lactobacillus_brevis	2|1239|91061|186826|33958|1578|1580	0	0	0	0	0	0	0	0	0	0	0	0	0	0	0	0	0	0	0	0	0	0	0	0	0	0	0	0	0	0	0	0	0	0	0	0	0	0	0	0	0	0	0	0	0	0	0	0
k__Bacteria|p__Firmicutes|c__Bacilli|o__Lactobacillales|f__Lactobacillaceae|g__Lactobacillus|s__Lactobacillus_buchneri	2|1239|91061|186826|33958|1578|1581	0	0	0	0	0	0	0	0	0	0	0	0	0	0	0	0	0	0	0	0	0	0	0	0	0	0	0	0	0	0	0	0	0	0	0	0	0	0	0	0	0	0	0	0	0	0	0	0
k__Bacteria|p__Firmicutes|c__Bacilli|o__Lactobacillales|f__Lactobacillaceae|g__Lactobacillus|s__Lactobacillus_crispatus	2|1239|91061|186826|33958|1578|47770	0	0	0	0.20859	0	0.26068	0	0	0	0	0	0.22023	0	0	0.04137	0	0	0	0.23266	0.03457	0	0	0	0.03845	0.6247	0	0	0	0	0	0	0	0	0	0	0	0	0	0	0	0	0	0	0	0	0	0	0
k__Bacteria|p__Firmicutes|c__Bacilli|o__Lactobacillales|f__Lactobacillaceae|g__Lactobacillus|s__Lactobacillus_crustorum	2|1239|91061|186826|33958|1578|392416	0	0	0	0	0	0	0	0	0	0	0	0	0	0	0	0	0	0	0	0	0	0	0	0	0	0	0	0	0	0	0	0	0	0	0	0	0	0	0	0	0	0	0	0	0	0	0	0
k__Bacteria|p__Firmicutes|c__Bacilli|o__Lactobacillales|f__Lactobacillaceae|g__Lactobacillus|s__Lactobacillus_curvatus	2|1239|91061|186826|33958|1578|28038	0	0	0	0	0	0	0	0	0	0	0	0	0	0	0	0	0	0	0	0	0	0	0	0	0	0	0	0	0	0	0	0	0	0	0	0	0	0	0	0	0	0	0	0	0	0	0	0
k__Bacteria|p__Firmicutes|c__Bacilli|o__Lactobacillales|f__Lactobacillaceae|g__Lactobacillus|s__Lactobacillus_delbrueckii	2|1239|91061|186826|33958|1578|1584	0	0	0	0	0	0	0	0	0	0	0	0	0	0	0	0	0	0	0	0	0	0	0	0	0	0	0	0	0	0	0	0.0304	0	0	0	0	0	0.04207	0	0.0318	0.04064	0	0	0	0.27101	0	0	0
k__Bacteria|p__Firmicutes|c__Bacilli|o__Lactobacillales|f__Lactobacillaceae|g__Lactobacillus|s__Lactobacillus_equicursoris	2|1239|91061|186826|33958|1578|420645	0	0	0	0	0	0	0	0	0	0	0	0	0	0	0	0	0	0	0	0	0	0	0	0	0	0	0	0	0	0	0	0	0	0	0	0	0	0	0	0	0	0	0	0	0	0	0	0
k__Bacteria|p__Firmicutes|c__Bacilli|o__Lactobacillales|f__Lactobacillaceae|g__Lactobacillus|s__Lactobacillus_farciminis	2|1239|91061|186826|33958|1578|1612	0	0	0	0	0	0	0	0	0	0	0	0	0	0	0	0	0	0	0	0	0	0	0	0	0	0	0	0	0	0	0	0	0	0	0	0	0	0	0	0	0	0	0	0	0	0	0	0
k__Bacteria|p__Firmicutes|c__Bacilli|o__Lactobacillales|f__Lactobacillaceae|g__Lactobacillus|s__Lactobacillus_fermentum	2|1239|91061|186826|33958|1578|1613	0	0	0	0	0	0	0	0.88066	0	0	0	0	0	0	0.30571	0	0	0	0	0	0	2.10655	0	0	0	0	0	0	0	0	0	0	0	0	0	0	0	0	0	0	0	0	0	0	0	0	0	0
k__Bacteria|p__Firmicutes|c__Bacilli|o__Lactobacillales|f__Lactobacillaceae|g__Lactobacillus|s__Lactobacillus_fuchuensis	2|1239|91061|186826|33958|1578|164393	0	0	0	0	0	0	0	0	0	0	0	0	0	0	0	0	0	0	0	0	0	0	0	0	0	0	0	0	0	0	0	0	0	0	0	0	0	0	0	0	0	0	0	0	0	0	0	0
k__Bacteria|p__Firmicutes|c__Bacilli|o__Lactobacillales|f__Lactobacillaceae|g__Lactobacillus|s__Lactobacillus_gasseri	2|1239|91061|186826|33958|1578|1596	0	0	0	0	0	0	0	0	0	0	0	0	0	0	0	0	0	0	0	0	0	0	0	0	0	0	0	0	0	0	0	0	0	0	0	0	0	0	0	0	0	0	0	0	0	0	0	0
k__Bacteria|p__Firmicutes|c__Bacilli|o__Lactobacillales|f__Lactobacillaceae|g__Lactobacillus|s__Lactobacillus_gastricus	2|1239|91061|186826|33958|1578|227942	0	0	0	0	0	0	0	0	0	0	0	0	0	0	0	0	0	0	0	0	0	0	0	0	0	0	0	0	0	0	0	0	0	0	0	0	0	0	0	0	0	0	0	0	0	0	0	0
k__Bacteria|p__Firmicutes|c__Bacilli|o__Lactobacillales|f__Lactobacillaceae|g__Lactobacillus|s__Lactobacillus_helveticus	2|1239|91061|186826|33958|1578|1587	0	0	0	0	0	0	0	0	0	0	0	0	0	0	0.04882	0	0	0	0	0.24602	0	0	0	0.30226	0	0	0	0	0	0	0	0	0	0	0	0	0	0	0	0	0	0	0	0	0	0	0	0
k__Bacteria|p__Firmicutes|c__Bacilli|o__Lactobacillales|f__Lactobacillaceae|g__Lactobacillus|s__Lactobacillus_iners	2|1239|91061|186826|33958|1578|147802	0	0	0	0	0	0	0	0	0	0	0	0	0	0	0	0	0	0	0	0	0	0	0	0	0	0	0	0	0	0	0	0	0	0	0	0	0	0	0	0	0	0	0	0	0	0	0	0
k__Bacteria|p__Firmicutes|c__Bacilli|o__Lactobacillales|f__Lactobacillaceae|g__Lactobacillus|s__Lactobacillus_intestinalis	2|1239|91061|186826|33958|1578|151781	0	0	0	0	0	0	0	0	0	0	0	0	0	0	0	0	0	0	0	0	0	0	0	0	0	0	0	0	0	0	0	0	0	0	0	0	0	0	0	0	0	0	0	0	0	0	0	0
k__Bacteria|p__Firmicutes|c__Bacilli|o__Lactobacillales|f__Lactobacillaceae|g__Lactobacillus|s__Lactobacillus_johnsonii	2|1239|91061|186826|33958|1578|33959	0	0	0	0	0	0	0	0	0	0	0	0	0	0	0	0	0	0	0	0	0	0	0	0	0	0	0	0	0	0	0	0	0	0	0	0	0	0	0	0	0	0	0	0	0	0	0	0
k__Bacteria|p__Firmicutes|c__Bacilli|o__Lactobacillales|f__Lactobacillaceae|g__Lactobacillus|s__Lactobacillus_kalixensis	2|1239|91061|186826|33958|1578|227944	0	0	0	0	0	0	0	0	0	0	0	0	0	0	0	0	0	0	0	0	0	0	0	0	0	0	0	0	0	0	0	0	0	0	0	0	0	0	0	0	0	0	0	0	0	0	0	0
k__Bacteria|p__Firmicutes|c__Bacilli|o__Lactobacillales|f__Lactobacillaceae|g__Lactobacillus|s__Lactobacillus_kefiranofaciens	2|1239|91061|186826|33958|1578|267818	0	0	0	0	0	0	0	0	0	0	0	0	0	0	0	0	0	0	0	0	0	0	0	0	0	0	0	0	0	0	0	0	0	0	0	0	0	0	0	0	0	0	0	0	0	0	0	0
k__Bacteria|p__Firmicutes|c__Bacilli|o__Lactobacillales|f__Lactobacillaceae|g__Lactobacillus|s__Lactobacillus_kefiri	2|1239|91061|186826|33958|1578|33962	0	0	0	0	0	0	0	0	0	0	0	0	0	0	0	0	0	0	0	0	0	0	0	0	0	0	0	0	0	0	0	0	0	0	0	0	0	0	0	0	0	0	0	0	0	0	0	0
k__Bacteria|p__Firmicutes|c__Bacilli|o__Lactobacillales|f__Lactobacillaceae|g__Lactobacillus|s__Lactobacillus_kimbladii	2|1239|91061|186826|33958|1578|1218506	0	0	0	0	0	0	0	0	0	0	0	0	0	0	0	0	0	0	0	0	0	0	0	0	0	0	0	0	0	0	0	0	0	0	0	0	0	0	0	0	0	0	0	0	0	0	0	0
k__Bacteria|p__Firmicutes|c__Bacilli|o__Lactobacillales|f__Lactobacillaceae|g__Lactobacillus|s__Lactobacillus_kullabergensis	2|1239|91061|186826|33958|1578|1218493	0	0	0	0	0	0	0	0	0	0	0	0	0	0	0	0	0	0	0	0	0	0	0	0	0	0	0	0	0	0	0	0	0	0	0	0	0	0	0	0	0	0	0	0	0	0	0	0
k__Bacteria|p__Firmicutes|c__Bacilli|o__Lactobacillales|f__Lactobacillaceae|g__Lactobacillus|s__Lactobacillus_mindensis	2|1239|91061|186826|33958|1578|167481	0	0	0	0	0	0	0	0	0	0	0	0	0	0	0	0	0	0	0	0	0	0	0	0	0	0	0	0	0	0	0	0	0	0	0	0	0	0	0	0	0	0	0	0	0	0	0	0
k__Bacteria|p__Firmicutes|c__Bacilli|o__Lactobacillales|f__Lactobacillaceae|g__Lactobacillus|s__Lactobacillus_mucosae	2|1239|91061|186826|33958|1578|97478	0	0	0	0.02527	0	0.03037	0	0	0	0.50598	0	0.00395	0	0	0.45964	0	0	0	0.05369	0	0	3.03352	0	0	0.09819	0	0	0	0	0	0	0	0	0	0	0	0	0	0	0	0	0	0	0	0	0	0	0
k__Bacteria|p__Firmicutes|c__Bacilli|o__Lactobacillales|f__Lactobacillaceae|g__Lactobacillus|s__Lactobacillus_murinus	2|1239|91061|186826|33958|1578|1622	0	0	0	0	0	0	0	0	0	0	0	0	0	0	0	0	0	0	0	0	0	0	0	0	0	0	0	0	0	0	0	0	0	0	0	0	0	0	0	0	0	0	0	0	0	0	0	0
k__Bacteria|p__Firmicutes|c__Bacilli|o__Lactobacillales|f__Lactobacillaceae|g__Lactobacillus|s__Lactobacillus_oris	2|1239|91061|186826|33958|1578|1632	0	0	0	0	0	0	0	0	0	0	0	0	0	0	0	0	0	0	0	0	0	0	0	0	0	0	0	0	0	0	0	0	0	0	0	0	0	0	0	0	0	0	0	0	0	0	0	0
k__Bacteria|p__Firmicutes|c__Bacilli|o__Lactobacillales|f__Lactobacillaceae|g__Lactobacillus|s__Lactobacillus_otakiensis	2|1239|91061|186826|33958|1578|481720	0	0	0	0	0	0	0	0	0	0	0	0	0	0	0	0	0	0	0	0	0	0	0	0	0	0	0	0	0	0	0	0	0	0	0	0	0	0	0	0	0	0	0	0	0	0	0	0
k__Bacteria|p__Firmicutes|c__Bacilli|o__Lactobacillales|f__Lactobacillaceae|g__Lactobacillus|s__Lactobacillus_panis	2|1239|91061|186826|33958|1578|47493	0	0	0	0	0	0	0	0	0	0	0	0	0	0	0.01689	0	0	0	0	0.09912	0	0	0	0.11868	0	0	0	0	0	0	0	0	0	0	0	0	0	0	0	0	0	0	0	0	0	0	0	0
k__Bacteria|p__Firmicutes|c__Bacilli|o__Lactobacillales|f__Lactobacillaceae|g__Lactobacillus|s__Lactobacillus_parabuchneri	2|1239|91061|186826|33958|1578|152331	0	0	0	0	0	0	0	0	0	0	0	0	0	0	0	0	0	0	0	0	0	0	0	0	0	0	0	0	0	0	0	0	0	0	0	0	0	0	0	0	0	0	0	0	0	0	0	0
k__Bacteria|p__Firmicutes|c__Bacilli|o__Lactobacillales|f__Lactobacillaceae|g__Lactobacillus|s__Lactobacillus_paragasseri	2|1239|91061|186826|33958|1578|2107999	0	0	0	0.01778	0	0	0	0	0	0	0	0	0	0	0	0	0	0	0.01748	0	0	0	0	0	0.12664	0	0	0	0	0	0	0	0	0	0	0	0	0	0	0	0	0	0	0	0	0	0	0
k__Bacteria|p__Firmicutes|c__Bacilli|o__Lactobacillales|f__Lactobacillaceae|g__Lactobacillus|s__Lactobacillus_paraplantarum	2|1239|91061|186826|33958|1578|60520	0	0	0	0	0	0	0	0	0	0	0	0	0	0	0	0	0	0	0	0	0	0	0	0	0	0	0	0	0	0	0	0	0	0	0	0	0	0	0	0	0	0	0	0	0	0	0	0
k__Bacteria|p__Firmicutes|c__Bacilli|o__Lactobacillales|f__Lactobacillaceae|g__Lactobacillus|s__Lactobacillus_pentosus	2|1239|91061|186826|33958|1578|1589	0	0	0	0	0	0	0	0	0	0	0	0	0	0	0	0	0	0	0	0	0	0	0	0	0	0	0	0	0	0	0	0	0	0	0	0	0	0	0	0	0	0	0	0	0	0	0	0
k__Bacteria|p__Firmicutes|c__Bacilli|o__Lactobacillales|f__Lactobacillaceae|g__Lactobacillus|s__Lactobacillus_plantarum	2|1239|91061|186826|33958|1578|1590	0	0	0	0	0	0	0	0	0	0	0	0	0	0	0	0	0	0	0	0	0	0	0	0	0	0	0	0	0	0	0	0	0	0	0	0	0	0	0	0	0	0	0	0	0	0	0	0
k__Bacteria|p__Firmicutes|c__Bacilli|o__Lactobacillales|f__Lactobacillaceae|g__Lactobacillus|s__Lactobacillus_pontis	2|1239|91061|186826|33958|1578|35787	0	0	0	0	0	0	0	0	0	0	0	0	0	0	0	0	0	0	0	0.00707	0	0	0	0	0	0	0	0	0	0	0	0	0	0	0	0	0	0	0	0	0	0	0	0	0	0	0	0
k__Bacteria|p__Firmicutes|c__Bacilli|o__Lactobacillales|f__Lactobacillaceae|g__Lactobacillus|s__Lactobacillus_reuteri	2|1239|91061|186826|33958|1578|1598	0	0	0	0	0	0	0	0	0	0	0	0	0	0	0	0	0	0	0	0	0	0	0	0	0	0	0	0	0	0	0	0	0	0	0	0	0	0	0	0	0	0	0	0	0	0	0	0
k__Bacteria|p__Firmicutes|c__Bacilli|o__Lactobacillales|f__Lactobacillaceae|g__Lactobacillus|s__Lactobacillus_rhamnosus	2|1239|91061|186826|33958|1578|47715	0	0	0	0	0	0	0	0	0	0	0	0	0	0	0	0	0	0	0	0	0	0	0	0	0	0	0	0	0	0	0	0	0	0	0	0	0	0	0	0	0	0	0	0	0	0	0	0
k__Bacteria|p__Firmicutes|c__Bacilli|o__Lactobacillales|f__Lactobacillaceae|g__Lactobacillus|s__Lactobacillus_rogosae	2|1239|91061|186826|33958|1578|706562	0	0	0	0	0	0	0	0	0	0	0	0	0	0	0	0	0	0	0	0	0	0	0	0	0	0	0	0	0	0	0	0	0	0	0	0	0	0	0	0	0	0.03426	0	0	0	0	0	0
k__Bacteria|p__Firmicutes|c__Bacilli|o__Lactobacillales|f__Lactobacillaceae|g__Lactobacillus|s__Lactobacillus_ruminis	2|1239|91061|186826|33958|1578|1623	0	0	0.08491	0	0	0	0	0.03729	0	0	0	0	0	0	0.00393	0	0.53729	0	0	0	0	0	0.0544	0	0	0	0.02406	0.17471	0	0	0.13407	0	0.22307	1.37004	0	0.32639	0.66818	1.57041	0.26135	1.62141	0	0.20422	0	1.70347	0	0.12803	0.01913	1.67992
k__Bacteria|p__Firmicutes|c__Bacilli|o__Lactobacillales|f__Lactobacillaceae|g__Lactobacillus|s__Lactobacillus_sakei	2|1239|91061|186826|33958|1578|1599	0	0	0	0	0	0	0	0	0	0	0	0	0	0	0	0	0	0	0	0	0	0	0	0	0	0	0	0	0	0	0	0	0	0	0	0	0	0	0	0	0	0	0	0	0	0	0	0
k__Bacteria|p__Firmicutes|c__Bacilli|o__Lactobacillales|f__Lactobacillaceae|g__Lactobacillus|s__Lactobacillus_salivarius	2|1239|91061|186826|33958|1578|1624	0	0	0	0	0	0	0	0	0	0	0	0	0	0	0.0473	0	0	0	0	0	0	0.35212	0	0	0	0	0	0	0	0	0	0	0	0	0	0	0	0	0	0	0	0	0	0	0	0	0	0
k__Bacteria|p__Firmicutes|c__Bacilli|o__Lactobacillales|f__Lactobacillaceae|g__Lactobacillus|s__Lactobacillus_sanfranciscensis	2|1239|91061|186826|33958|1578|1625	0	0	0	0	0	0	0	0	0	0	0	0	0	0	0	0	0	0	0	0	0	0	0	0	0	0	0	0	0	0	0	0	0	0	0	0	0	0	0	0	0	0	0	0	0	0	0	0
k__Bacteria|p__Firmicutes|c__Bacilli|o__Lactobacillales|f__Lactobacillaceae|g__Lactobacillus|s__Lactobacillus_senmaizukei	2|1239|91061|186826|33958|1578|431273	0	0	0	0	0	0	0	0	0	0	0	0	0	0	0	0	0	0	0	0	0	0	0	0	0	0	0	0	0	0	0	0	0	0	0	0	0	0	0	0	0	0	0	0	0	0	0	0
k__Bacteria|p__Firmicutes|c__Bacilli|o__Lactobacillales|f__Lactobacillaceae|g__Lactobacillus|s__Lactobacillus_ultunensis	2|1239|91061|186826|33958|1578|227945	0	0	0	0	0	0	0	0	0	0	0	0	0	0	0	0	0	0	0	0	0	0	0	0	0	0	0	0	0	0	0	0	0	0	0	0	0	0	0	0	0	0	0	0	0	0	0	0
k__Bacteria|p__Firmicutes|c__Bacilli|o__Lactobacillales|f__Lactobacillaceae|g__Lactobacillus|s__Lactobacillus_vaginalis	2|1239|91061|186826|33958|1578|1633	0	0	0	0.04476	0	0.07834	0	0	0	0	0	0.01695	0	0	0.0123	0	0	0	0.08532	0	0	0	0	0	0.14495	0	0	0	0	0	0	0	0	0	0	0	0	0	0	0	0	0	0	0	0	0	0	0
k__Bacteria|p__Firmicutes|c__Bacilli|o__Lactobacillales|f__Lactobacillaceae|g__Lactobacillus|s__Lactobacillus_versmoldensis	2|1239|91061|186826|33958|1578|194326	0	0	0	0	0	0	0	0	0	0	0	0	0	0	0	0	0	0	0	0	0	0	0	0	0	0	0	0	0	0	0	0	0	0	0	0	0	0	0	0	0	0	0	0	0	0	0	0
k__Bacteria|p__Firmicutes|c__Bacilli|o__Lactobacillales|f__Lactobacillaceae|g__Pediococcus	2|1239|91061|186826|33958|1253	0	0	0	0	0	0	0	0	0	0	0	0	0	0	0	0	0	0	0	0	0	0	0	0	0	0	0	0	0	0	0	0	0	0	0	0	0	0	0	0	0	0	0	0	0	0	0	0
k__Bacteria|p__Firmicutes|c__Bacilli|o__Lactobacillales|f__Lactobacillaceae|g__Pediococcus|s__Pediococcus_acidilactici	2|1239|91061|186826|33958|1253|1254	0	0	0	0	0	0	0	0	0	0	0	0	0	0	0	0	0	0	0	0	0	0	0	0	0	0	0	0	0	0	0	0	0	0	0	0	0	0	0	0	0	0	0	0	0	0	0	0
k__Bacteria|p__Firmicutes|c__Bacilli|o__Lactobacillales|f__Lactobacillaceae|g__Pediococcus|s__Pediococcus_parvulus	2|1239|91061|186826|33958|1253|54062	0	0	0	0	0	0	0	0	0	0	0	0	0	0	0	0	0	0	0	0	0	0	0	0	0	0	0	0	0	0	0	0	0	0	0	0	0	0	0	0	0	0	0	0	0	0	0	0
k__Bacteria|p__Firmicutes|c__Bacilli|o__Lactobacillales|f__Lactobacillaceae|g__Pediococcus|s__Pediococcus_pentosaceus	2|1239|91061|186826|33958|1253|1255	0	0	0	0	0	0	0	0	0	0	0	0	0	0	0	0	0	0	0	0	0	0	0	0	0	0	0	0	0	0	0	0	0	0	0	0	0	0	0	0	0	0	0	0	0	0	0	0
k__Bacteria|p__Firmicutes|c__Bacilli|o__Lactobacillales|f__Lactobacillaceae|g__Pediococcus|s__Pediococcus_sp	2|1239|91061|186826|33958|1253|1907779	0	0	0	0	0	0	0	0	0	0	0	0	0	0	0	0	0	0	0	0	0	0	0	0	0	0	0	0	0	0	0	0	0	0	0	0	0	0	0	0	0	0	0	0	0	0	0	0
k__Bacteria|p__Firmicutes|c__Bacilli|o__Lactobacillales|f__Lactobacillaceae|g__Sharpea	2|1239|91061|186826|33958|519427	0	0	0	0	0	0	0	0	0	0	0	0	0	0	0	0	0	0	0	0	0	0	0	0	0	0	0	0	0	0	0	0	0	0	0	0	0	0	0	0	0	0	0	0	0	0	0	0
k__Bacteria|p__Firmicutes|c__Bacilli|o__Lactobacillales|f__Lactobacillaceae|g__Sharpea|s__Sharpea_azabuensis	2|1239|91061|186826|33958|519427|322505	0	0	0	0	0	0	0	0	0	0	0	0	0	0	0	0	0	0	0	0	0	0	0	0	0	0	0	0	0	0	0	0	0	0	0	0	0	0	0	0	0	0	0	0	0	0	0	0
k__Bacteria|p__Firmicutes|c__Bacilli|o__Lactobacillales|f__Leuconostocaceae	2|1239|91061|186826|81850	0	0	0	0	0	0	0	0	0	0	0	0	0	0	0.04245	0	0	0	0	0	0	0.32626	0	0	0	0	0.05463	0	0	0	0	0	0	0.10861	0	0	0	0	0.08978	0	0	0.00661	0	0	0	0	0	0
k__Bacteria|p__Firmicutes|c__Bacilli|o__Lactobacillales|f__Leuconostocaceae|g__Leuconostoc	2|1239|91061|186826|81850|1243	0	0	0	0	0	0	0	0	0	0	0	0	0	0	0	0	0	0	0	0	0	0	0	0	0	0	0	0	0	0	0	0	0	0	0	0	0	0	0	0	0	0	0	0	0	0	0	0
k__Bacteria|p__Firmicutes|c__Bacilli|o__Lactobacillales|f__Leuconostocaceae|g__Leuconostoc|s__Leuconostoc_carnosum	2|1239|91061|186826|81850|1243|1252	0	0	0	0	0	0	0	0	0	0	0	0	0	0	0	0	0	0	0	0	0	0	0	0	0	0	0	0	0	0	0	0	0	0	0	0	0	0	0	0	0	0	0	0	0	0	0	0
k__Bacteria|p__Firmicutes|c__Bacilli|o__Lactobacillales|f__Leuconostocaceae|g__Leuconostoc|s__Leuconostoc_citreum	2|1239|91061|186826|81850|1243|33964	0	0	0	0	0	0	0	0	0	0	0	0	0	0	0	0	0	0	0	0	0	0	0	0	0	0	0	0	0	0	0	0	0	0	0	0	0	0	0	0	0	0	0	0	0	0	0	0
k__Bacteria|p__Firmicutes|c__Bacilli|o__Lactobacillales|f__Leuconostocaceae|g__Leuconostoc|s__Leuconostoc_garlicum	2|1239|91061|186826|81850|1243|255248	0	0	0	0	0	0	0	0	0	0	0	0	0	0	0	0	0	0	0	0	0	0	0	0	0	0	0	0	0	0	0	0	0	0	0	0	0	0	0	0	0	0	0	0	0	0	0	0
k__Bacteria|p__Firmicutes|c__Bacilli|o__Lactobacillales|f__Leuconostocaceae|g__Leuconostoc|s__Leuconostoc_gelidum	2|1239|91061|186826|81850|1243|1244	0	0	0	0	0	0	0	0	0	0	0	0	0	0	0	0	0	0	0	0	0	0	0	0	0	0	0	0	0	0	0	0	0	0	0	0	0	0	0	0	0	0	0	0	0	0	0	0
k__Bacteria|p__Firmicutes|c__Bacilli|o__Lactobacillales|f__Leuconostocaceae|g__Leuconostoc|s__Leuconostoc_lactis	2|1239|91061|186826|81850|1243|1246	0	0	0	0	0	0	0	0	0	0	0	0	0	0	0	0	0	0	0	0	0	0	0	0	0	0	0	0	0	0	0	0	0	0	0	0	0	0	0	0	0	0	0	0	0	0	0	0
k__Bacteria|p__Firmicutes|c__Bacilli|o__Lactobacillales|f__Leuconostocaceae|g__Leuconostoc|s__Leuconostoc_mesenteroides	2|1239|91061|186826|81850|1243|1245	0	0	0	0	0	0	0	0	0	0	0	0	0	0	0	0	0	0	0	0	0	0	0	0	0	0	0	0	0	0	0	0	0	0	0	0	0	0	0	0	0	0	0	0	0	0	0	0
k__Bacteria|p__Firmicutes|c__Bacilli|o__Lactobacillales|f__Leuconostocaceae|g__Leuconostoc|s__Leuconostoc_pseudomesenteroides	2|1239|91061|186826|81850|1243|33968	0	0	0	0	0	0	0	0	0	0	0	0	0	0	0	0	0	0	0	0	0	0	0	0	0	0	0	0	0	0	0	0	0	0	0	0	0	0	0	0	0	0	0	0	0	0	0	0
k__Bacteria|p__Firmicutes|c__Bacilli|o__Lactobacillales|f__Leuconostocaceae|g__Leuconostoc|s__Leuconostoc_suionicum	2|1239|91061|186826|81850|1243|1511761	0	0	0	0	0	0	0	0	0	0	0	0	0	0	0	0	0	0	0	0	0	0	0	0	0	0	0	0	0	0	0	0	0	0	0	0	0	0	0	0	0	0	0	0	0	0	0	0
k__Bacteria|p__Firmicutes|c__Bacilli|o__Lactobacillales|f__Leuconostocaceae|g__Oenococcus	2|1239|91061|186826|81850|46254	0	0	0	0	0	0	0	0	0	0	0	0	0	0	0	0	0	0	0	0	0	0	0	0	0	0	0	0	0	0	0	0	0	0	0	0	0	0	0	0	0	0	0	0	0	0	0	0
k__Bacteria|p__Firmicutes|c__Bacilli|o__Lactobacillales|f__Leuconostocaceae|g__Oenococcus|s__Oenococcus_alcoholitolerans	2|1239|91061|186826|81850|46254|931074	0	0	0	0	0	0	0	0	0	0	0	0	0	0	0	0	0	0	0	0	0	0	0	0	0	0	0	0	0	0	0	0	0	0	0	0	0	0	0	0	0	0	0	0	0	0	0	0
k__Bacteria|p__Firmicutes|c__Bacilli|o__Lactobacillales|f__Leuconostocaceae|g__Weissella	2|1239|91061|186826|81850|46255	0	0	0	0	0	0	0	0	0	0	0	0	0	0	0.04245	0	0	0	0	0	0	0.32626	0	0	0	0	0.05463	0	0	0	0	0	0	0.10861	0	0	0	0	0.08978	0	0	0.00661	0	0	0	0	0	0
k__Bacteria|p__Firmicutes|c__Bacilli|o__Lactobacillales|f__Leuconostocaceae|g__Weissella|s__Weissella_cibaria	2|1239|91061|186826|81850|46255|137591	0	0	0	0	0	0	0	0	0	0	0	0	0	0	0	0	0	0	0	0	0	0	0	0	0	0	0	0	0	0	0	0	0	0	0	0	0	0	0	0	0	0	0	0	0	0	0	0
k__Bacteria|p__Firmicutes|c__Bacilli|o__Lactobacillales|f__Leuconostocaceae|g__Weissella|s__Weissella_confusa	2|1239|91061|186826|81850|46255|1583	0	0	0	0	0	0	0	0	0	0	0	0	0	0	0.04245	0	0	0	0	0	0	0.32626	0	0	0	0	0.05463	0	0	0	0	0	0	0.10861	0	0	0	0	0.08978	0	0	0.00661	0	0	0	0	0	0
k__Bacteria|p__Firmicutes|c__Bacilli|o__Lactobacillales|f__Leuconostocaceae|g__Weissella|s__Weissella_minor	2|1239|91061|186826|81850|46255|1620	0	0	0	0	0	0	0	0	0	0	0	0	0	0	0	0	0	0	0	0	0	0	0	0	0	0	0	0	0	0	0	0	0	0	0	0	0	0	0	0	0	0	0	0	0	0	0	0
k__Bacteria|p__Firmicutes|c__Bacilli|o__Lactobacillales|f__Leuconostocaceae|g__Weissella|s__Weissella_viridescens	2|1239|91061|186826|81850|46255|1629	0	0	0	0	0	0	0	0	0	0	0	0	0	0	0	0	0	0	0	0	0	0	0	0	0	0	0	0	0	0	0	0	0	0	0	0	0	0	0	0	0	0	0	0	0	0	0	0
k__Bacteria|p__Firmicutes|c__Bacilli|o__Lactobacillales|f__Streptococcaceae	2|1239|91061|186826|1300	0.27642	0.74612	0	0	0.02935	0	0	0.04727	0	0	0	0.01694	0.13635	0	1.7266	0.00602	0.80616	0	0	0.01997	0	12.7862	0	0.01113	0.025	0.02388	0.12426	0	0	0	0	0	0	0.01251	0	0	0	0.02832	0.01894	0.12748	0	0.16367	0	0	0.11239	0	0	0
k__Bacteria|p__Firmicutes|c__Bacilli|o__Lactobacillales|f__Streptococcaceae|g__Lactococcus	2|1239|91061|186826|1300|1357	0	0	0	0	0	0	0	0	0	0	0	0	0	0	0	0	0	0	0	0	0	0	0	0	0	0	0	0	0	0	0	0	0	0	0	0	0	0	0	0	0	0	0	0	0	0	0	0
k__Bacteria|p__Firmicutes|c__Bacilli|o__Lactobacillales|f__Streptococcaceae|g__Lactococcus|s__Lactococcus_garvieae	2|1239|91061|186826|1300|1357|1363	0	0	0	0	0	0	0	0	0	0	0	0	0	0	0	0	0	0	0	0	0	0	0	0	0	0	0	0	0	0	0	0	0	0	0	0	0	0	0	0	0	0	0	0	0	0	0	0
k__Bacteria|p__Firmicutes|c__Bacilli|o__Lactobacillales|f__Streptococcaceae|g__Lactococcus|s__Lactococcus_lactis	2|1239|91061|186826|1300|1357|1358	0	0	0	0	0	0	0	0	0	0	0	0	0	0	0	0	0	0	0	0	0	0	0	0	0	0	0	0	0	0	0	0	0	0	0	0	0	0	0	0	0	0	0	0	0	0	0	0
k__Bacteria|p__Firmicutes|c__Bacilli|o__Lactobacillales|f__Streptococcaceae|g__Lactococcus|s__Lactococcus_petauri	2|1239|91061|186826|1300|1357|1940789	0	0	0	0	0	0	0	0	0	0	0	0	0	0	0	0	0	0	0	0	0	0	0	0	0	0	0	0	0	0	0	0	0	0	0	0	0	0	0	0	0	0	0	0	0	0	0	0
k__Bacteria|p__Firmicutes|c__Bacilli|o__Lactobacillales|f__Streptococcaceae|g__Lactococcus|s__Lactococcus_piscium	2|1239|91061|186826|1300|1357|1364	0	0	0	0	0	0	0	0	0	0	0	0	0	0	0	0	0	0	0	0	0	0	0	0	0	0	0	0	0	0	0	0	0	0	0	0	0	0	0	0	0	0	0	0	0	0	0	0
k__Bacteria|p__Firmicutes|c__Bacilli|o__Lactobacillales|f__Streptococcaceae|g__Lactococcus|s__Lactococcus_plantarum	2|1239|91061|186826|1300|1357|1365	0	0	0	0	0	0	0	0	0	0	0	0	0	0	0	0	0	0	0	0	0	0	0	0	0	0	0	0	0	0	0	0	0	0	0	0	0	0	0	0	0	0	0	0	0	0	0	0
k__Bacteria|p__Firmicutes|c__Bacilli|o__Lactobacillales|f__Streptococcaceae|g__Lactococcus|s__Lactococcus_raffinolactis	2|1239|91061|186826|1300|1357|1366	0	0	0	0	0	0	0	0	0	0	0	0	0	0	0	0	0	0	0	0	0	0	0	0	0	0	0	0	0	0	0	0	0	0	0	0	0	0	0	0	0	0	0	0	0	0	0	0
k__Bacteria|p__Firmicutes|c__Bacilli|o__Lactobacillales|f__Streptococcaceae|g__Streptococcus	2|1239|91061|186826|1300|1301	0.27642	0.74612	0	0	0.02935	0	0	0.04727	0	0	0	0.01694	0.13635	0	1.7266	0.00602	0.80616	0	0	0.01997	0	12.7862	0	0.01113	0.025	0.02388	0.12426	0	0	0	0	0	0	0.01251	0	0	0	0.02832	0.01894	0.12748	0	0.16367	0	0	0.11239	0	0	0
k__Bacteria|p__Firmicutes|c__Bacilli|o__Lactobacillales|f__Streptococcaceae|g__Streptococcus|s__Streptococcus_agalactiae	2|1239|91061|186826|1300|1301|1311	0	0	0	0	0	0	0	0	0	0	0	0	0	0	0	0	0	0	0	0	0	0	0	0	0	0	0	0	0	0	0	0	0	0	0	0	0	0	0	0	0	0	0	0	0	0	0	0
k__Bacteria|p__Firmicutes|c__Bacilli|o__Lactobacillales|f__Streptococcaceae|g__Streptococcus|s__Streptococcus_anginosus_group	2|1239|91061|186826|1300|1301|671232	0	0	0	0	0	0	0	0	0	0	0	0	0	0	0	0.00602	0	0	0	0	0	0	0	0	0	0	0	0	0	0	0	0	0	0	0	0	0	0	0	0	0	0	0	0	0	0	0	0
k__Bacteria|p__Firmicutes|c__Bacilli|o__Lactobacillales|f__Streptococcaceae|g__Streptococcus|s__Streptococcus_australis	2|1239|91061|186826|1300|1301|113107	0	0	0	0	0	0	0	0	0	0	0	0	0	0	0	0	0	0	0	0	0	0	0	0	0	0	0	0	0	0	0	0	0	0	0	0	0	0	0	0	0	0	0	0	0	0	0	0
k__Bacteria|p__Firmicutes|c__Bacilli|o__Lactobacillales|f__Streptococcaceae|g__Streptococcus|s__Streptococcus_cristatus	2|1239|91061|186826|1300|1301|45634	0	0	0	0	0	0	0	0	0	0	0	0	0	0	0	0	0	0	0	0	0	0	0	0	0	0	0	0	0	0	0	0	0	0	0	0	0	0	0	0	0	0	0	0	0	0	0	0
k__Bacteria|p__Firmicutes|c__Bacilli|o__Lactobacillales|f__Streptococcaceae|g__Streptococcus|s__Streptococcus_downei	2|1239|91061|186826|1300|1301|1317	0	0	0	0	0	0	0	0	0	0	0	0	0	0	0	0	0	0	0	0	0	0	0	0	0	0	0	0	0	0	0	0	0	0	0	0	0	0	0	0	0	0	0	0	0	0	0	0
k__Bacteria|p__Firmicutes|c__Bacilli|o__Lactobacillales|f__Streptococcaceae|g__Streptococcus|s__Streptococcus_equinus	2|1239|91061|186826|1300|1301|1335	0	0	0	0	0	0	0	0	0	0	0	0	0	0	0	0	0	0	0	0	0	0	0	0	0	0	0	0	0	0	0	0	0	0	0	0	0	0	0	0	0	0	0	0	0	0	0	0
k__Bacteria|p__Firmicutes|c__Bacilli|o__Lactobacillales|f__Streptococcaceae|g__Streptococcus|s__Streptococcus_gallolyticus	2|1239|91061|186826|1300|1301|315405	0	0	0	0	0	0	0	0	0	0	0	0	0	0	0	0	0	0	0	0	0	0	0	0	0	0	0	0	0	0	0	0	0	0	0	0	0	0	0	0	0	0	0	0	0	0	0	0
k__Bacteria|p__Firmicutes|c__Bacilli|o__Lactobacillales|f__Streptococcaceae|g__Streptococcus|s__Streptococcus_gordonii	2|1239|91061|186826|1300|1301|1302	0	0	0	0	0	0	0	0	0	0	0	0	0	0	0	0	0	0	0	0	0	0	0	0	0	0	0	0	0	0	0	0	0	0	0	0	0	0	0	0	0	0	0	0	0	0	0	0
k__Bacteria|p__Firmicutes|c__Bacilli|o__Lactobacillales|f__Streptococcaceae|g__Streptococcus|s__Streptococcus_infantarius	2|1239|91061|186826|1300|1301|102684	0	0	0	0	0	0	0	0	0	0	0	0	0	0	0	0	0	0	0	0	0	0	0	0	0	0	0.03721	0	0	0	0	0	0	0	0	0	0	0	0	0	0	0.16367	0	0	0	0	0	0
k__Bacteria|p__Firmicutes|c__Bacilli|o__Lactobacillales|f__Streptococcaceae|g__Streptococcus|s__Streptococcus_infantis	2|1239|91061|186826|1300|1301|68892	0	0	0	0	0	0	0	0	0	0	0	0	0	0	0.00725	0	0.08837	0	0	0	0	0.1053	0	0	0	0	0	0	0	0	0	0	0	0	0	0	0	0	0	0	0	0	0	0	0	0	0	0
k__Bacteria|p__Firmicutes|c__Bacilli|o__Lactobacillales|f__Streptococcaceae|g__Streptococcus|s__Streptococcus_lutetiensis	2|1239|91061|186826|1300|1301|150055	0	0	0	0	0	0	0	0	0	0	0	0	0.11862	0	0	0	0	0	0	0	0	0	0	0	0	0	0	0	0	0	0	0	0	0	0	0	0	0	0	0	0	0	0	0	0	0	0	0
k__Bacteria|p__Firmicutes|c__Bacilli|o__Lactobacillales|f__Streptococcaceae|g__Streptococcus|s__Streptococcus_macedonicus	2|1239|91061|186826|1300|1301|59310	0	0	0	0	0	0	0	0	0	0	0	0	0	0	0	0	0	0	0	0	0	0	0	0	0	0	0	0	0	0	0	0	0	0	0	0	0	0	0	0	0	0	0	0	0	0	0	0
k__Bacteria|p__Firmicutes|c__Bacilli|o__Lactobacillales|f__Streptococcaceae|g__Streptococcus|s__Streptococcus_massiliensis	2|1239|91061|186826|1300|1301|313439	0	0	0	0	0	0	0	0	0	0	0	0	0	0	0	0	0	0	0	0	0	0	0	0	0	0	0	0	0	0	0	0	0	0	0	0	0	0	0	0	0	0	0	0	0	0	0	0
k__Bacteria|p__Firmicutes|c__Bacilli|o__Lactobacillales|f__Streptococcaceae|g__Streptococcus|s__Streptococcus_milleri	2|1239|91061|186826|1300|1301|33040	0	0	0	0	0	0	0	0	0	0	0	0	0	0	0	0	0	0	0	0	0	0	0	0	0	0	0	0	0	0	0	0	0	0	0	0	0	0	0	0	0	0	0	0	0	0	0	0
k__Bacteria|p__Firmicutes|c__Bacilli|o__Lactobacillales|f__Streptococcaceae|g__Streptococcus|s__Streptococcus_mitis	2|1239|91061|186826|1300|1301|28037	0	0	0	0	0	0	0	0	0	0	0	0	0	0	0.00613	0	0.41607	0	0	0	0	0.04148	0	0	0	0	0	0	0	0	0	0	0	0	0	0	0	0	0	0	0	0	0	0	0	0	0	0
k__Bacteria|p__Firmicutes|c__Bacilli|o__Lactobacillales|f__Streptococcaceae|g__Streptococcus|s__Streptococcus_mutans	2|1239|91061|186826|1300|1301|1309	0	0	0	0	0	0	0	0	0	0	0	0	0	0	0	0	0	0	0	0	0	0	0	0	0	0	0	0	0	0	0	0	0	0	0	0	0	0	0	0	0	0	0	0	0	0	0	0
k__Bacteria|p__Firmicutes|c__Bacilli|o__Lactobacillales|f__Streptococcaceae|g__Streptococcus|s__Streptococcus_oralis	2|1239|91061|186826|1300|1301|1303	0	0	0	0	0	0	0	0	0	0	0	0	0	0	0.6902	0	0.23255	0	0	0	0	5.05175	0	0	0	0	0	0	0	0	0	0	0	0	0	0	0	0	0	0	0	0	0	0	0	0	0	0
k__Bacteria|p__Firmicutes|c__Bacilli|o__Lactobacillales|f__Streptococcaceae|g__Streptococcus|s__Streptococcus_parasanguinis	2|1239|91061|186826|1300|1301|1318	0.04536	0.12437	0	0	0	0	0	0.04727	0	0	0	0	0	0	0.64649	0	0.06916	0	0	0.01997	0	4.53896	0	0.01113	0.025	0	0.01996	0	0	0	0	0	0	0	0	0	0	0	0.00307	0	0	0	0	0	0	0	0	0
k__Bacteria|p__Firmicutes|c__Bacilli|o__Lactobacillales|f__Streptococcaceae|g__Streptococcus|s__Streptococcus_parauberis	2|1239|91061|186826|1300|1301|1348	0	0	0	0	0	0	0	0	0	0	0	0	0	0	0	0	0	0	0	0	0	0	0	0	0	0	0	0	0	0	0	0	0	0	0	0	0	0	0	0	0	0	0	0	0	0	0	0
k__Bacteria|p__Firmicutes|c__Bacilli|o__Lactobacillales|f__Streptococcaceae|g__Streptococcus|s__Streptococcus_pasteurianus	2|1239|91061|186826|1300|1301|197614	0	0	0	0	0	0	0	0	0	0	0	0.01694	0.01773	0	0	0	0	0	0	0	0	0	0	0	0	0.02388	0	0	0	0	0	0	0	0	0	0	0	0	0	0	0	0	0	0	0	0	0	0
k__Bacteria|p__Firmicutes|c__Bacilli|o__Lactobacillales|f__Streptococcaceae|g__Streptococcus|s__Streptococcus_peroris	2|1239|91061|186826|1300|1301|68891	0	0	0	0	0	0	0	0	0	0	0	0	0	0	0	0	0	0	0	0	0	0.02958	0	0	0	0	0	0	0	0	0	0	0	0	0	0	0	0	0	0	0	0	0	0	0	0	0	0
k__Bacteria|p__Firmicutes|c__Bacilli|o__Lactobacillales|f__Streptococcaceae|g__Streptococcus|s__Streptococcus_pneumoniae	2|1239|91061|186826|1300|1301|1313	0	0	0	0	0	0	0	0	0	0	0	0	0	0	0	0	0	0	0	0	0	0	0	0	0	0	0	0	0	0	0	0	0	0	0	0	0	0	0	0	0	0	0	0	0	0	0	0
k__Bacteria|p__Firmicutes|c__Bacilli|o__Lactobacillales|f__Streptococcaceae|g__Streptococcus|s__Streptococcus_pseudopneumoniae	2|1239|91061|186826|1300|1301|257758	0	0	0	0	0	0	0	0	0	0	0	0	0	0	0	0	0	0	0	0	0	0	0	0	0	0	0	0	0	0	0	0	0	0	0	0	0	0	0	0	0	0	0	0	0	0	0	0
k__Bacteria|p__Firmicutes|c__Bacilli|o__Lactobacillales|f__Streptococcaceae|g__Streptococcus|s__Streptococcus_salivarius	2|1239|91061|186826|1300|1301|1304	0.23106	0.62175	0	0	0.02935	0	0	0	0	0	0	0	0	0	0.36931	0	0	0	0	0	0	2.8124	0	0	0	0	0.06012	0	0	0	0	0	0	0.01251	0	0	0	0.02832	0.01587	0.12748	0	0	0	0	0.11239	0	0	0
k__Bacteria|p__Firmicutes|c__Bacilli|o__Lactobacillales|f__Streptococcaceae|g__Streptococcus|s__Streptococcus_salivarius_CAG_79	2|1239|91061|186826|1300|1301|1263109	0	0	0	0	0	0	0	0	0	0	0	0	0	0	0	0	0	0	0	0	0	0	0	0	0	0	0.00696	0	0	0	0	0	0	0	0	0	0	0	0	0	0	0	0	0	0	0	0	0
k__Bacteria|p__Firmicutes|c__Bacilli|o__Lactobacillales|f__Streptococcaceae|g__Streptococcus|s__Streptococcus_sanguinis	2|1239|91061|186826|1300|1301|1305	0	0	0	0	0	0	0	0	0	0	0	0	0	0	0	0	0	0	0	0	0	0	0	0	0	0	0	0	0	0	0	0	0	0	0	0	0	0	0	0	0	0	0	0	0	0	0	0
k__Bacteria|p__Firmicutes|c__Bacilli|o__Lactobacillales|f__Streptococcaceae|g__Streptococcus|s__Streptococcus_sinensis	2|1239|91061|186826|1300|1301|176090	0	0	0	0	0	0	0	0	0	0	0	0	0	0	0	0	0	0	0	0	0	0	0	0	0	0	0	0	0	0	0	0	0	0	0	0	0	0	0	0	0	0	0	0	0	0	0	0
k__Bacteria|p__Firmicutes|c__Bacilli|o__Lactobacillales|f__Streptococcaceae|g__Streptococcus|s__Streptococcus_sobrinus	2|1239|91061|186826|1300|1301|1310	0	0	0	0	0	0	0	0	0	0	0	0	0	0	0	0	0	0	0	0	0	0	0	0	0	0	0	0	0	0	0	0	0	0	0	0	0	0	0	0	0	0	0	0	0	0	0	0
k__Bacteria|p__Firmicutes|c__Bacilli|o__Lactobacillales|f__Streptococcaceae|g__Streptococcus|s__Streptococcus_sp_A12	2|1239|91061|186826|1300|1301|1759399	0	0	0	0	0	0	0	0	0	0	0	0	0	0	0	0	0	0	0	0	0	0	0	0	0	0	0	0	0	0	0	0	0	0	0	0	0	0	0	0	0	0	0	0	0	0	0	0
k__Bacteria|p__Firmicutes|c__Bacilli|o__Lactobacillales|f__Streptococcaceae|g__Streptococcus|s__Streptococcus_sp_F0442	2|1239|91061|186826|1300|1301|999425	0	0	0	0	0	0	0	0	0	0	0	0	0	0	0	0	0	0	0	0	0	0	0	0	0	0	0	0	0	0	0	0	0	0	0	0	0	0	0	0	0	0	0	0	0	0	0	0
k__Bacteria|p__Firmicutes|c__Bacilli|o__Lactobacillales|f__Streptococcaceae|g__Streptococcus|s__Streptococcus_sp_HMSC034E03	2|1239|91061|186826|1300|1301|1739309	0	0	0	0	0	0	0	0	0	0	0	0	0	0	0	0	0	0	0	0	0	0	0	0	0	0	0	0	0	0	0	0	0	0	0	0	0	0	0	0	0	0	0	0	0	0	0	0
k__Bacteria|p__Firmicutes|c__Bacilli|o__Lactobacillales|f__Streptococcaceae|g__Streptococcus|s__Streptococcus_sp_HMSC067H01	2|1239|91061|186826|1300|1301|1739491	0	0	0	0	0	0	0	0	0	0	0	0	0	0	0	0	0	0	0	0	0	0	0	0	0	0	0	0	0	0	0	0	0	0	0	0	0	0	0	0	0	0	0	0	0	0	0	0
k__Bacteria|p__Firmicutes|c__Bacilli|o__Lactobacillales|f__Streptococcaceae|g__Streptococcus|s__Streptococcus_sp_HMSC070B10	2|1239|91061|186826|1300|1301|1715092	0	0	0	0	0	0	0	0	0	0	0	0	0	0	0	0	0	0	0	0	0	0	0	0	0	0	0	0	0	0	0	0	0	0	0	0	0	0	0	0	0	0	0	0	0	0	0	0
k__Bacteria|p__Firmicutes|c__Bacilli|o__Lactobacillales|f__Streptococcaceae|g__Streptococcus|s__Streptococcus_sp_HMSC071D03	2|1239|91061|186826|1300|1301|1739341	0	0	0	0	0	0	0	0	0	0	0	0	0	0	0	0	0	0	0	0	0	0	0	0	0	0	0	0	0	0	0	0	0	0	0	0	0	0	0	0	0	0	0	0	0	0	0	0
k__Bacteria|p__Firmicutes|c__Bacilli|o__Lactobacillales|f__Streptococcaceae|g__Streptococcus|s__Streptococcus_sp_HPH0090	2|1239|91061|186826|1300|1301|1203590	0	0	0	0	0	0	0	0	0	0	0	0	0	0	0.00723	0	0	0	0	0	0	0	0	0	0	0	0	0	0	0	0	0	0	0	0	0	0	0	0	0	0	0	0	0	0	0	0	0
k__Bacteria|p__Firmicutes|c__Bacilli|o__Lactobacillales|f__Streptococcaceae|g__Streptococcus|s__Streptococcus_sp_M334	2|1239|91061|186826|1300|1301|563038	0	0	0	0	0	0	0	0	0	0	0	0	0	0	0	0	0	0	0	0	0	0	0	0	0	0	0	0	0	0	0	0	0	0	0	0	0	0	0	0	0	0	0	0	0	0	0	0
k__Bacteria|p__Firmicutes|c__Bacilli|o__Lactobacillales|f__Streptococcaceae|g__Streptococcus|s__Streptococcus_sp_NLAE_zl_C503	2|1239|91061|186826|1300|1301|1855327	0	0	0	0	0	0	0	0	0	0	0	0	0	0	0	0	0	0	0	0	0	0	0	0	0	0	0	0	0	0	0	0	0	0	0	0	0	0	0	0	0	0	0	0	0	0	0	0
k__Bacteria|p__Firmicutes|c__Bacilli|o__Lactobacillales|f__Streptococcaceae|g__Streptococcus|s__Streptococcus_sp_oral_taxon_056	2|1239|91061|186826|1300|1301|712620	0	0	0	0	0	0	0	0	0	0	0	0	0	0	0	0	0	0	0	0	0	0	0	0	0	0	0	0	0	0	0	0	0	0	0	0	0	0	0	0	0	0	0	0	0	0	0	0
k__Bacteria|p__Firmicutes|c__Bacilli|o__Lactobacillales|f__Streptococcaceae|g__Streptococcus|s__Streptococcus_sp_oral_taxon_058	2|1239|91061|186826|1300|1301|712622	0	0	0	0	0	0	0	0	0	0	0	0	0	0	0	0	0	0	0	0	0	0	0	0	0	0	0	0	0	0	0	0	0	0	0	0	0	0	0	0	0	0	0	0	0	0	0	0
k__Bacteria|p__Firmicutes|c__Bacilli|o__Lactobacillales|f__Streptococcaceae|g__Streptococcus|s__Streptococcus_sp_SK643	2|1239|91061|186826|1300|1301|1095727	0	0	0	0	0	0	0	0	0	0	0	0	0	0	0	0	0	0	0	0	0	0	0	0	0	0	0	0	0	0	0	0	0	0	0	0	0	0	0	0	0	0	0	0	0	0	0	0
k__Bacteria|p__Firmicutes|c__Bacilli|o__Lactobacillales|f__Streptococcaceae|g__Streptococcus|s__Streptococcus_thermophilus	2|1239|91061|186826|1300|1301|1308	0	0	0	0	0	0	0	0	0	0	0	0	0	0	0	0	0	0	0	0	0	0	0	0	0	0	0	0	0	0	0	0	0	0	0	0	0	0	0	0	0	0	0	0	0	0	0	0
k__Bacteria|p__Firmicutes|c__Bacilli|o__Lactobacillales|f__Streptococcaceae|g__Streptococcus|s__Streptococcus_vestibularis	2|1239|91061|186826|1300|1301|1343	0	0	0	0	0	0	0	0	0	0	0	0	0	0	0	0	0	0	0	0	0	0.20676	0	0	0	0	0	0	0	0	0	0	0	0	0	0	0	0	0	0	0	0	0	0	0	0	0	0
k__Bacteria|p__Firmicutes|c__Bacilli|o__Lactobacillales|f__Streptococcaceae|g__Streptococcus|s__Streptococcus_viridans	2|1239|91061|186826|1300|1301|78535	0	0	0	0	0	0	0	0	0	0	0	0	0	0	0	0	0	0	0	0	0	0	0	0	0	0	0	0	0	0	0	0	0	0	0	0	0	0	0	0	0	0	0	0	0	0	0	0
k__Bacteria|p__Firmicutes|c__Clostridia	2|1239|186801	29.1739	48.5501	56.7428	5.78252	11.4785	7.59621	8.33221	8.81934	41.8855	7.28866	8.0849	5.15029	8.87511	8.47871	9.05879	14.7813	17.6903	27.9824	4.40941	0.27809	11.5331	10.1706	29.5778	0.28018	2.17923	8.95331	11.0215	10.9876	6.96947	29.3625	22.871	19.8536	8.50987	13.4214	6.27857	47.9558	16.4673	29.3883	16.564	4.24479	2.21823	12.4575	9.29588	10.3649	4.89575	4.18391	1.83554	7.56881
k__Bacteria|p__Firmicutes|c__Clostridia|o__Clostridiales	2|1239|186801|186802	29.1739	48.5501	56.7428	5.78252	11.4785	7.59621	8.33221	8.81934	41.8855	7.28866	8.0849	5.15029	8.87511	8.47871	9.05879	14.7813	17.6903	27.9824	4.40941	0.27809	11.5331	10.1706	29.5778	0.28018	2.17923	8.95331	11.0215	10.9876	6.96947	29.3625	22.871	19.8536	8.50987	13.4214	6.27857	47.9558	16.4673	29.3883	16.564	4.24479	2.21823	12.4575	9.29588	10.3649	4.89575	4.18391	1.83554	7.56881
k__Bacteria|p__Firmicutes|c__Clostridia|o__Clostridiales|f__Catabacteriaceae	2|1239|186801|186802|424536	0	0	0	0	0	0	0	0	0	0	0	0	0	0	0	0	0	0	0	0	0	0	0	0	0	0	0	0	0	0	0	0	0	0	0	0	0	0	0	0	0	0	0	0	0	0	0	0
k__Bacteria|p__Firmicutes|c__Clostridia|o__Clostridiales|f__Catabacteriaceae|g__Catabacter	2|1239|186801|186802|424536|270497	0	0	0	0	0	0	0	0	0	0	0	0	0	0	0	0	0	0	0	0	0	0	0	0	0	0	0	0	0	0	0	0	0	0	0	0	0	0	0	0	0	0	0	0	0	0	0	0
k__Bacteria|p__Firmicutes|c__Clostridia|o__Clostridiales|f__Catabacteriaceae|g__Catabacter|s__Catabacter_hongkongensis	2|1239|186801|186802|424536|270497|270498	0	0	0	0	0	0	0	0	0	0	0	0	0	0	0	0	0	0	0	0	0	0	0	0	0	0	0	0	0	0	0	0	0	0	0	0	0	0	0	0	0	0	0	0	0	0	0	0
k__Bacteria|p__Firmicutes|c__Clostridia|o__Clostridiales|f__Christensenellaceae	2|1239|186801|186802|990719	0	0	0	0	0	0	0	0	0	0	0	0	0	0	0	0	0	0	0	0	0	0	0	0	0	0	0	0	0	0	0	0	0	0	0	0	0	0	0	0	0	0	0	0	0	0	0	0
k__Bacteria|p__Firmicutes|c__Clostridia|o__Clostridiales|f__Christensenellaceae|g__Christensenella	2|1239|186801|186802|990719|990721	0	0	0	0	0	0	0	0	0	0	0	0	0	0	0	0	0	0	0	0	0	0	0	0	0	0	0	0	0	0	0	0	0	0	0	0	0	0	0	0	0	0	0	0	0	0	0	0
k__Bacteria|p__Firmicutes|c__Clostridia|o__Clostridiales|f__Christensenellaceae|g__Christensenella|s__Christensenella_minuta	2|1239|186801|186802|990719|990721|626937	0	0	0	0	0	0	0	0	0	0	0	0	0	0	0	0	0	0	0	0	0	0	0	0	0	0	0	0	0	0	0	0	0	0	0	0	0	0	0	0	0	0	0	0	0	0	0	0
k__Bacteria|p__Firmicutes|c__Clostridia|o__Clostridiales|f__Clostridiaceae	2|1239|186801|186802|31979	2.88397	4.67436	0	0.2502	0	0.5486	0.89244	0	24.825	2.03725	0.51218	0.29695	0.97199	0.88163	0.08775	1.25601	0.31086	13.9769	0	0	0	0.01299	0	0	0	0.80087	0	0	1.15555	15.1295	0.1296	0	0	0	0	2.78951	0.03308	0.07982	0	0	0	0	0	0	0	0	0	0
k__Bacteria|p__Firmicutes|c__Clostridia|o__Clostridiales|f__Clostridiaceae|g__Butyricicoccus	2|1239|186801|186802|31979|580596	0	0	0	0	0	0	0	0	0	0	0	0	0	0	0	0	0.31086	0	0	0	0	0	0	0	0	0	0	0	0	0	0	0	0	0	0	0	0	0	0	0	0	0	0	0	0	0	0	0
k__Bacteria|p__Firmicutes|c__Clostridia|o__Clostridiales|f__Clostridiaceae|g__Butyricicoccus|s__Butyricicoccus_pullicaecorum	2|1239|186801|186802|31979|580596|501571	0	0	0	0	0	0	0	0	0	0	0	0	0	0	0	0	0.31086	0	0	0	0	0	0	0	0	0	0	0	0	0	0	0	0	0	0	0	0	0	0	0	0	0	0	0	0	0	0	0
k__Bacteria|p__Firmicutes|c__Clostridia|o__Clostridiales|f__Clostridiaceae|g__Clostridium	2|1239|186801|186802|31979|1485	2.88397	4.67436	0	0.24214	0	0.5486	0.88755	0	24.825	2.03725	0.49325	0.28689	0.95395	0.87743	0.08775	1.25601	0	13.9769	0	0	0	0.01299	0	0	0	0.80087	0	0	1.15555	15.1295	0.1296	0	0	0	0	2.78951	0.03308	0.07982	0	0	0	0	0	0	0	0	0	0
k__Bacteria|p__Firmicutes|c__Clostridia|o__Clostridiales|f__Clostridiaceae|g__Clostridium|s__Butyribacterium_methylotrophicum	2|1239|186801|186802|31979|1485|1487	0	0	0	0	0	0	0	0	0	0	0	0	0	0	0	0	0	0	0	0	0	0	0	0	0	0	0	0	0	0	0	0	0	0	0	0	0	0	0	0	0	0	0	0	0	0	0	0
k__Bacteria|p__Firmicutes|c__Clostridia|o__Clostridiales|f__Clostridiaceae|g__Clostridium|s__Clostridium_baratii	2|1239|186801|186802|31979|1485|1561	0	0	0	0	0	0	0	0	0	0	0	0	0	0	0	0	0	0	0	0	0	0	0	0	0	0	0	0	0	0	0	0	0	0	0	0	0	0	0	0	0	0	0	0	0	0	0	0
k__Bacteria|p__Firmicutes|c__Clostridia|o__Clostridiales|f__Clostridiaceae|g__Clostridium|s__Clostridium_bolteae_CAG_59	2|1239|186801|186802|31979|1485|1263064	0	0	0	0	0	0	0	0	0	0	0	0	0	0	0	0	0	0	0	0	0	0.01299	0	0	0	0	0	0	0	0	0	0	0	0	0	0	0	0	0	0	0	0	0	0	0	0	0	0
k__Bacteria|p__Firmicutes|c__Clostridia|o__Clostridiales|f__Clostridiaceae|g__Clostridium|s__Clostridium_butyricum	2|1239|186801|186802|31979|1485|1492	0	0	0	0	0	0	0	0	0	0	0	0	0	0	0	0	0	0	0	0	0	0	0	0	0	0	0	0	0	0	0	0	0	0	0	0	0	0	0	0	0	0	0	0	0	0	0	0
k__Bacteria|p__Firmicutes|c__Clostridia|o__Clostridiales|f__Clostridiaceae|g__Clostridium|s__Clostridium_cadaveris	2|1239|186801|186802|31979|1485|1529	0	0	0	0	0	0	0	0	0	0	0	0	0	0	0	0	0	0	0	0	0	0	0	0	0	0	0	0	0	0	0	0	0	0	0	0	0	0	0	0	0	0	0	0	0	0	0	0
k__Bacteria|p__Firmicutes|c__Clostridia|o__Clostridiales|f__Clostridiaceae|g__Clostridium|s__Clostridium_celatum	2|1239|186801|186802|31979|1485|36834	0	0	0	0	0	0	0	0	0	0	0	0	0	0	0	0	0	0	0	0	0	0	0	0	0	0	0	0	0	0	0	0	0	0	0	0	0	0	0	0	0	0	0	0	0	0	0	0
k__Bacteria|p__Firmicutes|c__Clostridia|o__Clostridiales|f__Clostridiaceae|g__Clostridium|s__Clostridium_disporicum	2|1239|186801|186802|31979|1485|84024	0	0	0	0	0	0	0	0	0	0	0	0	0	0	0	0	0	0	0	0	0	0	0	0	0	0	0	0	0	0	0	0	0	0	0	0	0	0	0	0	0	0	0	0	0	0	0	0
k__Bacteria|p__Firmicutes|c__Clostridia|o__Clostridiales|f__Clostridiaceae|g__Clostridium|s__Clostridium_neonatale	2|1239|186801|186802|31979|1485|137838	0	0	0	0	0	0	0	0	0	0	0	0	0	0	0	0	0	0	0	0	0	0	0	0	0	0	0	0	0	0	0	0	0	0	0	0	0	0	0	0	0	0	0	0	0	0	0	0
k__Bacteria|p__Firmicutes|c__Clostridia|o__Clostridiales|f__Clostridiaceae|g__Clostridium|s__Clostridium_paraputrificum	2|1239|186801|186802|31979|1485|29363	0	0	0	0	0	0	0	0	0	0	0	0	0	0	0	0	0	0	0	0	0	0	0	0	0	0	0	0	0	0	0	0	0	0	0	0	0	0	0	0	0	0	0	0	0	0	0	0
k__Bacteria|p__Firmicutes|c__Clostridia|o__Clostridiales|f__Clostridiaceae|g__Clostridium|s__Clostridium_perfringens	2|1239|186801|186802|31979|1485|1502	0	0	0	0	0	0	0	0	0	0	0	0	0	0	0	0	0	0	0	0	0	0	0	0	0	0	0	0	0	0	0	0	0	0	0	0	0	0	0	0	0	0	0	0	0	0	0	0
k__Bacteria|p__Firmicutes|c__Clostridia|o__Clostridiales|f__Clostridiaceae|g__Clostridium|s__Clostridium_sp_7_2_43FAA	2|1239|186801|186802|31979|1485|457396	0	0	0	0	0	0	0	0	0	0	0	0	0	0	0	0	0	0	0	0	0	0	0	0	0	0	0	0	0	0	0	0	0	0	0	0	0	0	0	0	0	0	0	0	0	0	0	0
k__Bacteria|p__Firmicutes|c__Clostridia|o__Clostridiales|f__Clostridiaceae|g__Clostridium|s__Clostridium_sp_CAG_167	2|1239|186801|186802|31979|1485|1262777	0	0	0	0	0	0	0	0	0	0	0	0	0	0	0	0	0	0	0	0	0	0	0	0	0	0	0	0	0	0	0	0	0	0	0	0	0.03308	0	0	0	0	0	0	0	0	0	0	0
k__Bacteria|p__Firmicutes|c__Clostridia|o__Clostridiales|f__Clostridiaceae|g__Clostridium|s__Clostridium_sp_CAG_242	2|1239|186801|186802|31979|1485|1262783	0	0	0	0	0	0	0	0	0	0	0	0	0	0	0	0	0	0	0	0	0	0	0	0	0	0	0	0	0	0	0	0	0	0	0	0	0	0	0	0	0	0	0	0	0	0	0	0
k__Bacteria|p__Firmicutes|c__Clostridia|o__Clostridiales|f__Clostridiaceae|g__Clostridium|s__Clostridium_sp_CAG_253	2|1239|186801|186802|31979|1485|1262785	0	0	0	0	0	0	0	0	0	0	0	0	0	0	0	0	0	0	0	0	0	0	0	0	0	0	0	0	0	0	0	0	0	0	0	0	0	0.07982	0	0	0	0	0	0	0	0	0	0
k__Bacteria|p__Firmicutes|c__Clostridia|o__Clostridiales|f__Clostridiaceae|g__Clostridium|s__Clostridium_sp_CAG_299	2|1239|186801|186802|31979|1485|1262792	0	0	0	0	0	0	0	0	0	0	0	0	0	0	0	0	0	0	0	0	0	0	0	0	0	0	0	0	0	0	0	0	0	0	0	0	0	0	0	0	0	0	0	0	0	0	0	0
k__Bacteria|p__Firmicutes|c__Clostridia|o__Clostridiales|f__Clostridiaceae|g__Clostridium|s__Clostridium_sp_CAG_411	2|1239|186801|186802|31979|1485|1262802	0	0	0	0	0	0	0	0	0	0	0	0	0	0	0	0	0	0	0	0	0	0	0	0	0	0	0	0	0	0	0	0	0	0	0	0	0	0	0	0	0	0	0	0	0	0	0	0
k__Bacteria|p__Firmicutes|c__Clostridia|o__Clostridiales|f__Clostridiaceae|g__Clostridium|s__Clostridium_sp_CAG_413	2|1239|186801|186802|31979|1485|1262803	0.50918	0.32125	0	0	0	0.52009	0	0	22.7519	2.03725	0	0	0	0	0.08775	1.04103	0	0	0	0	0	0	0	0	0	0	0	0	0	0	0	0	0	0	0	0	0	0	0	0	0	0	0	0	0	0	0	0
k__Bacteria|p__Firmicutes|c__Clostridia|o__Clostridiales|f__Clostridiaceae|g__Clostridium|s__Clostridium_sp_CAG_510	2|1239|186801|186802|31979|1485|1262816	0.94573	1.54857	0	0.09273	0	0	0.73803	0	0	0	0.21401	0.11877	0.63507	0.76343	0	0	0	13.9769	0	0	0	0	0	0	0	0.51898	0	0	1.15555	15.1295	0.1296	0	0	0	0	0	0	0	0	0	0	0	0	0	0	0	0	0
k__Bacteria|p__Firmicutes|c__Clostridia|o__Clostridiales|f__Clostridiaceae|g__Clostridium|s__Clostridium_sp_CAG_58	2|1239|186801|186802|31979|1485|1262824	0	0	0	0	0	0	0	0	0	0	0	0	0	0	0	0	0	0	0	0	0	0	0	0	0	0	0	0	0	0	0	0	0	0	0	0	0	0	0	0	0	0	0	0	0	0	0	0
k__Bacteria|p__Firmicutes|c__Clostridia|o__Clostridiales|f__Clostridiaceae|g__Clostridium|s__Clostridium_sp_CAG_590	2|1239|186801|186802|31979|1485|1262825	0	0	0	0	0	0	0	0	0	0	0	0	0	0	0	0	0	0	0	0	0	0	0	0	0	0	0	0	0	0	0	0	0	0	0	0	0	0	0	0	0	0	0	0	0	0	0	0
k__Bacteria|p__Firmicutes|c__Clostridia|o__Clostridiales|f__Clostridiaceae|g__Clostridium|s__Clostridium_sp_CAG_632	2|1239|186801|186802|31979|1485|1262830	1.42905	2.80454	0	0.14941	0	0.0285	0.14953	0	0	0	0.27925	0.16812	0.24772	0.114	0	0.21499	0	0	0	0	0	0	0	0	0	0.28189	0	0	0	0	0	0	0	0	0	2.78951	0	0	0	0	0	0	0	0	0	0	0	0
k__Bacteria|p__Firmicutes|c__Clostridia|o__Clostridiales|f__Clostridiaceae|g__Clostridium|s__Clostridium_sp_CAG_678	2|1239|186801|186802|31979|1485|1262831	0	0	0	0	0	0	0	0	0	0	0	0	0	0	0	0	0	0	0	0	0	0	0	0	0	0	0	0	0	0	0	0	0	0	0	0	0	0	0	0	0	0	0	0	0	0	0	0
k__Bacteria|p__Firmicutes|c__Clostridia|o__Clostridiales|f__Clostridiaceae|g__Clostridium|s__Clostridium_sp_CAG_964	2|1239|186801|186802|31979|1485|1262848	0	0	0	0	0	0	0	0	2.07311	0	0	0	0.07117	0	0	0	0	0	0	0	0	0	0	0	0	0	0	0	0	0	0	0	0	0	0	0	0	0	0	0	0	0	0	0	0	0	0	0
k__Bacteria|p__Firmicutes|c__Clostridia|o__Clostridiales|f__Clostridiaceae|g__Clostridium|s__Clostridium_sp_chh4_2	2|1239|186801|186802|31979|1485|2067550	0	0	0	0	0	0	0	0	0	0	0	0	0	0	0	0	0	0	0	0	0	0	0	0	0	0	0	0	0	0	0	0	0	0	0	0	0	0	0	0	0	0	0	0	0	0	0	0
k__Bacteria|p__Firmicutes|c__Clostridia|o__Clostridiales|f__Clostridiaceae|g__Clostridium|s__Clostridium_sp_D5	2|1239|186801|186802|31979|1485|556261	0	0	0	0	0	0	0	0	0	0	0	0	0	0	0	0	0	0	0	0	0	0	0	0	0	0	0	0	0	0	0	0	0	0	0	0	0	0	0	0	0	0	0	0	0	0	0	0
k__Bacteria|p__Firmicutes|c__Clostridia|o__Clostridiales|f__Clostridiaceae|g__Clostridium|s__Clostridium_sp_MSTE9	2|1239|186801|186802|31979|1485|1105031	0	0	0	0	0	0	0	0	0	0	0	0	0	0	0	0	0	0	0	0	0	0	0	0	0	0	0	0	0	0	0	0	0	0	0	0	0	0	0	0	0	0	0	0	0	0	0	0
k__Bacteria|p__Firmicutes|c__Clostridia|o__Clostridiales|f__Clostridiaceae|g__Clostridium|s__Clostridium_sp_SY8519	2|1239|186801|186802|31979|1485|1042156	0	0	0	0	0	0	0	0	0	0	0	0	0	0	0	0	0	0	0	0	0	0	0	0	0	0	0	0	0	0	0	0	0	0	0	0	0	0	0	0	0	0	0	0	0	0	0	0
k__Bacteria|p__Firmicutes|c__Clostridia|o__Clostridiales|f__Clostridiaceae|g__Clostridium|s__Clostridium_ventriculi	2|1239|186801|186802|31979|1485|1267	0	0	0	0	0	0	0	0	0	0	0	0	0	0	0	0	0	0	0	0	0	0	0	0	0	0	0	0	0	0	0	0	0	0	0	0	0	0	0	0	0	0	0	0	0	0	0	0
k__Bacteria|p__Firmicutes|c__Clostridia|o__Clostridiales|f__Clostridiaceae|g__Hungatella	2|1239|186801|186802|31979|1649459	0	0	0	0.00806	0	0	0.00488	0	0	0	0.01893	0.01006	0.01804	0.0042	0	0	0	0	0	0	0	0	0	0	0	0	0	0	0	0	0	0	0	0	0	0	0	0	0	0	0	0	0	0	0	0	0	0
k__Bacteria|p__Firmicutes|c__Clostridia|o__Clostridiales|f__Clostridiaceae|g__Hungatella|s__Hungatella_effluvii	2|1239|186801|186802|31979|1649459|1096246	0	0	0	0	0	0	0	0	0	0	0	0	0	0	0	0	0	0	0	0	0	0	0	0	0	0	0	0	0	0	0	0	0	0	0	0	0	0	0	0	0	0	0	0	0	0	0	0
k__Bacteria|p__Firmicutes|c__Clostridia|o__Clostridiales|f__Clostridiaceae|g__Hungatella|s__Hungatella_hathewayi	2|1239|186801|186802|31979|1649459|154046	0	0	0	0.00806	0	0	0.00488	0	0	0	0.01893	0.01006	0.01804	0.0042	0	0	0	0	0	0	0	0	0	0	0	0	0	0	0	0	0	0	0	0	0	0	0	0	0	0	0	0	0	0	0	0	0	0
k__Bacteria|p__Firmicutes|c__Clostridia|o__Clostridiales|f__Clostridiaceae|g__Lactonifactor	2|1239|186801|186802|31979|420345	0	0	0	0	0	0	0	0	0	0	0	0	0	0	0	0	0	0	0	0	0	0	0	0	0	0	0	0	0	0	0	0	0	0	0	0	0	0	0	0	0	0	0	0	0	0	0	0
k__Bacteria|p__Firmicutes|c__Clostridia|o__Clostridiales|f__Clostridiaceae|g__Lactonifactor|s__Lactonifactor_longoviformis	2|1239|186801|186802|31979|420345|341220	0	0	0	0	0	0	0	0	0	0	0	0	0	0	0	0	0	0	0	0	0	0	0	0	0	0	0	0	0	0	0	0	0	0	0	0	0	0	0	0	0	0	0	0	0	0	0	0
k__Bacteria|p__Firmicutes|c__Clostridia|o__Clostridiales|f__Clostridiales_Family_XIII_Incertae_Sedis	2|1239|186801|186802|543314	0	0	0	0	0	0	0	0	0.16843	0	0	0	0	0	0	0	0	0	0	0	0	0	0	0	0	0	0	0	0	0	0	0	0	0	0	0	0	0	0	0	0	0	0	0	0	0	0	0
k__Bacteria|p__Firmicutes|c__Clostridia|o__Clostridiales|f__Clostridiales_Family_XIII_Incertae_Sedis|g__Clostridiales_Family_XIII_Incertae_Sedis_unclassified	2|1239|186801|186802|543314|	0	0	0	0	0	0	0	0	0	0	0	0	0	0	0	0	0	0	0	0	0	0	0	0	0	0	0	0	0	0	0	0	0	0	0	0	0	0	0	0	0	0	0	0	0	0	0	0
k__Bacteria|p__Firmicutes|c__Clostridia|o__Clostridiales|f__Clostridiales_Family_XIII_Incertae_Sedis|g__Clostridiales_Family_XIII_Incertae_Sedis_unclassified|s__Eubacterium_brachy	2|1239|186801|186802|543314||35517	0	0	0	0	0	0	0	0	0	0	0	0	0	0	0	0	0	0	0	0	0	0	0	0	0	0	0	0	0	0	0	0	0	0	0	0	0	0	0	0	0	0	0	0	0	0	0	0
k__Bacteria|p__Firmicutes|c__Clostridia|o__Clostridiales|f__Clostridiales_Family_XIII_Incertae_Sedis|g__Clostridiales_Family_XIII_Incertae_Sedis_unclassified|s__Eubacterium_infirmum	2|1239|186801|186802|543314||56774	0	0	0	0	0	0	0	0	0	0	0	0	0	0	0	0	0	0	0	0	0	0	0	0	0	0	0	0	0	0	0	0	0	0	0	0	0	0	0	0	0	0	0	0	0	0	0	0
k__Bacteria|p__Firmicutes|c__Clostridia|o__Clostridiales|f__Clostridiales_Family_XIII_Incertae_Sedis|g__Clostridiales_Family_XIII_Incertae_Sedis_unclassified|s__Eubacterium_nodatum	2|1239|186801|186802|543314||35518	0	0	0	0	0	0	0	0	0	0	0	0	0	0	0	0	0	0	0	0	0	0	0	0	0	0	0	0	0	0	0	0	0	0	0	0	0	0	0	0	0	0	0	0	0	0	0	0
k__Bacteria|p__Firmicutes|c__Clostridia|o__Clostridiales|f__Clostridiales_Family_XIII_Incertae_Sedis|g__Clostridiales_Family_XIII_Incertae_Sedis_unclassified|s__Eubacterium_saphenum	2|1239|186801|186802|543314||51123	0	0	0	0	0	0	0	0	0	0	0	0	0	0	0	0	0	0	0	0	0	0	0	0	0	0	0	0	0	0	0	0	0	0	0	0	0	0	0	0	0	0	0	0	0	0	0	0
k__Bacteria|p__Firmicutes|c__Clostridia|o__Clostridiales|f__Clostridiales_Family_XIII_Incertae_Sedis|g__Clostridiales_Family_XIII_Incertae_Sedis_unclassified|s__Eubacterium_sulci	2|1239|186801|186802|543314||143393	0	0	0	0	0	0	0	0	0	0	0	0	0	0	0	0	0	0	0	0	0	0	0	0	0	0	0	0	0	0	0	0	0	0	0	0	0	0	0	0	0	0	0	0	0	0	0	0
k__Bacteria|p__Firmicutes|c__Clostridia|o__Clostridiales|f__Clostridiales_Family_XIII_Incertae_Sedis|g__Mogibacterium	2|1239|186801|186802|543314|86331	0	0	0	0	0	0	0	0	0.16843	0	0	0	0	0	0	0	0	0	0	0	0	0	0	0	0	0	0	0	0	0	0	0	0	0	0	0	0	0	0	0	0	0	0	0	0	0	0	0
k__Bacteria|p__Firmicutes|c__Clostridia|o__Clostridiales|f__Clostridiales_Family_XIII_Incertae_Sedis|g__Mogibacterium|s__Mogibacterium_diversum	2|1239|186801|186802|543314|86331|114527	0	0	0	0	0	0	0	0	0.16843	0	0	0	0	0	0	0	0	0	0	0	0	0	0	0	0	0	0	0	0	0	0	0	0	0	0	0	0	0	0	0	0	0	0	0	0	0	0	0
k__Bacteria|p__Firmicutes|c__Clostridia|o__Clostridiales|f__Clostridiales_Family_XIII_Incertae_Sedis|g__Mogibacterium|s__Mogibacterium_pumilum	2|1239|186801|186802|543314|86331|86332	0	0	0	0	0	0	0	0	0	0	0	0	0	0	0	0	0	0	0	0	0	0	0	0	0	0	0	0	0	0	0	0	0	0	0	0	0	0	0	0	0	0	0	0	0	0	0	0
k__Bacteria|p__Firmicutes|c__Clostridia|o__Clostridiales|f__Clostridiales_Family_XIII_Incertae_Sedis|g__Mogibacterium|s__Mogibacterium_timidum	2|1239|186801|186802|543314|86331|35519	0	0	0	0	0	0	0	0	0	0	0	0	0	0	0	0	0	0	0	0	0	0	0	0	0	0	0	0	0	0	0	0	0	0	0	0	0	0	0	0	0	0	0	0	0	0	0	0
k__Bacteria|p__Firmicutes|c__Clostridia|o__Clostridiales|f__Clostridiales_unclassified	2|1239|186801|186802|	0.13489	0	0.02204	0	0	0.12523	0.13724	0	0	0.01114	0	0	0.00599	0.13152	0.78806	0.25404	0	0	0	0	0	0	0.55327	0	0	0	0	0.28669	0.18751	0	0	0	0	0	0	0	0	0	0	0	0	0	0	0	0	0	0	0
k__Bacteria|p__Firmicutes|c__Clostridia|o__Clostridiales|f__Clostridiales_unclassified|g__Clostridiales_unclassified	2|1239|186801|186802||	0	0	0	0	0	0	0	0	0	0.01114	0	0	0	0	0.78806	0	0	0	0	0	0	0	0	0	0	0	0	0	0	0	0	0	0	0	0	0	0	0	0	0	0	0	0	0	0	0	0	0
k__Bacteria|p__Firmicutes|c__Clostridia|o__Clostridiales|f__Clostridiales_unclassified|g__Clostridiales_unclassified|s__Bacteroides_pectinophilus	2|1239|186801|186802|||384638	0	0	0	0	0	0	0	0	0	0.01114	0	0	0	0	0.78806	0	0	0	0	0	0	0	0	0	0	0	0	0	0	0	0	0	0	0	0	0	0	0	0	0	0	0	0	0	0	0	0	0
k__Bacteria|p__Firmicutes|c__Clostridia|o__Clostridiales|f__Clostridiales_unclassified|g__Clostridiales_unclassified|s__Clostridiales_bacterium_1_7_47FAA	2|1239|186801|186802|||457421	0	0	0	0	0	0	0	0	0	0	0	0	0	0	0	0	0	0	0	0	0	0	0	0	0	0	0	0	0	0	0	0	0	0	0	0	0	0	0	0	0	0	0	0	0	0	0	0
k__Bacteria|p__Firmicutes|c__Clostridia|o__Clostridiales|f__Clostridiales_unclassified|g__Clostridiales_unclassified|s__Clostridiales_bacterium_CHKCI006	2|1239|186801|186802|||1780379	0	0	0	0	0	0	0	0	0	0	0	0	0	0	0	0	0	0	0	0	0	0	0	0	0	0	0	0	0	0	0	0	0	0	0	0	0	0	0	0	0	0	0	0	0	0	0	0
k__Bacteria|p__Firmicutes|c__Clostridia|o__Clostridiales|f__Clostridiales_unclassified|g__Intestinimonas	2|1239|186801|186802||1392389	0.13489	0	0.02204	0	0	0.12523	0.13724	0	0	0	0	0	0.00599	0.13152	0	0.25404	0	0	0	0	0	0	0.55327	0	0	0	0	0.25517	0.18751	0	0	0	0	0	0	0	0	0	0	0	0	0	0	0	0	0	0	0
k__Bacteria|p__Firmicutes|c__Clostridia|o__Clostridiales|f__Clostridiales_unclassified|g__Intestinimonas|s__Intestinimonas_butyriciproducens	2|1239|186801|186802||1392389|1297617	0.13489	0	0.02204	0	0	0.12523	0.13724	0	0	0	0	0	0.00599	0.13152	0	0.25404	0	0	0	0	0	0	0.55327	0	0	0	0	0.25517	0.18751	0	0	0	0	0	0	0	0	0	0	0	0	0	0	0	0	0	0	0
k__Bacteria|p__Firmicutes|c__Clostridia|o__Clostridiales|f__Clostridiales_unclassified|g__Lawsonibacter	2|1239|186801|186802||2172004	0	0	0	0	0	0	0	0	0	0	0	0	0	0	0	0	0	0	0	0	0	0	0	0	0	0	0	0.03152	0	0	0	0	0	0	0	0	0	0	0	0	0	0	0	0	0	0	0	0
k__Bacteria|p__Firmicutes|c__Clostridia|o__Clostridiales|f__Clostridiales_unclassified|g__Lawsonibacter|s__Lawsonibacter_asaccharolyticus	2|1239|186801|186802||2172004|2108523	0	0	0	0	0	0	0	0	0	0	0	0	0	0	0	0	0	0	0	0	0	0	0	0	0	0	0	0.03152	0	0	0	0	0	0	0	0	0	0	0	0	0	0	0	0	0	0	0	0
k__Bacteria|p__Firmicutes|c__Clostridia|o__Clostridiales|f__Clostridiales_unclassified|g__Monoglobus	2|1239|186801|186802||2039302	0	0	0	0	0	0	0	0	0	0	0	0	0	0	0	0	0	0	0	0	0	0	0	0	0	0	0	0	0	0	0	0	0	0	0	0	0	0	0	0	0	0	0	0	0	0	0	0
k__Bacteria|p__Firmicutes|c__Clostridia|o__Clostridiales|f__Clostridiales_unclassified|g__Monoglobus|s__Monoglobus_pectinilyticus	2|1239|186801|186802||2039302|1981510	0	0	0	0	0	0	0	0	0	0	0	0	0	0	0	0	0	0	0	0	0	0	0	0	0	0	0	0	0	0	0	0	0	0	0	0	0	0	0	0	0	0	0	0	0	0	0	0
k__Bacteria|p__Firmicutes|c__Clostridia|o__Clostridiales|f__Eubacteriaceae	2|1239|186801|186802|186806	9.7662	15.5439	24.3129	0.11579	4.39173	2.54395	1.28036	0.06958	13.6131	0.31864	0.18134	0.10468	0.07975	1.35323	0.63407	6.13933	0	0.41991	0	0	0.49494	0.57115	16.2396	0	0.01688	0.09376	2.19901	0.05903	2.3308	0.30126	0.59302	2.72103	0.69707	0.28793	1.96872	6.01636	1.712	2.30218	6.20809	0.32587	0.0981	1.54864	1.81773	0.06107	0.23961	0	0	0
k__Bacteria|p__Firmicutes|c__Clostridia|o__Clostridiales|f__Eubacteriaceae|g__Anaerofustis	2|1239|186801|186802|186806|264995	0	0	0	0	0	0	0	0	0	0	0	0	0	0	0	0	0	0	0	0	0	0	0	0	0	0	0	0	0	0	0	0	0	0	0	0	0	0	0	0	0	0	0	0	0	0	0	0
k__Bacteria|p__Firmicutes|c__Clostridia|o__Clostridiales|f__Eubacteriaceae|g__Anaerofustis|s__Anaerofustis_stercorihominis	2|1239|186801|186802|186806|264995|214853	0	0	0	0	0	0	0	0	0	0	0	0	0	0	0	0	0	0	0	0	0	0	0	0	0	0	0	0	0	0	0	0	0	0	0	0	0	0	0	0	0	0	0	0	0	0	0	0
k__Bacteria|p__Firmicutes|c__Clostridia|o__Clostridiales|f__Eubacteriaceae|g__Eubacteriaceae_unclassified	2|1239|186801|186802|186806|	0	0	0	0	0	0	0	0	0	0	0	0	0	0	0	0	0	0	0	0	0	0	0	0	0	0	0	0	0	0	0	0	0	0	0	0	0	0	0	0	0	0	0	0	0	0	0	0
k__Bacteria|p__Firmicutes|c__Clostridia|o__Clostridiales|f__Eubacteriaceae|g__Eubacteriaceae_unclassified|s__Eubacteriaceae_bacterium_CHKCI005	2|1239|186801|186802|186806||1780381	0	0	0	0	0	0	0	0	0	0	0	0	0	0	0	0	0	0	0	0	0	0	0	0	0	0	0	0	0	0	0	0	0	0	0	0	0	0	0	0	0	0	0	0	0	0	0	0
k__Bacteria|p__Firmicutes|c__Clostridia|o__Clostridiales|f__Eubacteriaceae|g__Eubacterium	2|1239|186801|186802|186806|1730	9.7662	15.5439	24.3129	0.11579	4.39173	2.54395	1.28036	0.06958	13.6131	0.31864	0.18134	0.10468	0.07975	1.35323	0.63407	6.13933	0	0.41991	0	0	0.49494	0.57115	16.2396	0	0.01688	0.09376	2.19901	0.05903	2.3308	0.30126	0.59302	2.72103	0.69707	0.28793	1.96872	6.01636	1.712	2.30218	6.20809	0.32587	0.0981	1.54864	1.81773	0.06107	0.23961	0	0	0
k__Bacteria|p__Firmicutes|c__Clostridia|o__Clostridiales|f__Eubacteriaceae|g__Eubacterium|s__Eubacterium_callanderi	2|1239|186801|186802|186806|1730|53442	0	0	0	0	0	0	0	0	0	0	0	0	0	0	0	0	0	0	0	0	0	0	0	0	0	0	0	0	0	0	0	0	0	0	0	0	0	0	0	0	0	0	0	0	0	0	0	0
k__Bacteria|p__Firmicutes|c__Clostridia|o__Clostridiales|f__Eubacteriaceae|g__Eubacterium|s__Eubacterium_coprostanoligenes	2|1239|186801|186802|186806|1730|290054	0.01171	0	0	0	0	0	0.0271	0	0	0	0	0	0	0.01497	0	0	0	0.04165	0	0	0	0	0	0	0	0	0	0	0.02101	0	0	0	0	0	0	0	0	0	0	0	0	0	0	0	0	0	0	0
k__Bacteria|p__Firmicutes|c__Clostridia|o__Clostridiales|f__Eubacteriaceae|g__Eubacterium|s__Eubacterium_dolichum_CAG_375	2|1239|186801|186802|186806|1730|1263076	0	0	0	0	0	0	0	0	0	0	0	0	0	0	0	0	0	0	0	0	0	0	0	0	0	0	0	0	0	0	0	0	0	0	0	0	0	0	0	0	0	0	0	0	0	0	0	0
k__Bacteria|p__Firmicutes|c__Clostridia|o__Clostridiales|f__Eubacteriaceae|g__Eubacterium|s__Eubacterium_eligens	2|1239|186801|186802|186806|1730|39485	1.27532	1.20132	0.33061	0.11579	4.23201	0.8327	0.506	0.06958	0	0.31864	0.18134	0.10468	0.07975	0.52722	0.54284	1.98139	0	0.37827	0	0	0	0	0	0	0	0.09376	1.36983	0.05903	1.00852	0.30126	0.44446	2.09531	0.45879	0.28793	0.96213	0.85611	1.57287	0.01509	4.64137	0.28092	0.0981	0.25632	0.1618	0.06107	0.17894	0	0	0
k__Bacteria|p__Firmicutes|c__Clostridia|o__Clostridiales|f__Eubacteriaceae|g__Eubacterium|s__Eubacterium_hallii	2|1239|186801|186802|186806|1730|39488	0	0	0	0	0	0	0	0	0	0	0	0	0	0	0	0	0	0	0	0	0	0	0	0	0	0	0	0	0	0	0.00448	0	0	0	0	0	0.00613	0	0	0	0	0	0	0	0	0	0	0
k__Bacteria|p__Firmicutes|c__Clostridia|o__Clostridiales|f__Eubacteriaceae|g__Eubacterium|s__Eubacterium_limosum	2|1239|186801|186802|186806|1730|1736	0	0	0	0	0	0	0	0	0	0	0	0	0	0	0	0	0	0	0	0	0	0	0	0	0	0	0	0	0	0	0	0	0	0	0	0	0	0	0	0	0	0	0	0	0	0	0	0
k__Bacteria|p__Firmicutes|c__Clostridia|o__Clostridiales|f__Eubacteriaceae|g__Eubacterium|s__Eubacterium_ramulus	2|1239|186801|186802|186806|1730|39490	0	0.01578	0	0	0	0	0	0	0	0	0	0	0	0	0	0	0	0	0	0	0	0	0	0	0	0	0	0	0	0	0	0	0	0	0	0	0	0.05679	0	0	0	0	0	0	0	0	0	0
k__Bacteria|p__Firmicutes|c__Clostridia|o__Clostridiales|f__Eubacteriaceae|g__Eubacterium|s__Eubacterium_sp_An11	2|1239|186801|186802|186806|1730|1965542	0	0	0	0	0	0	0	0	0	0	0	0	0	0	0	0	0	0	0	0	0	0	0	0	0	0	0	0	0	0	0	0	0	0	0	0	0	0	0	0	0	0	0	0	0	0	0	0
k__Bacteria|p__Firmicutes|c__Clostridia|o__Clostridiales|f__Eubacteriaceae|g__Eubacterium|s__Eubacterium_sp_CAG_180	2|1239|186801|186802|186806|1730|1262882	8.22251	13.6355	23.8158	0	0	1.71125	0.74726	0	13.6131	0	0	0	0	0.81103	0.05563	4.15794	0	0	0	0	0.49494	0.44881	16.2396	0	0	0	0	0	1.30126	0	0	0	0.08159	0	0.94927	4.21894	0	0	0	0	0	0.54938	1.65593	0	0	0	0	0
k__Bacteria|p__Firmicutes|c__Clostridia|o__Clostridiales|f__Eubacteriaceae|g__Eubacterium|s__Eubacterium_sp_CAG_251	2|1239|186801|186802|186806|1730|1262886	0	0	0	0	0	0	0	0	0	0	0	0	0	0	0.01468	0	0	0	0	0	0	0.12234	0	0	0	0	0	0	0	0	0	0	0.15669	0	0.05731	0.90553	0.04252	2.03714	1.56672	0	0	0.60213	0	0	0	0	0	0
k__Bacteria|p__Firmicutes|c__Clostridia|o__Clostridiales|f__Eubacteriaceae|g__Eubacterium|s__Eubacterium_sp_CAG_274	2|1239|186801|186802|186806|1730|1262888	0	0	0	0	0	0	0	0	0	0	0	0	0	0	0	0	0	0	0	0	0	0	0	0	0	0	0	0	0	0	0	0	0	0	0	0	0	0	0	0	0	0	0	0	0	0	0	0
k__Bacteria|p__Firmicutes|c__Clostridia|o__Clostridiales|f__Eubacteriaceae|g__Eubacterium|s__Eubacterium_sp_CAG_38	2|1239|186801|186802|186806|1730|1262889	0.25666	0.69126	0	0	0.15972	0	0	0	0	0	0	0	0	0	0.02091	0	0	0	0	0	0	0	0	0	0.01688	0	0.82918	0	0	0	0.14409	0	0	0	0	0	0.09047	0	0	0.04495	0	0.14081	0	0	0	0	0	0
k__Bacteria|p__Firmicutes|c__Clostridia|o__Clostridiales|f__Eubacteriaceae|g__Eubacterium|s__Eubacterium_sp_CAG_786	2|1239|186801|186802|186806|1730|1262893	0	0	0	0	0	0	0	0	0	0	0	0	0	0	0	0	0	0	0	0	0	0	0	0	0	0	0	0	0	0	0	0	0	0	0	0	0	0	0	0	0	0	0	0	0	0	0	0
k__Bacteria|p__Firmicutes|c__Clostridia|o__Clostridiales|f__Eubacteriaceae|g__Eubacterium|s__Eubacterium_sp_OM08_24	2|1239|186801|186802|186806|1730|2292352	0	0	0.16642	0	0	0	0	0	0	0	0	0	0	0	0	0	0	0	0	0	0	0	0	0	0	0	0	0	0	0	0	0	0	0	0	0	0	0	0	0	0	0	0	0	0.06067	0	0	0
k__Bacteria|p__Firmicutes|c__Clostridia|o__Clostridiales|f__Eubacteriaceae|g__Eubacterium|s__Eubacterium_ventriosum	2|1239|186801|186802|186806|1730|39496	0	0	0	0	0	0	0	0	0	0	0	0	0	0	0	0	0	0	0	0	0	0	0	0	0	0	0	0	0	0	0	0.62572	0	0	0	0.03577	0	0.19317	0	0	0	0	0	0	0	0	0	0
k__Bacteria|p__Firmicutes|c__Clostridia|o__Clostridiales|f__Eubacteriaceae|g__Pseudoramibacter	2|1239|186801|186802|186806|113286	0	0	0	0	0	0	0	0	0	0	0	0	0	0	0	0	0	0	0	0	0	0	0	0	0	0	0	0	0	0	0	0	0	0	0	0	0	0	0	0	0	0	0	0	0	0	0	0
k__Bacteria|p__Firmicutes|c__Clostridia|o__Clostridiales|f__Eubacteriaceae|g__Pseudoramibacter|s__Pseudoramibacter_alactolyticus	2|1239|186801|186802|186806|113286|113287	0	0	0	0	0	0	0	0	0	0	0	0	0	0	0	0	0	0	0	0	0	0	0	0	0	0	0	0	0	0	0	0	0	0	0	0	0	0	0	0	0	0	0	0	0	0	0	0
k__Bacteria|p__Firmicutes|c__Clostridia|o__Clostridiales|f__Hungateiclostridiaceae	2|1239|186801|186802|2304686	0	0	0	0	0	0	0	0	0	0	0	0	0	0	0	0	0	0	0	0	0	0	0	0	0	0	0	0	0	0	0	0	0	0	0	0	0	0	0	0	0	0	0	0	0	0	0	0
k__Bacteria|p__Firmicutes|c__Clostridia|o__Clostridiales|f__Hungateiclostridiaceae|g__Mageeibacillus	2|1239|186801|186802|2304686|1637257	0	0	0	0	0	0	0	0	0	0	0	0	0	0	0	0	0	0	0	0	0	0	0	0	0	0	0	0	0	0	0	0	0	0	0	0	0	0	0	0	0	0	0	0	0	0	0	0
k__Bacteria|p__Firmicutes|c__Clostridia|o__Clostridiales|f__Hungateiclostridiaceae|g__Mageeibacillus|s__Mageeibacillus_indolicus	2|1239|186801|186802|2304686|1637257|884684	0	0	0	0	0	0	0	0	0	0	0	0	0	0	0	0	0	0	0	0	0	0	0	0	0	0	0	0	0	0	0	0	0	0	0	0	0	0	0	0	0	0	0	0	0	0	0	0
k__Bacteria|p__Firmicutes|c__Clostridia|o__Clostridiales|f__Lachnospiraceae	2|1239|186801|186802|186803	6.03393	12.417	20.5461	2.17005	4.86006	1.27663	1.71804	5.21237	1.50706	1.8166	2.63199	2.11765	1.58168	1.80229	3.44136	0.73793	16.001	0.65359	4.11962	0.06794	0.73095	2.10007	2.33464	0.05526	2.08963	1.76712	4.68943	1.32733	1.25489	0.58569	17.834	10.1791	5.99389	10.5822	2.40678	35.5051	1.69602	24.8779	9.44323	2.28151	1.73755	10.4092	0.50669	4.76863	3.40882	3.50698	0	0.31944
k__Bacteria|p__Firmicutes|c__Clostridia|o__Clostridiales|f__Lachnospiraceae|g__Anaerocolumna	2|1239|186801|186802|186803|1843210	0	0	0	0	0	0	0	0	0	0	0	0	0	0	0	0	0	0	0	0	0	0	0	0	0	0	0	0	0	0	0	0	0	0	0	0	0	0	0	0	0	0	0	0	0	0	0	0
k__Bacteria|p__Firmicutes|c__Clostridia|o__Clostridiales|f__Lachnospiraceae|g__Anaerocolumna|s__Anaerocolumna_aminovalerica	2|1239|186801|186802|186803|1843210|1527	0	0	0	0	0	0	0	0	0	0	0	0	0	0	0	0	0	0	0	0	0	0	0	0	0	0	0	0	0	0	0	0	0	0	0	0	0	0	0	0	0	0	0	0	0	0	0	0
k__Bacteria|p__Firmicutes|c__Clostridia|o__Clostridiales|f__Lachnospiraceae|g__Anaerosporobacter	2|1239|186801|186802|186803|653683	0	0	0	0	0	0	0	0	0	0	0	0	0	0	0	0	0	0	0	0	0	0	0	0	0	0	0	0	0	0	0	0	0	0	0	0	0	0	0	0	0	0	0	0	0	0	0	0
k__Bacteria|p__Firmicutes|c__Clostridia|o__Clostridiales|f__Lachnospiraceae|g__Anaerosporobacter|s__Anaerosporobacter_mobilis	2|1239|186801|186802|186803|653683|264463	0	0	0	0	0	0	0	0	0	0	0	0	0	0	0	0	0	0	0	0	0	0	0	0	0	0	0	0	0	0	0	0	0	0	0	0	0	0	0	0	0	0	0	0	0	0	0	0
k__Bacteria|p__Firmicutes|c__Clostridia|o__Clostridiales|f__Lachnospiraceae|g__Anaerostipes	2|1239|186801|186802|186803|207244	0	0	0.08526	0	0	0	0	0	0	0	0	0	0	0	0.00339	0	2.53127	0.00969	0	0.05269	0	0	0	0.05098	0	0	0	0	0	0.05241	0	0	0	0	0	0	0.20703	0	0	0	0	0	0	0	0	0	0	0
k__Bacteria|p__Firmicutes|c__Clostridia|o__Clostridiales|f__Lachnospiraceae|g__Anaerostipes|s__Anaerostipes_caccae	2|1239|186801|186802|186803|207244|105841	0	0	0	0	0	0	0	0	0	0	0	0	0	0	0	0	0	0	0	0	0	0	0	0	0	0	0	0	0	0	0	0	0	0	0	0	0	0	0	0	0	0	0	0	0	0	0	0
k__Bacteria|p__Firmicutes|c__Clostridia|o__Clostridiales|f__Lachnospiraceae|g__Anaerostipes|s__Anaerostipes_hadrus	2|1239|186801|186802|186803|207244|649756	0	0	0.08526	0	0	0	0	0	0	0	0	0	0	0	0.00339	0	2.53127	0.00969	0	0.05269	0	0	0	0.05098	0	0	0	0	0	0.05241	0	0	0	0	0	0	0.20703	0	0	0	0	0	0	0	0	0	0	0
k__Bacteria|p__Firmicutes|c__Clostridia|o__Clostridiales|f__Lachnospiraceae|g__Anaerostipes|s__Anaerostipes_sp_494a	2|1239|186801|186802|186803|207244|1261636	0	0	0	0	0	0	0	0	0	0	0	0	0	0	0	0	0	0	0	0	0	0	0	0	0	0	0	0	0	0	0	0	0	0	0	0	0	0	0	0	0	0	0	0	0	0	0	0
k__Bacteria|p__Firmicutes|c__Clostridia|o__Clostridiales|f__Lachnospiraceae|g__Anaerotignum	2|1239|186801|186802|186803|2039240	0	0	0	0	0	0	0	0	0	0	0	0	0	0	0	0	0	0	0	0	0	0	0	0	0	0	0	0	0	0	0	0	0	0	0	0	0	0	0	0	0	0	0	0	0	0	0	0
k__Bacteria|p__Firmicutes|c__Clostridia|o__Clostridiales|f__Lachnospiraceae|g__Anaerotignum|s__Anaerotignum_lactatifermentans	2|1239|186801|186802|186803|2039240|160404	0	0	0	0	0	0	0	0	0	0	0	0	0	0	0	0	0	0	0	0	0	0	0	0	0	0	0	0	0	0	0	0	0	0	0	0	0	0	0	0	0	0	0	0	0	0	0	0
k__Bacteria|p__Firmicutes|c__Clostridia|o__Clostridiales|f__Lachnospiraceae|g__Blautia	2|1239|186801|186802|186803|572511	0.03648	0.11479	0.00596	0.54383	0	0.64193	0	0	0	0	0	0.47184	0.00697	0.03683	0.50019	0	2.20597	0.14143	1.92142	0	0	0.48561	0	0	1.32613	0	0.06111	0	0.04646	0.05844	0.05164	0	0.02705	0.03059	0	0.93574	0.48043	0.00707	0.49607	0.13794	0.0125	0	0	0.03394	0	0	0	0
k__Bacteria|p__Firmicutes|c__Clostridia|o__Clostridiales|f__Lachnospiraceae|g__Blautia|s__Blautia_coccoides	2|1239|186801|186802|186803|572511|1532	0	0	0	0	0	0	0	0	0	0	0	0	0	0	0.00115	0	0.00322	0	0	0	0	0	0	0	0	0	0	0	0	0	0	0	0	0	0	0	0	0	0	0	0	0	0	0	0	0	0	0
k__Bacteria|p__Firmicutes|c__Clostridia|o__Clostridiales|f__Lachnospiraceae|g__Blautia|s__Blautia_hansenii	2|1239|186801|186802|186803|572511|1322	0	0	0	0	0	0	0	0	0	0	0	0	0	0	0	0	0	0	0	0	0	0	0	0	0	0	0	0	0	0	0	0	0	0	0	0	0	0	0	0	0	0	0	0	0	0	0	0
k__Bacteria|p__Firmicutes|c__Clostridia|o__Clostridiales|f__Lachnospiraceae|g__Blautia|s__Blautia_hydrogenotrophica	2|1239|186801|186802|186803|572511|53443	0	0	0	0	0	0	0	0	0	0	0	0	0	0	0	0	0	0	0	0	0	0	0	0	0	0	0	0	0	0	0	0	0	0	0	0	0	0	0	0	0	0	0	0	0	0	0	0
k__Bacteria|p__Firmicutes|c__Clostridia|o__Clostridiales|f__Lachnospiraceae|g__Blautia|s__Blautia_obeum	2|1239|186801|186802|186803|572511|40520	0	0.02408	0.00596	0	0	0	0	0	0	0	0	0	0	0	0.03835	0	0	0	0	0	0	0.26509	0	0	0	0	0	0	0	0	0	0	0	0.03059	0	0.46663	0.33325	0	0.25703	0	0	0	0	0	0	0	0	0
k__Bacteria|p__Firmicutes|c__Clostridia|o__Clostridiales|f__Lachnospiraceae|g__Blautia|s__Blautia_producta	2|1239|186801|186802|186803|572511|33035	0	0	0	0	0	0	0	0	0	0	0	0	0	0	0.02599	0	0	0	0	0	0	0	0	0	0	0	0	0	0	0	0	0	0	0	0	0	0	0	0	0	0	0	0	0	0	0	0	0
k__Bacteria|p__Firmicutes|c__Clostridia|o__Clostridiales|f__Lachnospiraceae|g__Blautia|s__Blautia_sp_An249	2|1239|186801|186802|186803|572511|1965603	0	0	0	0	0	0	0	0	0	0	0	0	0	0	0	0	0	0	0	0	0	0	0	0	0	0	0	0	0	0	0	0	0	0	0	0	0	0	0	0	0	0	0	0	0	0	0	0
k__Bacteria|p__Firmicutes|c__Clostridia|o__Clostridiales|f__Lachnospiraceae|g__Blautia|s__Blautia_sp_CAG_257	2|1239|186801|186802|186803|572511|1262756	0	0	0	0	0	0	0	0	0	0	0	0	0	0	0	0	0	0	0	0	0	0	0	0	0	0	0	0	0	0	0	0	0	0	0	0	0	0	0	0	0	0	0	0	0	0	0	0
k__Bacteria|p__Firmicutes|c__Clostridia|o__Clostridiales|f__Lachnospiraceae|g__Blautia|s__Blautia_sp_N6H1_15	2|1239|186801|186802|186803|572511|1912897	0	0	0	0	0	0	0	0	0	0	0	0	0	0	0	0	0	0	0	0	0	0	0	0	0	0	0	0	0	0	0	0	0	0	0	0	0	0	0	0	0	0	0	0	0	0	0	0
k__Bacteria|p__Firmicutes|c__Clostridia|o__Clostridiales|f__Lachnospiraceae|g__Blautia|s__Blautia_wexlerae	2|1239|186801|186802|186803|572511|418240	0.00769	0.05546	0	0	0	0	0	0	0	0	0	0	0	0	0	0	0.02773	0	0	0	0	0.02051	0	0	0	0	0	0	0	0	0	0	0.02705	0	0	0	0	0	0	0	0	0	0	0.03394	0	0	0	0
k__Bacteria|p__Firmicutes|c__Clostridia|o__Clostridiales|f__Lachnospiraceae|g__Blautia|s__Ruminococcus_gnavus	2|1239|186801|186802|186803|572511|33038	0	0	0	0.54383	0	0.64193	0	0	0	0	0	0.47184	0	0	0.4347	0	2.17502	0	1.92142	0	0	0.20001	0	0	1.32613	0	0.06111	0	0	0	0	0	0	0	0	0	0	0	0	0	0	0	0	0	0	0	0	0
k__Bacteria|p__Firmicutes|c__Clostridia|o__Clostridiales|f__Lachnospiraceae|g__Blautia|s__Ruminococcus_torques	2|1239|186801|186802|186803|572511|33039	0.02879	0.03526	0	0	0	0	0	0	0	0	0	0	0.00697	0.03683	0	0	0	0.14143	0	0	0	0	0	0	0	0	0	0	0.04646	0.05844	0.05164	0	0	0	0	0.4691	0.14718	0.00707	0.23904	0.13794	0.0125	0	0	0	0	0	0	0
k__Bacteria|p__Firmicutes|c__Clostridia|o__Clostridiales|f__Lachnospiraceae|g__Butyrivibrio	2|1239|186801|186802|186803|830	4.73657	10.1308	0	0.31678	0	0.14747	0.39684	0	0	0	0.6712	0.30019	0.57521	0.47126	0	0.29378	0	0	0	0	0	0	0	0	0	0.5257	0	0	0.35655	0	7.64404	0	0	0	0	8.68845	0	0	0	0	0	0	0	0	0	0	0	0
k__Bacteria|p__Firmicutes|c__Clostridia|o__Clostridiales|f__Lachnospiraceae|g__Butyrivibrio|s__Butyrivibrio_crossotus	2|1239|186801|186802|186803|830|45851	4.57095	9.84162	0	0	0	0.14747	0.05631	0	0	0	0	0	0	0.08191	0	0.29378	0	0	0	0	0	0	0	0	0	0	0	0	0.17391	0	5.87205	0	0	0	0	7.93841	0	0	0	0	0	0	0	0	0	0	0	0
k__Bacteria|p__Firmicutes|c__Clostridia|o__Clostridiales|f__Lachnospiraceae|g__Butyrivibrio|s__Butyrivibrio_sp_CAG_318	2|1239|186801|186802|186803|830|1262761	0.16562	0.28915	0	0.31678	0	0	0.34052	0	0	0	0.6712	0.30019	0.57521	0.38935	0	0	0	0	0	0	0	0	0	0	0	0.5257	0	0	0.18264	0	1.772	0	0	0	0	0.75004	0	0	0	0	0	0	0	0	0	0	0	0
k__Bacteria|p__Firmicutes|c__Clostridia|o__Clostridiales|f__Lachnospiraceae|g__Catonella	2|1239|186801|186802|186803|43996	0	0	0	0	0	0	0	0	0	0	0	0	0	0	0	0	0	0	0	0	0	0	0	0	0	0	0	0	0	0	0	0	0	0	0	0	0	0	0	0	0	0	0	0	0	0	0	0
k__Bacteria|p__Firmicutes|c__Clostridia|o__Clostridiales|f__Lachnospiraceae|g__Catonella|s__Catonella_morbi	2|1239|186801|186802|186803|43996|43997	0	0	0	0	0	0	0	0	0	0	0	0	0	0	0	0	0	0	0	0	0	0	0	0	0	0	0	0	0	0	0	0	0	0	0	0	0	0	0	0	0	0	0	0	0	0	0	0
k__Bacteria|p__Firmicutes|c__Clostridia|o__Clostridiales|f__Lachnospiraceae|g__Cellulosilyticum	2|1239|186801|186802|186803|698776	0	0	0	0	0	0	0	0	0	0	0	0	0	0	0	0	0	0	0	0	0	0	0	0	0	0	0	0	0	0	0	0	0	0	0	0	0	0	0	0	0	0	0	0	0	0	0	0
k__Bacteria|p__Firmicutes|c__Clostridia|o__Clostridiales|f__Lachnospiraceae|g__Cellulosilyticum|s__Cellulosilyticum_lentocellum	2|1239|186801|186802|186803|698776|29360	0	0	0	0	0	0	0	0	0	0	0	0	0	0	0	0	0	0	0	0	0	0	0	0	0	0	0	0	0	0	0	0	0	0	0	0	0	0	0	0	0	0	0	0	0	0	0	0
k__Bacteria|p__Firmicutes|c__Clostridia|o__Clostridiales|f__Lachnospiraceae|g__Coprococcus	2|1239|186801|186802|186803|33042	0.21225	0.23176	5.71205	0.0779	0	0.28639	0.0221	0.18824	0	0.71461	0.04243	0.15252	0	0.01533	0.17759	0.2585	0	0.50247	0.86617	0.01525	0.04988	0	0.0113	0.00428	0.25078	0.03001	0	0	0	0.47484	0.34473	0.02376	0.04781	0.20437	0.40224	0.64943	0.0093	0.14775	0.27083	0.27041	0	0.52709	0	0.51277	1.0206	0.01848	0	0.04259
k__Bacteria|p__Firmicutes|c__Clostridia|o__Clostridiales|f__Lachnospiraceae|g__Coprococcus|s__Coprococcus_catus	2|1239|186801|186802|186803|33042|116085	0	0	0	0.0122	0	0	0.0221	0	0	0	0.04243	0.03152	0	0.01533	0.00657	0	0	0	0	0.01525	0.04988	0	0	0.00428	0	0.03001	0	0	0	0	0	0	0	0	0	0.00813	0.0093	0	0	0	0	0	0	0	0	0	0	0
k__Bacteria|p__Firmicutes|c__Clostridia|o__Clostridiales|f__Lachnospiraceae|g__Coprococcus|s__Coprococcus_comes	2|1239|186801|186802|186803|33042|410072	0.21225	0.23176	0	0.0657	0	0.28639	0	0.18824	0	0.03616	0	0.121	0	0	0.15406	0.2585	0	0.42767	0.86617	0	0	0	0.0113	0	0.25078	0	0	0	0	0.44563	0.34473	0.02376	0.04781	0	0	0.52624	0	0.14775	0.27083	0.04671	0	0.11828	0	0	0.13603	0	0	0.04259
k__Bacteria|p__Firmicutes|c__Clostridia|o__Clostridiales|f__Lachnospiraceae|g__Coprococcus|s__Coprococcus_eutactus	2|1239|186801|186802|186803|33042|33043	0	0	5.71205	0	0	0	0	0	0	0.67844	0	0	0	0	0.01696	0	0	0.0748	0	0	0	0	0	0	0	0	0	0	0	0.0292	0	0	0	0.20437	0.40224	0.11506	0	0	0	0.2237	0	0.40881	0	0.51277	0.88458	0.01848	0	0
k__Bacteria|p__Firmicutes|c__Clostridia|o__Clostridiales|f__Lachnospiraceae|g__Dorea	2|1239|186801|186802|186803|189330	0.17747	0.32481	0.11309	0.00591	0	0	0.0448	0.06198	0	0.25515	0.07492	0.01396	0.00959	0.03849	0.12592	0	1.93685	0	0	0	0.60969	1.11048	0.53908	0	0	0	0	0	0.0382	0	0.23074	0.02311	0.36291	0.30262	0	1.7019	0.07492	7.18985	0	0.27141	0	0.16492	0.03341	0.18169	0	0.03186	0	0
k__Bacteria|p__Firmicutes|c__Clostridia|o__Clostridiales|f__Lachnospiraceae|g__Dorea|s__Dorea_formicigenerans	2|1239|186801|186802|186803|189330|39486	0.04702	0.04802	0.04406	0.00591	0	0	0.0448	0.03331	0	0.10827	0.07492	0.01396	0.00959	0.03849	0	0	1.93685	0	0	0	0.60969	0	0.07116	0	0	0	0	0	0.0382	0	0	0	0.20905	0	0	0.02613	0	0	0	0	0	0	0	0.04465	0	0	0	0
k__Bacteria|p__Firmicutes|c__Clostridia|o__Clostridiales|f__Lachnospiraceae|g__Dorea|s__Dorea_longicatena	2|1239|186801|186802|186803|189330|88431	0.13045	0.27678	0.06903	0	0	0	0	0.02867	0	0.14688	0	0	0	0	0.12592	0	0	0	0	0	0	1.11048	0.46791	0	0	0	0	0	0	0	0.23074	0.02311	0.15386	0.30262	0	1.67577	0.07492	7.18985	0	0.27141	0	0.16492	0.03341	0.13705	0	0.03186	0	0
k__Bacteria|p__Firmicutes|c__Clostridia|o__Clostridiales|f__Lachnospiraceae|g__Dorea|s__Dorea_sp_CAG_317	2|1239|186801|186802|186803|189330|1262873	0	0	0	0	0	0	0	0	0	0	0	0	0	0	0	0	0	0	0	0	0	0	0	0	0	0	0	0	0	0	0	0	0	0	0	0	0	0	0	0	0	0	0	0	0	0	0	0
k__Bacteria|p__Firmicutes|c__Clostridia|o__Clostridiales|f__Lachnospiraceae|g__Dorea|s__Dorea_sp_D27	2|1239|186801|186802|186803|189330|658665	0	0	0	0	0	0	0	0	0	0	0	0	0	0	0	0	0	0	0	0	0	0	0	0	0	0	0	0	0	0	0	0	0	0	0	0	0	0	0	0	0	0	0	0	0	0	0	0
k__Bacteria|p__Firmicutes|c__Clostridia|o__Clostridiales|f__Lachnospiraceae|g__Eisenbergiella	2|1239|186801|186802|186803|1432051	0	0	0	0.09235	0	0	0.16342	0	0	0	0.12202	0.05729	0.1353	0.10879	0	0	0	0	0	0	0	0	0	0	0	0.22251	0	0	0	0	0	0	0	0	0	0	0	0	0	0	0	0	0.0162	0	0	0	0	0
k__Bacteria|p__Firmicutes|c__Clostridia|o__Clostridiales|f__Lachnospiraceae|g__Eisenbergiella|s__Eisenbergiella_massiliensis	2|1239|186801|186802|186803|1432051|1720294	0	0	0	0	0	0	0	0	0	0	0	0	0	0	0	0	0	0	0	0	0	0	0	0	0	0	0	0	0	0	0	0	0	0	0	0	0	0	0	0	0	0	0.0162	0	0	0	0	0
k__Bacteria|p__Firmicutes|c__Clostridia|o__Clostridiales|f__Lachnospiraceae|g__Eisenbergiella|s__Eisenbergiella_tayi	2|1239|186801|186802|186803|1432051|1432052	0	0	0	0.09235	0	0	0.16342	0	0	0	0.12202	0.05729	0.1353	0.10879	0	0	0	0	0	0	0	0	0	0	0	0.22251	0	0	0	0	0	0	0	0	0	0	0	0	0	0	0	0	0	0	0	0	0	0
k__Bacteria|p__Firmicutes|c__Clostridia|o__Clostridiales|f__Lachnospiraceae|g__Faecalicatena	2|1239|186801|186802|186803|2005359	0	0	0	0	0	0	0	0	0	0	0	0	0	0	0	0	0	0	0	0	0	0	0	0	0	0	0	0	0	0	0	0	0	0	0	0	0	0	0	0	0	0	0	0	0	0	0	0
k__Bacteria|p__Firmicutes|c__Clostridia|o__Clostridiales|f__Lachnospiraceae|g__Faecalicatena|s__Faecalicatena_orotica	2|1239|186801|186802|186803|2005359|1544	0	0	0	0	0	0	0	0	0	0	0	0	0	0	0	0	0	0	0	0	0	0	0	0	0	0	0	0	0	0	0	0	0	0	0	0	0	0	0	0	0	0	0	0	0	0	0	0
k__Bacteria|p__Firmicutes|c__Clostridia|o__Clostridiales|f__Lachnospiraceae|g__Fusicatenibacter	2|1239|186801|186802|186803|1407607	0	0	0.00655	0	0.03612	0	0	0.04767	0	0	0	0	0	0	0.00965	0	1.16192	0	0	0	0	0	0.01765	0	0	0	0.92471	0	0	0	0	0.01048	0	0	0	0	0.01831	0	0	0	0	0	0	0.08525	0	0	0	0
k__Bacteria|p__Firmicutes|c__Clostridia|o__Clostridiales|f__Lachnospiraceae|g__Fusicatenibacter|s__Fusicatenibacter_saccharivorans	2|1239|186801|186802|186803|1407607|1150298	0	0	0.00655	0	0.03612	0	0	0.04767	0	0	0	0	0	0	0.00965	0	1.16192	0	0	0	0	0	0.01765	0	0	0	0.92471	0	0	0	0	0.01048	0	0	0	0	0.01831	0	0	0	0	0	0	0.08525	0	0	0	0
k__Bacteria|p__Firmicutes|c__Clostridia|o__Clostridiales|f__Lachnospiraceae|g__Lachnoanaerobaculum	2|1239|186801|186802|186803|1164882	0	0	0	0	0	0	0	0	0	0	0	0	0	0	0	0	0	0	0	0	0	0	0	0	0	0	0	0	0	0	0	0	0	0	0	0	0	0	0	0	0	0	0	0	0	0	0	0
k__Bacteria|p__Firmicutes|c__Clostridia|o__Clostridiales|f__Lachnospiraceae|g__Lachnoanaerobaculum|s__Lachnoanaerobaculum_saburreum	2|1239|186801|186802|186803|1164882|467210	0	0	0	0	0	0	0	0	0	0	0	0	0	0	0	0	0	0	0	0	0	0	0	0	0	0	0	0	0	0	0	0	0	0	0	0	0	0	0	0	0	0	0	0	0	0	0	0
k__Bacteria|p__Firmicutes|c__Clostridia|o__Clostridiales|f__Lachnospiraceae|g__Lachnoanaerobaculum|s__Lachnoanaerobaculum_umeaense	2|1239|186801|186802|186803|1164882|617123	0	0	0	0	0	0	0	0	0	0	0	0	0	0	0	0	0	0	0	0	0	0	0	0	0	0	0	0	0	0	0	0	0	0	0	0	0	0	0	0	0	0	0	0	0	0	0	0
k__Bacteria|p__Firmicutes|c__Clostridia|o__Clostridiales|f__Lachnospiraceae|g__Lachnoclostridium	2|1239|186801|186802|186803|1506553	0	0	0	0.4598	0	0	0.44301	0	0	0	0.89241	0.45742	0.55488	0.41743	1.63392	0	0	0	0	0	0.07138	0.15533	0	0	0	0.70122	0	0.3515	0	0	0	0	0	0	0	0	0	0	0	0	0	0	0	0	0	0	0	0
k__Bacteria|p__Firmicutes|c__Clostridia|o__Clostridiales|f__Lachnospiraceae|g__Lachnoclostridium|s__Clostridium_aldenense	2|1239|186801|186802|186803|1506553|358742	0	0	0	0	0	0	0	0	0	0	0	0	0	0	0	0	0	0	0	0	0	0	0	0	0	0	0	0	0	0	0	0	0	0	0	0	0	0	0	0	0	0	0	0	0	0	0	0
k__Bacteria|p__Firmicutes|c__Clostridia|o__Clostridiales|f__Lachnospiraceae|g__Lachnoclostridium|s__Clostridium_asparagiforme	2|1239|186801|186802|186803|1506553|333367	0	0	0	0	0	0	0	0	0	0	0	0	0	0	0.01104	0	0	0	0	0	0	0	0	0	0	0	0	0	0	0	0	0	0	0	0	0	0	0	0	0	0	0	0	0	0	0	0	0
k__Bacteria|p__Firmicutes|c__Clostridia|o__Clostridiales|f__Lachnospiraceae|g__Lachnoclostridium|s__Clostridium_bolteae	2|1239|186801|186802|186803|1506553|208479	0	0	0	0.19342	0	0	0.25238	0	0	0	0.44189	0.22454	0.28044	0.20475	0.33633	0	0	0	0	0	0	0.15533	0	0	0	0.37649	0	0.3515	0	0	0	0	0	0	0	0	0	0	0	0	0	0	0	0	0	0	0	0
k__Bacteria|p__Firmicutes|c__Clostridia|o__Clostridiales|f__Lachnospiraceae|g__Lachnoclostridium|s__Clostridium_citroniae	2|1239|186801|186802|186803|1506553|358743	0	0	0	0.05481	0	0	0.02915	0	0	0	0.10155	0.06288	0.02065	0.03027	0	0	0	0	0	0	0	0	0	0	0	0.06653	0	0	0	0	0	0	0	0	0	0	0	0	0	0	0	0	0	0	0	0	0	0
k__Bacteria|p__Firmicutes|c__Clostridia|o__Clostridiales|f__Lachnospiraceae|g__Lachnoclostridium|s__Clostridium_clostridioforme	2|1239|186801|186802|186803|1506553|1531	0	0	0	0	0	0	0	0	0	0	0	0	0	0	0.42482	0	0	0	0	0	0	0	0	0	0	0	0	0	0	0	0	0	0	0	0	0	0	0	0	0	0	0	0	0	0	0	0	0
k__Bacteria|p__Firmicutes|c__Clostridia|o__Clostridiales|f__Lachnospiraceae|g__Lachnoclostridium|s__Clostridium_hylemonae	2|1239|186801|186802|186803|1506553|89153	0	0	0	0	0	0	0	0	0	0	0	0	0	0	0.2735	0	0	0	0	0	0	0	0	0	0	0	0	0	0	0	0	0	0	0	0	0	0	0	0	0	0	0	0	0	0	0	0	0
k__Bacteria|p__Firmicutes|c__Clostridia|o__Clostridiales|f__Lachnospiraceae|g__Lachnoclostridium|s__Clostridium_lavalense	2|1239|186801|186802|186803|1506553|460384	0	0	0	0	0	0	0	0	0	0	0	0	0	0	0	0	0	0	0	0	0	0	0	0	0	0	0	0	0	0	0	0	0	0	0	0	0	0	0	0	0	0	0	0	0	0	0	0
k__Bacteria|p__Firmicutes|c__Clostridia|o__Clostridiales|f__Lachnospiraceae|g__Lachnoclostridium|s__Clostridium_saccharolyticum	2|1239|186801|186802|186803|1506553|84030	0	0	0	0	0	0	0	0	0	0	0	0	0	0	0	0	0	0	0	0	0	0	0	0	0	0	0	0	0	0	0	0	0	0	0	0	0	0	0	0	0	0	0	0	0	0	0	0
k__Bacteria|p__Firmicutes|c__Clostridia|o__Clostridiales|f__Lachnospiraceae|g__Lachnoclostridium|s__Clostridium_scindens	2|1239|186801|186802|186803|1506553|29347	0	0	0	0	0	0	0	0	0	0	0	0	0	0	0	0	0	0	0	0	0	0	0	0	0	0	0	0	0	0	0	0	0	0	0	0	0	0	0	0	0	0	0	0	0	0	0	0
k__Bacteria|p__Firmicutes|c__Clostridia|o__Clostridiales|f__Lachnospiraceae|g__Lachnoclostridium|s__Clostridium_symbiosum	2|1239|186801|186802|186803|1506553|1512	0	0	0	0.21158	0	0	0.16147	0	0	0	0.34898	0.16999	0.25379	0.18241	0.58823	0	0	0	0	0	0.07138	0	0	0	0	0.2582	0	0	0	0	0	0	0	0	0	0	0	0	0	0	0	0	0	0	0	0	0	0
k__Bacteria|p__Firmicutes|c__Clostridia|o__Clostridiales|f__Lachnospiraceae|g__Lachnoclostridium|s__Lachnoclostridium_sp_An118	2|1239|186801|186802|186803|1506553|1965547	0	0	0	0	0	0	0	0	0	0	0	0	0	0	0	0	0	0	0	0	0	0	0	0	0	0	0	0	0	0	0	0	0	0	0	0	0	0	0	0	0	0	0	0	0	0	0	0
k__Bacteria|p__Firmicutes|c__Clostridia|o__Clostridiales|f__Lachnospiraceae|g__Lachnoclostridium|s__Lachnoclostridium_sp_An131	2|1239|186801|186802|186803|1506553|1965555	0	0	0	0	0	0	0	0	0	0	0	0	0	0	0	0	0	0	0	0	0	0	0	0	0	0	0	0	0	0	0	0	0	0	0	0	0	0	0	0	0	0	0	0	0	0	0	0
k__Bacteria|p__Firmicutes|c__Clostridia|o__Clostridiales|f__Lachnospiraceae|g__Lachnoclostridium|s__Lachnoclostridium_sp_An138	2|1239|186801|186802|186803|1506553|1965560	0	0	0	0	0	0	0	0	0	0	0	0	0	0	0	0	0	0	0	0	0	0	0	0	0	0	0	0	0	0	0	0	0	0	0	0	0	0	0	0	0	0	0	0	0	0	0	0
k__Bacteria|p__Firmicutes|c__Clostridia|o__Clostridiales|f__Lachnospiraceae|g__Lachnoclostridium|s__Lachnoclostridium_sp_An14	2|1239|186801|186802|186803|1506553|1965562	0	0	0	0	0	0	0	0	0	0	0	0	0	0	0	0	0	0	0	0	0	0	0	0	0	0	0	0	0	0	0	0	0	0	0	0	0	0	0	0	0	0	0	0	0	0	0	0
k__Bacteria|p__Firmicutes|c__Clostridia|o__Clostridiales|f__Lachnospiraceae|g__Lachnoclostridium|s__Lachnoclostridium_sp_An169	2|1239|186801|186802|186803|1506553|1965569	0	0	0	0	0	0	0	0	0	0	0	0	0	0	0	0	0	0	0	0	0	0	0	0	0	0	0	0	0	0	0	0	0	0	0	0	0	0	0	0	0	0	0	0	0	0	0	0
k__Bacteria|p__Firmicutes|c__Clostridia|o__Clostridiales|f__Lachnospiraceae|g__Lachnoclostridium|s__Lachnoclostridium_sp_An196	2|1239|186801|186802|186803|1506553|1965583	0	0	0	0	0	0	0	0	0	0	0	0	0	0	0	0	0	0	0	0	0	0	0	0	0	0	0	0	0	0	0	0	0	0	0	0	0	0	0	0	0	0	0	0	0	0	0	0
k__Bacteria|p__Firmicutes|c__Clostridia|o__Clostridiales|f__Lachnospiraceae|g__Lachnoclostridium|s__Lachnoclostridium_sp_An298	2|1239|186801|186802|186803|1506553|1965627	0	0	0	0	0	0	0	0	0	0	0	0	0	0	0	0	0	0	0	0	0	0	0	0	0	0	0	0	0	0	0	0	0	0	0	0	0	0	0	0	0	0	0	0	0	0	0	0
k__Bacteria|p__Firmicutes|c__Clostridia|o__Clostridiales|f__Lachnospiraceae|g__Lachnospira	2|1239|186801|186802|186803|28050	0	0	0	0	0	0	0	0	0	0	0	0	0	0	0	0	0	0	0	0	0	0	0	0	0	0	0	0	0	0	0	0	0	0	0.04542	1.04583	0	0	0.39185	0.03337	0.5934	1.85656	0	0	0.01599	0	0	0
k__Bacteria|p__Firmicutes|c__Clostridia|o__Clostridiales|f__Lachnospiraceae|g__Lachnospira|s__Lachnospira_pectinoschiza	2|1239|186801|186802|186803|28050|28052	0	0	0	0	0	0	0	0	0	0	0	0	0	0	0	0	0	0	0	0	0	0	0	0	0	0	0	0	0	0	0	0	0	0	0.04542	1.04583	0	0	0.39185	0.03337	0.5934	1.85656	0	0	0.01599	0	0	0
k__Bacteria|p__Firmicutes|c__Clostridia|o__Clostridiales|f__Lachnospiraceae|g__Lachnospiraceae_unclassified	2|1239|186801|186802|186803|	0.47731	1.03441	13.7797	0.01791	0	0.00798	0	0.35673	0	0.53343	0	0.01702	0	0	0.05039	0	0	0	0.09169	0	0	0.02461	1.40596	0	0.12197	0	0	0	0	0	6.85524	0.64361	3.28133	9.8119	1.54806	15.7257	0.20513	1.17527	7.96704	1.01025	0.40005	6.65805	0.39055	1.64141	2.12862	0.76775	0	0
k__Bacteria|p__Firmicutes|c__Clostridia|o__Clostridiales|f__Lachnospiraceae|g__Lachnospiraceae_unclassified|s__Eubacterium_rectale	2|1239|186801|186802|186803||39491	0.47731	1.03441	13.7797	0.01791	0	0.00798	0	0.35673	0	0.53343	0	0.01702	0	0	0.05039	0	0	0	0.09169	0	0	0.02461	1.40596	0	0.12197	0	0	0	0	0	6.85524	0.64361	3.28133	9.8119	1.54806	15.7257	0.20513	1.17527	7.96704	1.01025	0.40005	6.65805	0.39055	1.64141	2.12862	0.76775	0	0
k__Bacteria|p__Firmicutes|c__Clostridia|o__Clostridiales|f__Lachnospiraceae|g__Lachnospiraceae_unclassified|s__Lachnospiraceae_bacterium_2_1_46FAA	2|1239|186801|186802|186803||742723	0	0	0	0	0	0	0	0	0	0	0	0	0	0	0	0	0	0	0	0	0	0	0	0	0	0	0	0	0	0	0	0	0	0	0	0	0	0	0	0	0	0	0	0	0	0	0	0
k__Bacteria|p__Firmicutes|c__Clostridia|o__Clostridiales|f__Lachnospiraceae|g__Lachnospiraceae_unclassified|s__Lachnospiraceae_bacterium_oral_taxon_096	2|1239|186801|186802|186803||712982	0	0	0	0	0	0	0	0	0	0	0	0	0	0	0	0	0	0	0	0	0	0	0	0	0	0	0	0	0	0	0	0	0	0	0	0	0	0	0	0	0	0	0	0	0	0	0	0
k__Bacteria|p__Firmicutes|c__Clostridia|o__Clostridiales|f__Lachnospiraceae|g__Marvinbryantia	2|1239|186801|186802|186803|248744	0	0	0	0	0	0	0	0	0	0	0	0	0	0	0	0	0	0	0	0	0	0	0	0	0	0	0	0	0	0	0	0	0	0	0	0	0	0	0	0	0	0	0	0	0	0	0	0
k__Bacteria|p__Firmicutes|c__Clostridia|o__Clostridiales|f__Lachnospiraceae|g__Marvinbryantia|s__Marvinbryantia_formatexigens	2|1239|186801|186802|186803|248744|168384	0	0	0	0	0	0	0	0	0	0	0	0	0	0	0	0	0	0	0	0	0	0	0	0	0	0	0	0	0	0	0	0	0	0	0	0	0	0	0	0	0	0	0	0	0	0	0	0
k__Bacteria|p__Firmicutes|c__Clostridia|o__Clostridiales|f__Lachnospiraceae|g__Murimonas	2|1239|186801|186802|186803|1774128	0	0	0	0	0	0	0	0	0	0	0	0	0	0	0	0	0	0	0	0	0	0	0	0	0	0	0	0	0	0	0	0	0	0	0	0	0	0	0	0	0	0	0	0	0	0	0	0
k__Bacteria|p__Firmicutes|c__Clostridia|o__Clostridiales|f__Lachnospiraceae|g__Murimonas|s__Murimonas_intestini	2|1239|186801|186802|186803|1774128|1337051	0	0	0	0	0	0	0	0	0	0	0	0	0	0	0	0	0	0	0	0	0	0	0	0	0	0	0	0	0	0	0	0	0	0	0	0	0	0	0	0	0	0	0	0	0	0	0	0
k__Bacteria|p__Firmicutes|c__Clostridia|o__Clostridiales|f__Lachnospiraceae|g__Oribacterium	2|1239|186801|186802|186803|265975	0	0	0	0	0	0	0	0	0	0	0	0	0	0	0	0	0	0	0	0	0	0	0	0	0	0	0	0	0	0	0	0	0	0	0	0	0	0	0	0	0	0	0	0	0	0	0	0
k__Bacteria|p__Firmicutes|c__Clostridia|o__Clostridiales|f__Lachnospiraceae|g__Oribacterium|s__Oribacterium_asaccharolyticum	2|1239|186801|186802|186803|265975|1501332	0	0	0	0	0	0	0	0	0	0	0	0	0	0	0	0	0	0	0	0	0	0	0	0	0	0	0	0	0	0	0	0	0	0	0	0	0	0	0	0	0	0	0	0	0	0	0	0
k__Bacteria|p__Firmicutes|c__Clostridia|o__Clostridiales|f__Lachnospiraceae|g__Oribacterium|s__Oribacterium_parvum	2|1239|186801|186802|186803|265975|1501329	0	0	0	0	0	0	0	0	0	0	0	0	0	0	0	0	0	0	0	0	0	0	0	0	0	0	0	0	0	0	0	0	0	0	0	0	0	0	0	0	0	0	0	0	0	0	0	0
k__Bacteria|p__Firmicutes|c__Clostridia|o__Clostridiales|f__Lachnospiraceae|g__Oribacterium|s__Oribacterium_sinus	2|1239|186801|186802|186803|265975|237576	0	0	0	0	0	0	0	0	0	0	0	0	0	0	0	0	0	0	0	0	0	0	0	0	0	0	0	0	0	0	0	0	0	0	0	0	0	0	0	0	0	0	0	0	0	0	0	0
k__Bacteria|p__Firmicutes|c__Clostridia|o__Clostridiales|f__Lachnospiraceae|g__Oribacterium|s__Oribacterium_sp_oral_taxon_078	2|1239|186801|186802|186803|265975|652706	0	0	0	0	0	0	0	0	0	0	0	0	0	0	0	0	0	0	0	0	0	0	0	0	0	0	0	0	0	0	0	0	0	0	0	0	0	0	0	0	0	0	0	0	0	0	0	0
k__Bacteria|p__Firmicutes|c__Clostridia|o__Clostridiales|f__Lachnospiraceae|g__Robinsoniella	2|1239|186801|186802|186803|588605	0	0	0	0	0	0	0	0	0	0	0	0	0	0	0	0	0	0	0	0	0	0	0	0	0	0	0	0	0	0	0	0	0	0	0	0	0	0	0	0	0	0	0	0	0	0	0	0
k__Bacteria|p__Firmicutes|c__Clostridia|o__Clostridiales|f__Lachnospiraceae|g__Robinsoniella|s__Robinsoniella_sp_RHS	2|1239|186801|186802|186803|588605|1504536	0	0	0	0	0	0	0	0	0	0	0	0	0	0	0	0	0	0	0	0	0	0	0	0	0	0	0	0	0	0	0	0	0	0	0	0	0	0	0	0	0	0	0	0	0	0	0	0
k__Bacteria|p__Firmicutes|c__Clostridia|o__Clostridiales|f__Lachnospiraceae|g__Roseburia	2|1239|186801|186802|186803|841	0.39385	0.58049	0.84353	0.65557	4.82395	0.19286	0.64787	4.55774	1.50706	0.31341	0.82899	0.64742	0.29973	0.71417	0.9403	0.18565	8.16503	0	1.24033	0	0	0.32404	0.36064	0	0.39075	0.28768	3.70361	0.97583	0.81368	0	2.7076	9.47817	2.27479	0.23276	0.41107	6.75802	0.7009	16.358	0.31744	0.55813	0.73161	1.20254	0.06653	2.31357	0.2436	2.6889	0	0.27685
k__Bacteria|p__Firmicutes|c__Clostridia|o__Clostridiales|f__Lachnospiraceae|g__Roseburia|s__Roseburia_faecis	2|1239|186801|186802|186803|841|301302	0	0.02584	0.57448	0	0	0	0	1.27425	0	0	0	0	0	0	0.0013	0	0	0	0	0	0	0.04384	0.36064	0	0.0027	0	0	0.03811	0	0	1.35301	1.44676	0.17828	0.22592	0.32567	3.88767	0.676	10.843	0	0.53122	0.26693	0.39952	0.03205	2.04118	0	2.51703	0	0.1409
k__Bacteria|p__Firmicutes|c__Clostridia|o__Clostridiales|f__Lachnospiraceae|g__Roseburia|s__Roseburia_hominis	2|1239|186801|186802|186803|841|301301	0.02039	0	0.08631	0	2.57741	0	0.05238	0.99253	0	0	0	0	0	0.09599	0.39178	0	0	0	0	0	0	0.24174	0	0	0	0	0	0.93081	0.08768	0	0	0	0.04632	0	0	0	0	0.0763	0	0	0	0	0.01788	0.10589	0	0	0	0
k__Bacteria|p__Firmicutes|c__Clostridia|o__Clostridiales|f__Lachnospiraceae|g__Roseburia|s__Roseburia_intestinalis	2|1239|186801|186802|186803|841|166486	0	0	0.01533	0	0	0	0	0	0	0	0	0	0	0	0	0	0	0	0	0	0	0	0	0	0	0	0.25577	0	0	0	0	0	0.01845	0	0.0854	0.19796	0	3.3992	0	0.0269	0	0.2868	0	0.1392	0.05585	0	0	0
k__Bacteria|p__Firmicutes|c__Clostridia|o__Clostridiales|f__Lachnospiraceae|g__Roseburia|s__Roseburia_inulinivorans	2|1239|186801|186802|186803|841|360807	0.34104	0.54971	0.16741	0.65557	2.24654	0.16728	0.59549	2.29096	1.50706	0.31341	0.82899	0.64742	0.29973	0.61818	0.54722	0	8.16503	0	1.24033	0	0	0.03846	0	0	0.38805	0.28768	3.44784	0.00691	0.72599	0	1.35459	8.03141	2.03174	0.00684	0	2.67238	0	2.03955	0.31744	0	0.46468	0.51622	0.0166	0.02729	0.18776	0.17187	0	0.13595
k__Bacteria|p__Firmicutes|c__Clostridia|o__Clostridiales|f__Lachnospiraceae|g__Roseburia|s__Roseburia_sp_831b	2|1239|186801|186802|186803|841|1261635	0	0	0	0	0	0	0	0	0	0	0	0	0	0	0	0	0	0	0	0	0	0	0	0	0	0	0	0	0	0	0	0	0	0	0	0	0	0	0	0	0	0	0	0	0	0	0	0
k__Bacteria|p__Firmicutes|c__Clostridia|o__Clostridiales|f__Lachnospiraceae|g__Roseburia|s__Roseburia_sp_CAG_182	2|1239|186801|186802|186803|841|1262942	0	0.00495	0	0	0	0	0	0	0	0	0	0	0	0	0	0	0	0	0	0	0	0	0	0	0	0	0	0	0	0	0	0	0	0	0	0	0.0249	0	0	0	0	0	0	0	0	0	0	0
k__Bacteria|p__Firmicutes|c__Clostridia|o__Clostridiales|f__Lachnospiraceae|g__Roseburia|s__Roseburia_sp_CAG_303	2|1239|186801|186802|186803|841|1262944	0	0	0	0	0	0	0	0	0	0	0	0	0	0	0	0	0	0	0	0	0	0	0	0	0	0	0	0	0	0	0	0	0	0	0	0	0	0	0	0	0	0	0	0	0	0	0	0
k__Bacteria|p__Firmicutes|c__Clostridia|o__Clostridiales|f__Lachnospiraceae|g__Roseburia|s__Roseburia_sp_CAG_309	2|1239|186801|186802|186803|841|1262945	0.03243	0	0	0	0	0.02558	0	0	0	0	0	0	0	0	0	0.18565	0	0	0	0	0	0	0	0	0	0	0	0	0	0	0	0	0	0	0	0	0	0	0	0	0	0	0	0	0	0	0	0
k__Bacteria|p__Firmicutes|c__Clostridia|o__Clostridiales|f__Lachnospiraceae|g__Roseburia|s__Roseburia_sp_CAG_471	2|1239|186801|186802|186803|841|1262948	0	0	0	0	0	0	0	0	0	0	0	0	0	0	0	0	0	0	0	0	0	0	0	0	0	0	0	0	0	0	0	0	0	0	0	0	0	0	0	0	0	0	0	0	0	0	0	0
k__Bacteria|p__Firmicutes|c__Clostridia|o__Clostridiales|f__Lachnospiraceae|g__Sellimonas	2|1239|186801|186802|186803|1769710	0	0	0	0	0	0	0	0	0	0	0	0	0	0	0	0	0	0	0	0	0	0	0	0	0	0	0	0	0	0	0	0	0	0	0	0	0	0	0	0	0	0	0	0	0	0	0	0
k__Bacteria|p__Firmicutes|c__Clostridia|o__Clostridiales|f__Lachnospiraceae|g__Sellimonas|s__Sellimonas_intestinalis	2|1239|186801|186802|186803|1769710|1653434	0	0	0	0	0	0	0	0	0	0	0	0	0	0	0	0	0	0	0	0	0	0	0	0	0	0	0	0	0	0	0	0	0	0	0	0	0	0	0	0	0	0	0	0	0	0	0	0
k__Bacteria|p__Firmicutes|c__Clostridia|o__Clostridiales|f__Lachnospiraceae|g__Shuttleworthia	2|1239|186801|186802|186803|177971	0	0	0	0	0	0	0	0	0	0	0	0	0	0	0	0	0	0	0	0	0	0	0	0	0	0	0	0	0	0	0	0	0	0	0	0	0	0	0	0	0	0	0	0	0	0	0	0
k__Bacteria|p__Firmicutes|c__Clostridia|o__Clostridiales|f__Lachnospiraceae|g__Shuttleworthia|s__Shuttleworthia_satelles	2|1239|186801|186802|186803|177971|177972	0	0	0	0	0	0	0	0	0	0	0	0	0	0	0	0	0	0	0	0	0	0	0	0	0	0	0	0	0	0	0	0	0	0	0	0	0	0	0	0	0	0	0	0	0	0	0	0
k__Bacteria|p__Firmicutes|c__Clostridia|o__Clostridiales|f__Lachnospiraceae|g__Stomatobaculum	2|1239|186801|186802|186803|1213720	0	0	0	0	0	0	0	0	0	0	0	0	0	0	0	0	0	0	0	0	0	0	0	0	0	0	0	0	0	0	0	0	0	0	0	0	0	0	0	0	0	0	0	0	0	0	0	0
k__Bacteria|p__Firmicutes|c__Clostridia|o__Clostridiales|f__Lachnospiraceae|g__Stomatobaculum|s__Stomatobaculum_longum	2|1239|186801|186802|186803|1213720|796942	0	0	0	0	0	0	0	0	0	0	0	0	0	0	0	0	0	0	0	0	0	0	0	0	0	0	0	0	0	0	0	0	0	0	0	0	0	0	0	0	0	0	0	0	0	0	0	0
k__Bacteria|p__Firmicutes|c__Clostridia|o__Clostridiales|f__Lachnospiraceae|g__Tyzzerella	2|1239|186801|186802|186803|1506577	0	0	0	0	0	0	0	0	0	0	0	0	0	0	0	0	0	0	0	0	0	0	0	0	0	0	0	0	0	0	0	0	0	0	0	0	0	0	0	0	0	0	0	0	0	0	0	0
k__Bacteria|p__Firmicutes|c__Clostridia|o__Clostridiales|f__Lachnospiraceae|g__Tyzzerella|s__Tyzzerella_nexilis	2|1239|186801|186802|186803|1506577|29361	0	0	0	0	0	0	0	0	0	0	0	0	0	0	0	0	0	0	0	0	0	0	0	0	0	0	0	0	0	0	0	0	0	0	0	0	0	0	0	0	0	0	0	0	0	0	0	0
k__Bacteria|p__Firmicutes|c__Clostridia|o__Clostridiales|f__Lachnospiraceae|g__Tyzzerella|s__Tyzzerella_sp_An114	2|1239|186801|186802|186803|1506577|1965545	0	0	0	0	0	0	0	0	0	0	0	0	0	0	0	0	0	0	0	0	0	0	0	0	0	0	0	0	0	0	0	0	0	0	0	0	0	0	0	0	0	0	0	0	0	0	0	0
k__Bacteria|p__Firmicutes|c__Clostridia|o__Clostridiales|f__Oscillospiraceae	2|1239|186801|186802|216572	5.05275	5.36825	0.24588	0.39713	0	2.64439	1.42039	1.13747	0.79703	0.29697	0.6973	0.3264	3.03036	1.5316	0.03707	5.30192	0	0.71254	0	0	3.39932	0.15797	0.81465	0	0	2.42243	0	0.49867	0.87266	0.48454	0.41391	0	0	0.07925	0.83412	0.14711	0.11397	0	0	0.36612	0	0.11872	0.05297	0.06798	0	0	0.05177	0.03687
k__Bacteria|p__Firmicutes|c__Clostridia|o__Clostridiales|f__Oscillospiraceae|g__Oscillibacter	2|1239|186801|186802|216572|459786	5.05275	5.36825	0.24588	0.39713	0	2.64439	1.42039	1.13747	0.79703	0.29697	0.6973	0.3264	3.03036	1.5316	0.03707	5.30192	0	0.71254	0	0	3.39932	0.15797	0.81465	0	0	2.42243	0	0.49867	0.87266	0.48454	0.41391	0	0	0.07925	0.83412	0.14711	0.11397	0	0	0.36612	0	0.11872	0.05297	0.06798	0	0	0.05177	0.03687
k__Bacteria|p__Firmicutes|c__Clostridia|o__Clostridiales|f__Oscillospiraceae|g__Oscillibacter|s__Oscillibacter_sp_57_20	2|1239|186801|186802|216572|459786|1897011	0.95208	1.35905	0	0	0	0.35721	0.24151	0	0.03878	0.29042	0.01574	0	1.20542	0.30422	0.03707	0.70475	0	0.45547	0	0	0.5175	0.15797	0.36168	0	0	0.47847	0	0.49867	0.47547	0.45227	0.40715	0	0	0.07925	0.17439	0	0.07293	0	0	0.15953	0	0.1066	0.05297	0.06798	0	0	0.03648	0.03687
k__Bacteria|p__Firmicutes|c__Clostridia|o__Clostridiales|f__Oscillospiraceae|g__Oscillibacter|s__Oscillibacter_sp_CAG_241	2|1239|186801|186802|216572|459786|1262911	4.10067	4.0092	0.24588	0.39713	0	2.28718	1.17888	1.13747	0.75824	0.00655	0.68156	0.3264	1.82494	1.22738	0	4.59717	0	0.25707	0	0	2.88182	0	0.45297	0	0	1.94396	0	0	0.39719	0.03228	0.00677	0	0	0	0.65973	0.14711	0.04105	0	0	0.20659	0	0.01211	0	0	0	0	0.01529	0
k__Bacteria|p__Firmicutes|c__Clostridia|o__Clostridiales|f__Oscillospiraceae|g__Oscillibacter|s__Oscillibacter_sp_PC13	2|1239|186801|186802|216572|459786|1855299	0	0	0	0	0	0	0	0	0	0	0	0	0	0	0	0	0	0	0	0	0	0	0	0	0	0	0	0	0	0	0	0	0	0	0	0	0	0	0	0	0	0	0	0	0	0	0	0
k__Bacteria|p__Firmicutes|c__Clostridia|o__Clostridiales|f__Peptococcaceae	2|1239|186801|186802|186807	0	0	0	0	0	0	0	0	0	0	0	0	0	0	0	0	0	0	0	0	0	0	0	0	0	0	0	0	0	0	0	0	0	0	0	0	0	0	0	0	0	0	0	0	0	0	0	0
k__Bacteria|p__Firmicutes|c__Clostridia|o__Clostridiales|f__Peptococcaceae|g__Desulfotomaculum	2|1239|186801|186802|186807|1562	0	0	0	0	0	0	0	0	0	0	0	0	0	0	0	0	0	0	0	0	0	0	0	0	0	0	0	0	0	0	0	0	0	0	0	0	0	0	0	0	0	0	0	0	0	0	0	0
k__Bacteria|p__Firmicutes|c__Clostridia|o__Clostridiales|f__Peptococcaceae|g__Desulfotomaculum|s__Desulfotomaculum_ruminis	2|1239|186801|186802|186807|1562|1564	0	0	0	0	0	0	0	0	0	0	0	0	0	0	0	0	0	0	0	0	0	0	0	0	0	0	0	0	0	0	0	0	0	0	0	0	0	0	0	0	0	0	0	0	0	0	0	0
k__Bacteria|p__Firmicutes|c__Clostridia|o__Clostridiales|f__Peptococcaceae|g__Peptococcus	2|1239|186801|186802|186807|2740	0	0	0	0	0	0	0	0	0	0	0	0	0	0	0	0	0	0	0	0	0	0	0	0	0	0	0	0	0	0	0	0	0	0	0	0	0	0	0	0	0	0	0	0	0	0	0	0
k__Bacteria|p__Firmicutes|c__Clostridia|o__Clostridiales|f__Peptococcaceae|g__Peptococcus|s__Peptococcus_niger	2|1239|186801|186802|186807|2740|2741	0	0	0	0	0	0	0	0	0	0	0	0	0	0	0	0	0	0	0	0	0	0	0	0	0	0	0	0	0	0	0	0	0	0	0	0	0	0	0	0	0	0	0	0	0	0	0	0
k__Bacteria|p__Firmicutes|c__Clostridia|o__Clostridiales|f__Peptostreptococcaceae	2|1239|186801|186802|186804	0	0	0.00814	0	0	0	0	0	0	1.66999	0	0	0	0	0.05611	0	0	0	0	0	0	0	2.64245	0	0	0	0.00906	0	0	0	0	0	0	0	0	0	0	0	0	0	0	0	0	0	0	0	0	0
k__Bacteria|p__Firmicutes|c__Clostridia|o__Clostridiales|f__Peptostreptococcaceae|g__Clostridioides	2|1239|186801|186802|186804|1870884	0	0	0	0	0	0	0	0	0	0	0	0	0	0	0	0	0	0	0	0	0	0	0	0	0	0	0	0	0	0	0	0	0	0	0	0	0	0	0	0	0	0	0	0	0	0	0	0
k__Bacteria|p__Firmicutes|c__Clostridia|o__Clostridiales|f__Peptostreptococcaceae|g__Clostridioides|s__Clostridioides_difficile	2|1239|186801|186802|186804|1870884|1496	0	0	0	0	0	0	0	0	0	0	0	0	0	0	0	0	0	0	0	0	0	0	0	0	0	0	0	0	0	0	0	0	0	0	0	0	0	0	0	0	0	0	0	0	0	0	0	0
k__Bacteria|p__Firmicutes|c__Clostridia|o__Clostridiales|f__Peptostreptococcaceae|g__Criibacterium	2|1239|186801|186802|186804|1937664	0	0	0	0	0	0	0	0	0	0	0	0	0	0	0	0	0	0	0	0	0	0	0	0	0	0	0	0	0	0	0	0	0	0	0	0	0	0	0	0	0	0	0	0	0	0	0	0
k__Bacteria|p__Firmicutes|c__Clostridia|o__Clostridiales|f__Peptostreptococcaceae|g__Criibacterium|s__Criibacterium_bergeronii	2|1239|186801|186802|186804|1937664|1871336	0	0	0	0	0	0	0	0	0	0	0	0	0	0	0	0	0	0	0	0	0	0	0	0	0	0	0	0	0	0	0	0	0	0	0	0	0	0	0	0	0	0	0	0	0	0	0	0
k__Bacteria|p__Firmicutes|c__Clostridia|o__Clostridiales|f__Peptostreptococcaceae|g__Filifactor	2|1239|186801|186802|186804|44259	0	0	0	0	0	0	0	0	0	0	0	0	0	0	0	0	0	0	0	0	0	0	0	0	0	0	0	0	0	0	0	0	0	0	0	0	0	0	0	0	0	0	0	0	0	0	0	0
k__Bacteria|p__Firmicutes|c__Clostridia|o__Clostridiales|f__Peptostreptococcaceae|g__Filifactor|s__Filifactor_alocis	2|1239|186801|186802|186804|44259|143361	0	0	0	0	0	0	0	0	0	0	0	0	0	0	0	0	0	0	0	0	0	0	0	0	0	0	0	0	0	0	0	0	0	0	0	0	0	0	0	0	0	0	0	0	0	0	0	0
k__Bacteria|p__Firmicutes|c__Clostridia|o__Clostridiales|f__Peptostreptococcaceae|g__Intestinibacter	2|1239|186801|186802|186804|1505657	0	0	0	0	0	0	0	0	0	0	0	0	0	0	0	0	0	0	0	0	0	0	0	0	0	0	0	0	0	0	0	0	0	0	0	0	0	0	0	0	0	0	0	0	0	0	0	0
k__Bacteria|p__Firmicutes|c__Clostridia|o__Clostridiales|f__Peptostreptococcaceae|g__Intestinibacter|s__Intestinibacter_bartlettii	2|1239|186801|186802|186804|1505657|261299	0	0	0	0	0	0	0	0	0	0	0	0	0	0	0	0	0	0	0	0	0	0	0	0	0	0	0	0	0	0	0	0	0	0	0	0	0	0	0	0	0	0	0	0	0	0	0	0
k__Bacteria|p__Firmicutes|c__Clostridia|o__Clostridiales|f__Peptostreptococcaceae|g__Paeniclostridium	2|1239|186801|186802|186804|1849828	0	0	0	0	0	0	0	0	0	0	0	0	0	0	0	0	0	0	0	0	0	0	0	0	0	0	0	0	0	0	0	0	0	0	0	0	0	0	0	0	0	0	0	0	0	0	0	0
k__Bacteria|p__Firmicutes|c__Clostridia|o__Clostridiales|f__Peptostreptococcaceae|g__Paeniclostridium|s__Paeniclostridium_sordellii	2|1239|186801|186802|186804|1849828|1505	0	0	0	0	0	0	0	0	0	0	0	0	0	0	0	0	0	0	0	0	0	0	0	0	0	0	0	0	0	0	0	0	0	0	0	0	0	0	0	0	0	0	0	0	0	0	0	0
k__Bacteria|p__Firmicutes|c__Clostridia|o__Clostridiales|f__Peptostreptococcaceae|g__Paraclostridium	2|1239|186801|186802|186804|1849822	0	0	0	0	0	0	0	0	0	0	0	0	0	0	0	0	0	0	0	0	0	0	0	0	0	0	0	0	0	0	0	0	0	0	0	0	0	0	0	0	0	0	0	0	0	0	0	0
k__Bacteria|p__Firmicutes|c__Clostridia|o__Clostridiales|f__Peptostreptococcaceae|g__Paraclostridium|s__Paraclostridium_bifermentans	2|1239|186801|186802|186804|1849822|1490	0	0	0	0	0	0	0	0	0	0	0	0	0	0	0	0	0	0	0	0	0	0	0	0	0	0	0	0	0	0	0	0	0	0	0	0	0	0	0	0	0	0	0	0	0	0	0	0
k__Bacteria|p__Firmicutes|c__Clostridia|o__Clostridiales|f__Peptostreptococcaceae|g__Peptoanaerobacter	2|1239|186801|186802|186804|1913599	0	0	0	0	0	0	0	0	0	0	0	0	0	0	0	0	0	0	0	0	0	0	0	0	0	0	0	0	0	0	0	0	0	0	0	0	0	0	0	0	0	0	0	0	0	0	0	0
k__Bacteria|p__Firmicutes|c__Clostridia|o__Clostridiales|f__Peptostreptococcaceae|g__Peptoanaerobacter|s__Eubacterium_yurii	2|1239|186801|186802|186804|1913599|39498	0	0	0	0	0	0	0	0	0	0	0	0	0	0	0	0	0	0	0	0	0	0	0	0	0	0	0	0	0	0	0	0	0	0	0	0	0	0	0	0	0	0	0	0	0	0	0	0
k__Bacteria|p__Firmicutes|c__Clostridia|o__Clostridiales|f__Peptostreptococcaceae|g__Peptoanaerobacter|s__Peptoanaerobacter_stomatis	2|1239|186801|186802|186804|1913599|796937	0	0	0	0	0	0	0	0	0	0	0	0	0	0	0	0	0	0	0	0	0	0	0	0	0	0	0	0	0	0	0	0	0	0	0	0	0	0	0	0	0	0	0	0	0	0	0	0
k__Bacteria|p__Firmicutes|c__Clostridia|o__Clostridiales|f__Peptostreptococcaceae|g__Peptostreptococcaceae_unclassified	2|1239|186801|186802|186804|	0	0	0	0	0	0	0	0	0	0	0	0	0	0	0	0	0	0	0	0	0	0	0	0	0	0	0	0	0	0	0	0	0	0	0	0	0	0	0	0	0	0	0	0	0	0	0	0
k__Bacteria|p__Firmicutes|c__Clostridia|o__Clostridiales|f__Peptostreptococcaceae|g__Peptostreptococcaceae_unclassified|s__Clostridium_hiranonis	2|1239|186801|186802|186804||89152	0	0	0	0	0	0	0	0	0	0	0	0	0	0	0	0	0	0	0	0	0	0	0	0	0	0	0	0	0	0	0	0	0	0	0	0	0	0	0	0	0	0	0	0	0	0	0	0
k__Bacteria|p__Firmicutes|c__Clostridia|o__Clostridiales|f__Peptostreptococcaceae|g__Peptostreptococcus	2|1239|186801|186802|186804|1257	0	0	0.00814	0	0	0	0	0	0	1.66999	0	0	0	0	0.05611	0	0	0	0	0	0	0	2.64245	0	0	0	0.00906	0	0	0	0	0	0	0	0	0	0	0	0	0	0	0	0	0	0	0	0	0
k__Bacteria|p__Firmicutes|c__Clostridia|o__Clostridiales|f__Peptostreptococcaceae|g__Peptostreptococcus|s__Peptostreptococcus_anaerobius	2|1239|186801|186802|186804|1257|1261	0	0	0	0	0	0	0	0	0	1.36325	0	0	0	0	0.0502	0	0	0	0	0	0	0	2.63229	0	0	0	0	0	0	0	0	0	0	0	0	0	0	0	0	0	0	0	0	0	0	0	0	0
k__Bacteria|p__Firmicutes|c__Clostridia|o__Clostridiales|f__Peptostreptococcaceae|g__Peptostreptococcus|s__Peptostreptococcus_sp_MV1	2|1239|186801|186802|186804|1257|1219626	0	0	0	0	0	0	0	0	0	0	0	0	0	0	0	0	0	0	0	0	0	0	0	0	0	0	0	0	0	0	0	0	0	0	0	0	0	0	0	0	0	0	0	0	0	0	0	0
k__Bacteria|p__Firmicutes|c__Clostridia|o__Clostridiales|f__Peptostreptococcaceae|g__Peptostreptococcus|s__Peptostreptococcus_stomatis	2|1239|186801|186802|186804|1257|341694	0	0	0.00814	0	0	0	0	0	0	0.30674	0	0	0	0	0.00592	0	0	0	0	0	0	0	0.01016	0	0	0	0.00906	0	0	0	0	0	0	0	0	0	0	0	0	0	0	0	0	0	0	0	0	0
k__Bacteria|p__Firmicutes|c__Clostridia|o__Clostridiales|f__Peptostreptococcaceae|g__Romboutsia	2|1239|186801|186802|186804|1501226	0	0	0	0	0	0	0	0	0	0	0	0	0	0	0	0	0	0	0	0	0	0	0	0	0	0	0	0	0	0	0	0	0	0	0	0	0	0	0	0	0	0	0	0	0	0	0	0
k__Bacteria|p__Firmicutes|c__Clostridia|o__Clostridiales|f__Peptostreptococcaceae|g__Romboutsia|s__Romboutsia_ilealis	2|1239|186801|186802|186804|1501226|1115758	0	0	0	0	0	0	0	0	0	0	0	0	0	0	0	0	0	0	0	0	0	0	0	0	0	0	0	0	0	0	0	0	0	0	0	0	0	0	0	0	0	0	0	0	0	0	0	0
k__Bacteria|p__Firmicutes|c__Clostridia|o__Clostridiales|f__Peptostreptococcaceae|g__Terrisporobacter	2|1239|186801|186802|186804|1505652	0	0	0	0	0	0	0	0	0	0	0	0	0	0	0	0	0	0	0	0	0	0	0	0	0	0	0	0	0	0	0	0	0	0	0	0	0	0	0	0	0	0	0	0	0	0	0	0
k__Bacteria|p__Firmicutes|c__Clostridia|o__Clostridiales|f__Peptostreptococcaceae|g__Terrisporobacter|s__Terrisporobacter_othiniensis	2|1239|186801|186802|186804|1505652|1577792	0	0	0	0	0	0	0	0	0	0	0	0	0	0	0	0	0	0	0	0	0	0	0	0	0	0	0	0	0	0	0	0	0	0	0	0	0	0	0	0	0	0	0	0	0	0	0	0
k__Bacteria|p__Firmicutes|c__Clostridia|o__Clostridiales|f__Ruminococcaceae	2|1239|186801|186802|541000	5.30215	10.5466	11.6078	2.84935	2.22671	0.45742	2.88375	2.39993	0.97493	1.13809	4.06209	2.30462	3.20532	2.77844	4.01436	1.09207	1.37839	12.2194	0.28979	0.21015	6.90785	7.32838	6.9932	0.22492	0.07273	3.86913	4.12398	8.81591	1.16807	12.8614	3.90047	6.95342	1.81891	2.47201	1.06896	3.49775	12.9122	2.12834	0.91269	1.27129	0.38258	0.38095	6.91849	5.4672	1.24732	0.67692	1.78377	7.2125
k__Bacteria|p__Firmicutes|c__Clostridia|o__Clostridiales|f__Ruminococcaceae|g__Acetivibrio	2|1239|186801|186802|541000|35829	0	0	0	0	0	0	0	0	0	0	0	0	0	0	0	0	0	0	0	0	0	0	0	0	0	0	0	0	0	0	0	0	0	0	0	0	0	0	0	0	0	0	0	0	0	0	0	0
k__Bacteria|p__Firmicutes|c__Clostridia|o__Clostridiales|f__Ruminococcaceae|g__Acetivibrio|s__Acetivibrio_ethanolgignens	2|1239|186801|186802|541000|35829|290052	0	0	0	0	0	0	0	0	0	0	0	0	0	0	0	0	0	0	0	0	0	0	0	0	0	0	0	0	0	0	0	0	0	0	0	0	0	0	0	0	0	0	0	0	0	0	0	0
k__Bacteria|p__Firmicutes|c__Clostridia|o__Clostridiales|f__Ruminococcaceae|g__Agathobaculum	2|1239|186801|186802|541000|2048137	0.11591	0.06315	0.02982	0	0	0.03783	0	0	0	0	0	0	0	0	0.07018	0.09201	0	0	0.02192	0	0	0.07375	0	0	0	0	0	0	0	0	0	0	0	0.057	0	0.01284	0.29138	0.18803	0.00617	0	0	0	0	0	0.12665	0	0.01982	0
k__Bacteria|p__Firmicutes|c__Clostridia|o__Clostridiales|f__Ruminococcaceae|g__Agathobaculum|s__Agathobaculum_butyriciproducens	2|1239|186801|186802|541000|2048137|1628085	0.11591	0.06315	0.02982	0	0	0.03783	0	0	0	0	0	0	0	0	0.07018	0.09201	0	0	0.02192	0	0	0.07375	0	0	0	0	0	0	0	0	0	0	0	0.057	0	0.01284	0.29138	0.18803	0.00617	0	0	0	0	0	0.12665	0	0.01982	0
k__Bacteria|p__Firmicutes|c__Clostridia|o__Clostridiales|f__Ruminococcaceae|g__Anaerofilum	2|1239|186801|186802|541000|52784	0	0	0	0	0	0	0	0	0	0	0	0	0	0	0	0	0	0	0	0	0	0	0	0	0	0	0	0	0	0	0	0	0	0	0	0	0	0	0	0	0	0	0	0	0	0	0	0
k__Bacteria|p__Firmicutes|c__Clostridia|o__Clostridiales|f__Ruminococcaceae|g__Anaerofilum|s__Anaerofilum_sp_An201	2|1239|186801|186802|541000|52784|1965588	0	0	0	0	0	0	0	0	0	0	0	0	0	0	0	0	0	0	0	0	0	0	0	0	0	0	0	0	0	0	0	0	0	0	0	0	0	0	0	0	0	0	0	0	0	0	0	0
k__Bacteria|p__Firmicutes|c__Clostridia|o__Clostridiales|f__Ruminococcaceae|g__Anaeromassilibacillus	2|1239|186801|186802|541000|1924093	0	0	0	0	0	0	0	0	0	0	0	0	0	0	0	0	0	0	0	0	0	0	0	0	0	0	0	0	0	0	0	0	0	0	0	0	0	0	0	0	0	0	0	0	0	0	0	0
k__Bacteria|p__Firmicutes|c__Clostridia|o__Clostridiales|f__Ruminococcaceae|g__Anaeromassilibacillus|s__Anaeromassilibacillus_sp_An172	2|1239|186801|186802|541000|1924093|1965570	0	0	0	0	0	0	0	0	0	0	0	0	0	0	0	0	0	0	0	0	0	0	0	0	0	0	0	0	0	0	0	0	0	0	0	0	0	0	0	0	0	0	0	0	0	0	0	0
k__Bacteria|p__Firmicutes|c__Clostridia|o__Clostridiales|f__Ruminococcaceae|g__Anaeromassilibacillus|s__Anaeromassilibacillus_sp_An250	2|1239|186801|186802|541000|1924093|1965604	0	0	0	0	0	0	0	0	0	0	0	0	0	0	0	0	0	0	0	0	0	0	0	0	0	0	0	0	0	0	0	0	0	0	0	0	0	0	0	0	0	0	0	0	0	0	0	0
k__Bacteria|p__Firmicutes|c__Clostridia|o__Clostridiales|f__Ruminococcaceae|g__Anaerotruncus	2|1239|186801|186802|541000|244127	0	0	0	0	0	0	0	0	0	0	0	0	0	0	0	0	0.02501	0.19466	0	0	0	0	0	0	0	0	0	0	0	0.13434	0	0	0	0	0	0	0	0	0	0	0	0	0	0	0	0	0	0
k__Bacteria|p__Firmicutes|c__Clostridia|o__Clostridiales|f__Ruminococcaceae|g__Anaerotruncus|s__Anaerotruncus_colihominis	2|1239|186801|186802|541000|244127|169435	0	0	0	0	0	0	0	0	0	0	0	0	0	0	0	0	0.02501	0	0	0	0	0	0	0	0	0	0	0	0	0	0	0	0	0	0	0	0	0	0	0	0	0	0	0	0	0	0	0
k__Bacteria|p__Firmicutes|c__Clostridia|o__Clostridiales|f__Ruminococcaceae|g__Anaerotruncus|s__Anaerotruncus_sp_CAG_528	2|1239|186801|186802|541000|244127|1262700	0	0	0	0	0	0	0	0	0	0	0	0	0	0	0	0	0	0.19466	0	0	0	0	0	0	0	0	0	0	0	0.13434	0	0	0	0	0	0	0	0	0	0	0	0	0	0	0	0	0	0
k__Bacteria|p__Firmicutes|c__Clostridia|o__Clostridiales|f__Ruminococcaceae|g__Faecalibacterium	2|1239|186801|186802|541000|216851	0.89686	1.62197	9.64885	0	1.78205	0.18663	0.41391	2.08815	0	0.2626	0	0	0.04749	0.52577	0.87187	0.52573	0.64798	0.11097	0	0.00354	0	0.74692	1.29709	0	0	0	3.63451	3.97564	0.93489	0.01674	3.27901	4.85651	1.68092	2.39736	0.58431	2.42598	2.81976	1.72927	0.89838	1.27129	0.38258	0.38095	2.91182	4.84305	1.10068	0.67692	1.76395	6.9625
k__Bacteria|p__Firmicutes|c__Clostridia|o__Clostridiales|f__Ruminococcaceae|g__Faecalibacterium|s__Faecalibacterium_prausnitzii	2|1239|186801|186802|541000|216851|853	0.89686	1.62197	9.64885	0	1.78205	0.18663	0.41391	2.08815	0	0.2626	0	0	0.04749	0.52577	0.87187	0.52573	0.64798	0.11097	0	0.00354	0	0.74692	1.29709	0	0	0	3.63451	3.97564	0.93489	0.01674	3.27901	4.85651	1.68092	2.39736	0.58431	2.42598	2.81976	1.72927	0.89838	1.27129	0.38258	0.38095	2.91182	4.84305	1.10068	0.67692	1.76395	6.9625
k__Bacteria|p__Firmicutes|c__Clostridia|o__Clostridiales|f__Ruminococcaceae|g__Flavonifractor	2|1239|186801|186802|541000|946234	0	0	0	1.22306	0.44465	0.01753	0.66396	0.13035	0	0	1.54013	0.9269	0.64222	0.61662	1.43682	0	0.62027	0.00629	0.26787	0.20661	0.693	4.93969	0	0.22492	0.07273	1.01745	0.11566	0.57979	0.00686	0	0	0.00513	0	0	0	0	0	0	0	0	0	0	0.04064	0	0	0	0	0
k__Bacteria|p__Firmicutes|c__Clostridia|o__Clostridiales|f__Ruminococcaceae|g__Flavonifractor|s__Flavonifractor_plautii	2|1239|186801|186802|541000|946234|292800	0	0	0	1.22306	0.44465	0.01753	0.66396	0.13035	0	0	1.54013	0.9269	0.64222	0.61662	1.43682	0	0.62027	0.00629	0.26787	0.20661	0.693	4.93969	0	0.22492	0.07273	1.01745	0.11566	0.57979	0.00686	0	0	0.00513	0	0	0	0	0	0	0	0	0	0	0.04064	0	0	0	0	0
k__Bacteria|p__Firmicutes|c__Clostridia|o__Clostridiales|f__Ruminococcaceae|g__Flavonifractor|s__Flavonifractor_sp_An10	2|1239|186801|186802|541000|946234|1965537	0	0	0	0	0	0	0	0	0	0	0	0	0	0	0	0	0	0	0	0	0	0	0	0	0	0	0	0	0	0	0	0	0	0	0	0	0	0	0	0	0	0	0	0	0	0	0	0
k__Bacteria|p__Firmicutes|c__Clostridia|o__Clostridiales|f__Ruminococcaceae|g__Flavonifractor|s__Flavonifractor_sp_An100	2|1239|186801|186802|541000|946234|1965538	0	0	0	0	0	0	0	0	0	0	0	0	0	0	0	0	0	0	0	0	0	0	0	0	0	0	0	0	0	0	0	0	0	0	0	0	0	0	0	0	0	0	0	0	0	0	0	0
k__Bacteria|p__Firmicutes|c__Clostridia|o__Clostridiales|f__Ruminococcaceae|g__Flavonifractor|s__Flavonifractor_sp_An306	2|1239|186801|186802|541000|946234|1965629	0	0	0	0	0	0	0	0	0	0	0	0	0	0	0	0	0	0	0	0	0	0	0	0	0	0	0	0	0	0	0	0	0	0	0	0	0	0	0	0	0	0	0	0	0	0	0	0
k__Bacteria|p__Firmicutes|c__Clostridia|o__Clostridiales|f__Ruminococcaceae|g__Flavonifractor|s__Flavonifractor_sp_An82	2|1239|186801|186802|541000|946234|1965660	0	0	0	0	0	0	0	0	0	0	0	0	0	0	0	0	0	0	0	0	0	0	0	0	0	0	0	0	0	0	0	0	0	0	0	0	0	0	0	0	0	0	0	0	0	0	0	0
k__Bacteria|p__Firmicutes|c__Clostridia|o__Clostridiales|f__Ruminococcaceae|g__Gemmiger	2|1239|186801|186802|541000|204475	0	0	0.12617	0	0	0	0	0.0088	0	0	0	0	0	0	0.19565	0	0	0	0	0	0.10923	1.12779	0	0	0	0	0	0.13273	0	0	0	0	0.01271	0	0	0.00633	0.15339	0	0.00813	0	0	0	0	0.03705	0	0	0	0.05102
k__Bacteria|p__Firmicutes|c__Clostridia|o__Clostridiales|f__Ruminococcaceae|g__Gemmiger|s__Gemmiger_formicilis	2|1239|186801|186802|541000|204475|745368	0	0	0.12617	0	0	0	0	0.0088	0	0	0	0	0	0	0.19565	0	0	0	0	0	0.10923	1.12779	0	0	0	0	0	0.13273	0	0	0	0	0.01271	0	0	0.00633	0.15339	0	0.00813	0	0	0	0	0.03705	0	0	0	0.05102
k__Bacteria|p__Firmicutes|c__Clostridia|o__Clostridiales|f__Ruminococcaceae|g__Gemmiger|s__Gemmiger_sp_An120	2|1239|186801|186802|541000|204475|1965549	0	0	0	0	0	0	0	0	0	0	0	0	0	0	0	0	0	0	0	0	0	0	0	0	0	0	0	0	0	0	0	0	0	0	0	0	0	0	0	0	0	0	0	0	0	0	0	0
k__Bacteria|p__Firmicutes|c__Clostridia|o__Clostridiales|f__Ruminococcaceae|g__Gemmiger|s__Gemmiger_sp_An194	2|1239|186801|186802|541000|204475|1965582	0	0	0	0	0	0	0	0	0	0	0	0	0	0	0	0	0	0	0	0	0	0	0	0	0	0	0	0	0	0	0	0	0	0	0	0	0	0	0	0	0	0	0	0	0	0	0	0
k__Bacteria|p__Firmicutes|c__Clostridia|o__Clostridiales|f__Ruminococcaceae|g__Gemmiger|s__Gemmiger_sp_An50	2|1239|186801|186802|541000|204475|1965639	0	0	0	0	0	0	0	0	0	0	0	0	0	0	0	0	0	0	0	0	0	0	0	0	0	0	0	0	0	0	0	0	0	0	0	0	0	0	0	0	0	0	0	0	0	0	0	0
k__Bacteria|p__Firmicutes|c__Clostridia|o__Clostridiales|f__Ruminococcaceae|g__Gemmiger|s__Gemmiger_sp_An87	2|1239|186801|186802|541000|204475|1965662	0	0	0	0	0	0	0	0	0	0	0	0	0	0	0	0	0	0	0	0	0	0	0	0	0	0	0	0	0	0	0	0	0	0	0	0	0	0	0	0	0	0	0	0	0	0	0	0
k__Bacteria|p__Firmicutes|c__Clostridia|o__Clostridiales|f__Ruminococcaceae|g__Harryflintia	2|1239|186801|186802|541000|1892380	0	0	0	0	0	0	0	0	0	0	0	0	0	0	0	0	0	0	0	0	0	0	0	0	0	0	0	0	0	0	0	0	0	0	0	0	0	0	0	0	0	0	0	0	0	0	0	0
k__Bacteria|p__Firmicutes|c__Clostridia|o__Clostridiales|f__Ruminococcaceae|g__Harryflintia|s__Harryflintia_acetispora	2|1239|186801|186802|541000|1892380|1849041	0	0	0	0	0	0	0	0	0	0	0	0	0	0	0	0	0	0	0	0	0	0	0	0	0	0	0	0	0	0	0	0	0	0	0	0	0	0	0	0	0	0	0	0	0	0	0	0
k__Bacteria|p__Firmicutes|c__Clostridia|o__Clostridiales|f__Ruminococcaceae|g__Pseudoflavonifractor	2|1239|186801|186802|541000|1017280	0	0	0	0	0	0	0	0	0	0	0	0	0	0	0	0	0	0	0	0	0	0	0	0	0	0	0	0	0	0	0	0	0	0	0	0	0	0	0	0	0	0	0	0	0	0	0	0
k__Bacteria|p__Firmicutes|c__Clostridia|o__Clostridiales|f__Ruminococcaceae|g__Pseudoflavonifractor|s__Pseudoflavonifractor_capillosus	2|1239|186801|186802|541000|1017280|106588	0	0	0	0	0	0	0	0	0	0	0	0	0	0	0	0	0	0	0	0	0	0	0	0	0	0	0	0	0	0	0	0	0	0	0	0	0	0	0	0	0	0	0	0	0	0	0	0
k__Bacteria|p__Firmicutes|c__Clostridia|o__Clostridiales|f__Ruminococcaceae|g__Pseudoflavonifractor|s__Pseudoflavonifractor_sp_An184	2|1239|186801|186802|541000|1017280|1965576	0	0	0	0	0	0	0	0	0	0	0	0	0	0	0	0	0	0	0	0	0	0	0	0	0	0	0	0	0	0	0	0	0	0	0	0	0	0	0	0	0	0	0	0	0	0	0	0
k__Bacteria|p__Firmicutes|c__Clostridia|o__Clostridiales|f__Ruminococcaceae|g__Ruminococcaceae_unclassified	2|1239|186801|186802|541000|	0.66825	1.30945	0	0.04528	0	0.01943	0.10662	0.04441	0	0	0.03857	0.02098	0.21179	0.07916	0.40198	0.05846	0	0.55971	0	0	0	0	5.26545	0	0	0.16531	0	0	0	0.77347	0	0	0	0	0	0.04054	0.22955	0	0	0	0	0	3.38963	0	0.01479	0	0	0
k__Bacteria|p__Firmicutes|c__Clostridia|o__Clostridiales|f__Ruminococcaceae|g__Ruminococcaceae_unclassified|s__Clostridium_leptum	2|1239|186801|186802|541000||1535	0	0	0	0	0	0	0	0	0	0	0	0	0	0	0	0	0	0	0	0	0	0	0	0	0	0	0	0	0	0	0	0	0	0	0	0.04054	0	0	0	0	0	0	0	0	0	0	0	0
k__Bacteria|p__Firmicutes|c__Clostridia|o__Clostridiales|f__Ruminococcaceae|g__Ruminococcaceae_unclassified|s__Clostridium_methylpentosum	2|1239|186801|186802|541000||84026	0	0	0	0	0	0	0	0	0	0	0	0	0	0	0	0	0	0	0	0	0	0	0	0	0	0	0	0	0	0	0	0	0	0	0	0	0	0	0	0	0	0	0	0	0	0	0	0
k__Bacteria|p__Firmicutes|c__Clostridia|o__Clostridiales|f__Ruminococcaceae|g__Ruminococcaceae_unclassified|s__Eubacterium_siraeum	2|1239|186801|186802|541000||39492	0.66825	1.30945	0	0	0	0	0	0.04441	0	0	0	0	0.02021	0	0.40198	0	0	0.55971	0	0	0	0	5.26545	0	0	0	0	0	0	0.77347	0	0	0	0	0	0	0.22955	0	0	0	0	0	3.38963	0	0.01479	0	0	0
k__Bacteria|p__Firmicutes|c__Clostridia|o__Clostridiales|f__Ruminococcaceae|g__Ruminococcaceae_unclassified|s__Ruminococcaceae_bacterium_D16	2|1239|186801|186802|541000||552398	0	0	0	0	0	0	0	0	0	0	0	0	0	0	0	0	0	0	0	0	0	0	0	0	0	0	0	0	0	0	0	0	0	0	0	0	0	0	0	0	0	0	0	0	0	0	0	0
k__Bacteria|p__Firmicutes|c__Clostridia|o__Clostridiales|f__Ruminococcaceae|g__Ruminococcaceae_unclassified|s__Ruminococcaceae_bacterium_D5	2|1239|186801|186802|541000||1520815	0	0	0	0.04528	0	0.01943	0.10662	0	0	0	0.03857	0.02098	0.19158	0.07916	0	0.05846	0	0	0	0	0	0	0	0	0	0.16531	0	0	0	0	0	0	0	0	0	0	0	0	0	0	0	0	0	0	0	0	0	0
k__Bacteria|p__Firmicutes|c__Clostridia|o__Clostridiales|f__Ruminococcaceae|g__Ruminococcus	2|1239|186801|186802|541000|1263	3.52218	7.55198	1.51988	0.12589	0	0.07171	0.16344	0	0.18922	0.87549	0.27236	0.12477	0.56794	0.21076	0.09491	0.17749	0.06238	11.2618	0	0	5.47624	0.44022	0.28959	0	0	0.32055	0.37382	2.07655	0.22632	11.9369	0.62146	2.09178	0.12528	0.01765	0.48465	1.01205	9.41811	0.21105	0	0	0	0	0.5764	0.5871	0	0	0	0.19897
k__Bacteria|p__Firmicutes|c__Clostridia|o__Clostridiales|f__Ruminococcaceae|g__Ruminococcus|s__Ruminococcus_bicirculans	2|1239|186801|186802|541000|1263|1160721	0.2605	0.66254	0	0	0	0	0	0	0	0	0	0	0	0	0	0	0.06238	0	0	0	0.28427	0	0	0	0	0	0.37382	1.30858	0	0	0.00342	0	0	0.01765	0	0.90413	0	0.17207	0	0	0	0	0	0.14991	0	0	0	0
k__Bacteria|p__Firmicutes|c__Clostridia|o__Clostridiales|f__Ruminococcaceae|g__Ruminococcus|s__Ruminococcus_bromii	2|1239|186801|186802|541000|1263|40518	0.45112	0.82086	0	0.12589	0	0.07171	0.07198	0	0	0.87549	0.27236	0.12477	0.08104	0.09748	0.09491	0.17749	0	4.58835	0	0	5.19197	0.44022	0.28959	0	0	0.14142	0	0.76797	0	5.37327	0.22259	2.09178	0.12528	0	0.48022	0.01013	9.2527	0.03898	0	0	0	0	0.5764	0.05752	0	0	0	0.19897
k__Bacteria|p__Firmicutes|c__Clostridia|o__Clostridiales|f__Ruminococcaceae|g__Ruminococcus|s__Ruminococcus_callidus	2|1239|186801|186802|541000|1263|40519	0	0	0	0	0	0	0	0	0	0	0	0	0	0	0	0	0	0	0	0	0	0	0	0	0	0	0	0	0	0	0	0	0	0	0	0	0	0	0	0	0	0	0	0	0	0	0	0
k__Bacteria|p__Firmicutes|c__Clostridia|o__Clostridiales|f__Ruminococcaceae|g__Ruminococcus|s__Ruminococcus_champanellensis	2|1239|186801|186802|541000|1263|1161942	0	0	0	0	0	0	0	0	0	0	0	0	0.4869	0	0	0	0	3.91451	0	0	0	0	0	0	0	0.17913	0	0	0	3.68627	0.17809	0	0	0	0	0	0	0	0	0	0	0	0	0	0	0	0	0
k__Bacteria|p__Firmicutes|c__Clostridia|o__Clostridiales|f__Ruminococcaceae|g__Ruminococcus|s__Ruminococcus_lactaris	2|1239|186801|186802|541000|1263|46228	0	0	0.11695	0	0	0	0	0	0	0	0	0	0	0	0	0	0	0	0	0	0	0	0	0	0	0	0	0	0	0	0	0	0	0	0	0	0.01139	0	0	0	0	0	0	0	0	0	0	0
k__Bacteria|p__Firmicutes|c__Clostridia|o__Clostridiales|f__Ruminococcaceae|g__Ruminococcus|s__Ruminococcus_obeum_CAG_39	2|1239|186801|186802|541000|1263|1263107	0	0.01607	0	0	0	0	0	0	0	0	0	0	0	0	0	0	0	0	0	0	0	0	0	0	0	0	0	0	0	0	0	0	0	0	0	0	0	0	0	0	0	0	0	0	0	0	0	0
k__Bacteria|p__Firmicutes|c__Clostridia|o__Clostridiales|f__Ruminococcaceae|g__Ruminococcus|s__Ruminococcus_sp_CAG_330	2|1239|186801|186802|541000|1263|1262954	0	0	0	0	0	0	0	0	0	0	0	0	0	0	0	0	0	0	0	0	0	0	0	0	0	0	0	0	0	0	0	0	0	0	0.00443	0.09779	0	0	0	0	0	0	0	0.37967	0	0	0	0
k__Bacteria|p__Firmicutes|c__Clostridia|o__Clostridiales|f__Ruminococcaceae|g__Ruminococcus|s__Ruminococcus_sp_CAG_403	2|1239|186801|186802|541000|1263|1262958	0	0	0	0	0	0	0	0	0	0	0	0	0	0	0	0	0	0	0	0	0	0	0	0	0	0	0	0	0	0	0	0	0	0	0	0	0	0	0	0	0	0	0	0	0	0	0	0
k__Bacteria|p__Firmicutes|c__Clostridia|o__Clostridiales|f__Ruminococcaceae|g__Ruminococcus|s__Ruminococcus_sp_CAG_488	2|1239|186801|186802|541000|1263|1262959	2.77101	6.04063	1.40294	0	0	0	0.09146	0	0	0	0	0	0	0.11328	0	0	0	2.75893	0	0	0	0	0	0	0	0	0	0	0.22632	2.87736	0.04271	0	0	0	0	0	0	0	0	0	0	0	0	0	0	0	0	0
k__Bacteria|p__Firmicutes|c__Clostridia|o__Clostridiales|f__Ruminococcaceae|g__Ruminococcus|s__Ruminococcus_sp_CAG_563	2|1239|186801|186802|541000|1263|1262961	0.03955	0.01187	0	0	0	0	0	0	0.18922	0	0	0	0	0	0	0	0	0	0	0	0	0	0	0	0	0	0	0	0	0	0.17465	0	0	0	0	0	0.15402	0	0	0	0	0	0	0	0	0	0	0
k__Bacteria|p__Firmicutes|c__Clostridia|o__Clostridiales|f__Ruminococcaceae|g__Ruminococcus|s__Ruminococcus_sp_CAG_579	2|1239|186801|186802|541000|1263|1262963	0	0	0	0	0	0	0	0	0	0	0	0	0	0	0	0	0	0	0	0	0	0	0	0	0	0	0	0	0	0	0	0	0	0	0	0	0	0	0	0	0	0	0	0	0	0	0	0
k__Bacteria|p__Firmicutes|c__Clostridia|o__Clostridiales|f__Ruminococcaceae|g__Ruminococcus|s__Ruminococcus_sp_CAG_624	2|1239|186801|186802|541000|1263|1262965	0	0	0	0	0	0	0	0	0	0	0	0	0	0	0	0	0	0	0	0	0	0	0	0	0	0	0	0	0	0	0	0	0	0	0	0	0	0	0	0	0	0	0	0	0	0	0	0
k__Bacteria|p__Firmicutes|c__Clostridia|o__Clostridiales|f__Ruminococcaceae|g__Ruthenibacterium	2|1239|186801|186802|541000|1905344	0.09894	0	0.28302	1.45511	0	0.12428	1.53582	0.12823	0.78571	0	2.21102	1.23196	1.73589	1.34613	0.94295	0.23838	0.02276	0.08595	0	0	0.62938	0	0.14108	0	0	2.36582	0	2.0512	0	0	0	0	0	0	0	0	0	0	0	0	0	0	0	0	0.00521	0	0	0
k__Bacteria|p__Firmicutes|c__Clostridia|o__Clostridiales|f__Ruminococcaceae|g__Ruthenibacterium|s__Ruthenibacterium_lactatiformans	2|1239|186801|186802|541000|1905344|1550024	0.09894	0	0.28302	1.45511	0	0.12428	1.53582	0.12823	0.78571	0	2.21102	1.23196	1.73589	1.34613	0.94295	0.23838	0.02276	0.08595	0	0	0.62938	0	0.14108	0	0	2.36582	0	2.0512	0	0	0	0	0	0	0	0	0	0	0	0	0	0	0	0	0.00521	0	0	0
k__Bacteria|p__Firmicutes|c__Clostridia|o__Clostridiales|f__Ruminococcaceae|g__Subdoligranulum	2|1239|186801|186802|541000|292632	0	0	0	0	0	0	0	0	0	0	0	0	0	0	0	0	0	0	0	0	0	0	0	0	0	0	0	0	0	0	0	0	0	0	0	0	0	0	0	0	0	0	0	0	0	0	0	0
k__Bacteria|p__Firmicutes|c__Clostridia|o__Clostridiales|f__Ruminococcaceae|g__Subdoligranulum|s__Subdoligranulum_variabile	2|1239|186801|186802|541000|292632|214851	0	0	0	0	0	0	0	0	0	0	0	0	0	0	0	0	0	0	0	0	0	0	0	0	0	0	0	0	0	0	0	0	0	0	0	0	0	0	0	0	0	0	0	0	0	0	0	0
k__Bacteria|p__Firmicutes|c__Erysipelotrichia	2|1239|526524	0.42781	0.73774	0.02022	0.00326	0	0.02513	0.14291	0	0	0	0.06004	0	0.06304	0.12896	0.07689	0.05272	0.129	0.15398	0	0.00642	0.2242	0	0.92865	0	0	0.04065	0	0	0.25559	0.12981	0.08881	0.07043	0.01699	0.03299	0	0.31026	0.0799	0	0.78527	0.00614	0	0.04305	0	0	0	0.21677	0	0
k__Bacteria|p__Firmicutes|c__Erysipelotrichia|o__Erysipelotrichales	2|1239|526524|526525	0.42781	0.73774	0.02022	0.00326	0	0.02513	0.14291	0	0	0	0.06004	0	0.06304	0.12896	0.07689	0.05272	0.129	0.15398	0	0.00642	0.2242	0	0.92865	0	0	0.04065	0	0	0.25559	0.12981	0.08881	0.07043	0.01699	0.03299	0	0.31026	0.0799	0	0.78527	0.00614	0	0.04305	0	0	0	0.21677	0	0
k__Bacteria|p__Firmicutes|c__Erysipelotrichia|o__Erysipelotrichales|f__Erysipelotrichaceae	2|1239|526524|526525|128827	0.42781	0.73774	0.02022	0.00326	0	0.02513	0.14291	0	0	0	0.06004	0	0.06304	0.12896	0.07689	0.05272	0.129	0.15398	0	0.00642	0.2242	0	0.92865	0	0	0.04065	0	0	0.25559	0.12981	0.08881	0.07043	0.01699	0.03299	0	0.31026	0.0799	0	0.78527	0.00614	0	0.04305	0	0	0	0.21677	0	0
k__Bacteria|p__Firmicutes|c__Erysipelotrichia|o__Erysipelotrichales|f__Erysipelotrichaceae|g__Absiella	2|1239|526524|526525|128827|2057233	0	0	0	0	0	0	0	0	0	0	0	0	0	0	0	0	0	0	0	0	0	0	0	0	0	0	0	0	0	0	0	0	0	0	0	0	0	0	0	0	0	0	0	0	0	0	0	0
k__Bacteria|p__Firmicutes|c__Erysipelotrichia|o__Erysipelotrichales|f__Erysipelotrichaceae|g__Absiella|s__Absiella_dolichum	2|1239|526524|526525|128827|2057233|31971	0	0	0	0	0	0	0	0	0	0	0	0	0	0	0	0	0	0	0	0	0	0	0	0	0	0	0	0	0	0	0	0	0	0	0	0	0	0	0	0	0	0	0	0	0	0	0	0
k__Bacteria|p__Firmicutes|c__Erysipelotrichia|o__Erysipelotrichales|f__Erysipelotrichaceae|g__Bulleidia	2|1239|526524|526525|128827|118747	0	0	0	0	0	0	0	0	0	0	0	0	0	0	0	0	0	0	0	0	0	0	0	0	0	0	0	0	0	0	0	0	0	0	0	0	0	0	0	0	0	0	0	0	0	0	0	0
k__Bacteria|p__Firmicutes|c__Erysipelotrichia|o__Erysipelotrichales|f__Erysipelotrichaceae|g__Bulleidia|s__Bulleidia_extructa	2|1239|526524|526525|128827|118747|118748	0	0	0	0	0	0	0	0	0	0	0	0	0	0	0	0	0	0	0	0	0	0	0	0	0	0	0	0	0	0	0	0	0	0	0	0	0	0	0	0	0	0	0	0	0	0	0	0
k__Bacteria|p__Firmicutes|c__Erysipelotrichia|o__Erysipelotrichales|f__Erysipelotrichaceae|g__Candidatus_Stoquefichus	2|1239|526524|526525|128827|1470349	0	0	0	0	0	0	0	0	0	0	0	0	0	0	0	0	0	0	0	0	0	0	0	0	0	0	0	0	0	0	0	0	0	0	0	0	0	0	0	0	0	0	0	0	0	0	0	0
k__Bacteria|p__Firmicutes|c__Erysipelotrichia|o__Erysipelotrichales|f__Erysipelotrichaceae|g__Candidatus_Stoquefichus|s__Candidatus_Stoquefichus_sp_KLE1796	2|1239|526524|526525|128827|1470349|1574263	0	0	0	0	0	0	0	0	0	0	0	0	0	0	0	0	0	0	0	0	0	0	0	0	0	0	0	0	0	0	0	0	0	0	0	0	0	0	0	0	0	0	0	0	0	0	0	0
k__Bacteria|p__Firmicutes|c__Erysipelotrichia|o__Erysipelotrichales|f__Erysipelotrichaceae|g__Catenibacterium	2|1239|526524|526525|128827|135858	0.22908	0.38542	0.02022	0	0	0.02513	0	0	0	0	0.0271	0	0.05451	0	0	0.05272	0	0.15398	0	0	0	0	0.23918	0	0	0.04065	0	0	0	0.12981	0.08881	0.07043	0.01699	0	0	0.30588	0.0799	0	0.06916	0	0	0.04305	0	0	0	0.21677	0	0
k__Bacteria|p__Firmicutes|c__Erysipelotrichia|o__Erysipelotrichales|f__Erysipelotrichaceae|g__Catenibacterium|s__Catenibacterium_mitsuokai	2|1239|526524|526525|128827|135858|100886	0.22908	0.38542	0.02022	0	0	0.02513	0	0	0	0	0.0271	0	0.05451	0	0	0.05272	0	0.15398	0	0	0	0	0.23918	0	0	0.04065	0	0	0	0.12981	0.08881	0.07043	0.01699	0	0	0.30588	0.0799	0	0.06916	0	0	0.04305	0	0	0	0.21677	0	0
k__Bacteria|p__Firmicutes|c__Erysipelotrichia|o__Erysipelotrichales|f__Erysipelotrichaceae|g__Coprobacillus	2|1239|526524|526525|128827|100883	0	0	0	0	0	0	0	0	0	0	0	0	0	0	0	0	0	0	0	0	0	0	0	0	0	0	0	0	0	0	0	0	0	0	0	0	0	0	0	0	0	0	0	0	0	0	0	0
k__Bacteria|p__Firmicutes|c__Erysipelotrichia|o__Erysipelotrichales|f__Erysipelotrichaceae|g__Coprobacillus|s__Coprobacillus_cateniformis	2|1239|526524|526525|128827|100883|100884	0	0	0	0	0	0	0	0	0	0	0	0	0	0	0	0	0	0	0	0	0	0	0	0	0	0	0	0	0	0	0	0	0	0	0	0	0	0	0	0	0	0	0	0	0	0	0	0
k__Bacteria|p__Firmicutes|c__Erysipelotrichia|o__Erysipelotrichales|f__Erysipelotrichaceae|g__Dielma	2|1239|526524|526525|128827|1472649	0	0	0	0	0	0	0	0	0	0	0	0	0	0	0	0	0	0	0	0	0	0	0	0	0	0	0	0	0	0	0	0	0	0	0	0	0	0	0	0	0	0	0	0	0	0	0	0
k__Bacteria|p__Firmicutes|c__Erysipelotrichia|o__Erysipelotrichales|f__Erysipelotrichaceae|g__Dielma|s__Dielma_fastidiosa	2|1239|526524|526525|128827|1472649|1034346	0	0	0	0	0	0	0	0	0	0	0	0	0	0	0	0	0	0	0	0	0	0	0	0	0	0	0	0	0	0	0	0	0	0	0	0	0	0	0	0	0	0	0	0	0	0	0	0
k__Bacteria|p__Firmicutes|c__Erysipelotrichia|o__Erysipelotrichales|f__Erysipelotrichaceae|g__Eggerthia	2|1239|526524|526525|128827|1279384	0	0	0	0	0	0	0	0	0	0	0	0	0	0	0	0	0	0	0	0	0	0	0	0	0	0	0	0	0	0	0	0	0	0	0	0	0	0	0	0	0	0	0	0	0	0	0	0
k__Bacteria|p__Firmicutes|c__Erysipelotrichia|o__Erysipelotrichales|f__Erysipelotrichaceae|g__Eggerthia|s__Eggerthia_catenaformis	2|1239|526524|526525|128827|1279384|31973	0	0	0	0	0	0	0	0	0	0	0	0	0	0	0	0	0	0	0	0	0	0	0	0	0	0	0	0	0	0	0	0	0	0	0	0	0	0	0	0	0	0	0	0	0	0	0	0
k__Bacteria|p__Firmicutes|c__Erysipelotrichia|o__Erysipelotrichales|f__Erysipelotrichaceae|g__Erysipelatoclostridium	2|1239|526524|526525|128827|1505663	0	0	0	0	0	0	0	0	0	0	0	0	0	0	0.07689	0	0.129	0	0	0	0	0	0	0	0	0	0	0	0	0	0	0	0	0	0	0	0	0	0	0	0	0	0	0	0	0	0	0
k__Bacteria|p__Firmicutes|c__Erysipelotrichia|o__Erysipelotrichales|f__Erysipelotrichaceae|g__Erysipelatoclostridium|s__Clostridium_innocuum	2|1239|526524|526525|128827|1505663|1522	0	0	0	0	0	0	0	0	0	0	0	0	0	0	0.07634	0	0	0	0	0	0	0	0	0	0	0	0	0	0	0	0	0	0	0	0	0	0	0	0	0	0	0	0	0	0	0	0	0
k__Bacteria|p__Firmicutes|c__Erysipelotrichia|o__Erysipelotrichales|f__Erysipelotrichaceae|g__Erysipelatoclostridium|s__Clostridium_spiroforme	2|1239|526524|526525|128827|1505663|29348	0	0	0	0	0	0	0	0	0	0	0	0	0	0	0	0	0	0	0	0	0	0	0	0	0	0	0	0	0	0	0	0	0	0	0	0	0	0	0	0	0	0	0	0	0	0	0	0
k__Bacteria|p__Firmicutes|c__Erysipelotrichia|o__Erysipelotrichales|f__Erysipelotrichaceae|g__Erysipelatoclostridium|s__Erysipelatoclostridium_ramosum	2|1239|526524|526525|128827|1505663|1547	0	0	0	0	0	0	0	0	0	0	0	0	0	0	0.00055	0	0.129	0	0	0	0	0	0	0	0	0	0	0	0	0	0	0	0	0	0	0	0	0	0	0	0	0	0	0	0	0	0	0
k__Bacteria|p__Firmicutes|c__Erysipelotrichia|o__Erysipelotrichales|f__Erysipelotrichaceae|g__Erysipelothrix	2|1239|526524|526525|128827|1647	0	0	0	0	0	0	0	0	0	0	0	0	0	0	0	0	0	0	0	0	0	0	0	0	0	0	0	0	0	0	0	0	0	0	0	0	0	0	0	0	0	0	0	0	0	0	0	0
k__Bacteria|p__Firmicutes|c__Erysipelotrichia|o__Erysipelotrichales|f__Erysipelotrichaceae|g__Erysipelothrix|s__Erysipelothrix_larvae	2|1239|526524|526525|128827|1647|1514105	0	0	0	0	0	0	0	0	0	0	0	0	0	0	0	0	0	0	0	0	0	0	0	0	0	0	0	0	0	0	0	0	0	0	0	0	0	0	0	0	0	0	0	0	0	0	0	0
k__Bacteria|p__Firmicutes|c__Erysipelotrichia|o__Erysipelotrichales|f__Erysipelotrichaceae|g__Faecalicoccus	2|1239|526524|526525|128827|1573536	0	0	0	0	0	0	0	0	0	0	0	0	0	0	0	0	0	0	0	0	0	0	0	0	0	0	0	0	0	0	0	0	0	0	0	0	0	0	0	0	0	0	0	0	0	0	0	0
k__Bacteria|p__Firmicutes|c__Erysipelotrichia|o__Erysipelotrichales|f__Erysipelotrichaceae|g__Faecalicoccus|s__Faecalicoccus_pleomorphus	2|1239|526524|526525|128827|1573536|1323	0	0	0	0	0	0	0	0	0	0	0	0	0	0	0	0	0	0	0	0	0	0	0	0	0	0	0	0	0	0	0	0	0	0	0	0	0	0	0	0	0	0	0	0	0	0	0	0
k__Bacteria|p__Firmicutes|c__Erysipelotrichia|o__Erysipelotrichales|f__Erysipelotrichaceae|g__Faecalitalea	2|1239|526524|526525|128827|1573534	0	0	0	0	0	0	0	0	0	0	0	0	0	0	0	0	0	0	0	0	0	0	0	0	0	0	0	0	0	0	0	0	0	0	0	0	0	0	0	0	0	0	0	0	0	0	0	0
k__Bacteria|p__Firmicutes|c__Erysipelotrichia|o__Erysipelotrichales|f__Erysipelotrichaceae|g__Faecalitalea|s__Faecalitalea_cylindroides	2|1239|526524|526525|128827|1573534|39483	0	0	0	0	0	0	0	0	0	0	0	0	0	0	0	0	0	0	0	0	0	0	0	0	0	0	0	0	0	0	0	0	0	0	0	0	0	0	0	0	0	0	0	0	0	0	0	0
k__Bacteria|p__Firmicutes|c__Erysipelotrichia|o__Erysipelotrichales|f__Erysipelotrichaceae|g__Holdemanella	2|1239|526524|526525|128827|1573535	0.19873	0.35232	0	0.00326	0	0	0.12629	0	0	0	0.03294	0	0.00852	0.12401	0	0	0	0	0	0.00642	0.2242	0	0	0	0	0	0	0	0.2445	0	0	0	0	0.02558	0	0.00438	0	0	0.71611	0.00614	0	0	0	0	0	0	0	0
k__Bacteria|p__Firmicutes|c__Erysipelotrichia|o__Erysipelotrichales|f__Erysipelotrichaceae|g__Holdemanella|s__Holdemanella_biformis	2|1239|526524|526525|128827|1573535|1735	0.19873	0.35232	0	0.00326	0	0	0.12629	0	0	0	0.03294	0	0.00852	0.12401	0	0	0	0	0	0.00642	0.2242	0	0	0	0	0	0	0	0.2445	0	0	0	0	0.02558	0	0.00438	0	0	0.71611	0.00614	0	0	0	0	0	0	0	0
k__Bacteria|p__Firmicutes|c__Erysipelotrichia|o__Erysipelotrichales|f__Erysipelotrichaceae|g__Holdemania	2|1239|526524|526525|128827|61170	0	0	0	0	0	0	0	0	0	0	0	0	0	0	0	0	0	0	0	0	0	0	0	0	0	0	0	0	0	0	0	0	0	0	0	0	0	0	0	0	0	0	0	0	0	0	0	0
k__Bacteria|p__Firmicutes|c__Erysipelotrichia|o__Erysipelotrichales|f__Erysipelotrichaceae|g__Holdemania|s__Holdemania_filiformis	2|1239|526524|526525|128827|61170|61171	0	0	0	0	0	0	0	0	0	0	0	0	0	0	0	0	0	0	0	0	0	0	0	0	0	0	0	0	0	0	0	0	0	0	0	0	0	0	0	0	0	0	0	0	0	0	0	0
k__Bacteria|p__Firmicutes|c__Erysipelotrichia|o__Erysipelotrichales|f__Erysipelotrichaceae|g__Massiliomicrobiota	2|1239|526524|526525|128827|1924110	0	0	0	0	0	0	0	0	0	0	0	0	0	0	0	0	0	0	0	0	0	0	0	0	0	0	0	0	0	0	0	0	0	0	0	0	0	0	0	0	0	0	0	0	0	0	0	0
k__Bacteria|p__Firmicutes|c__Erysipelotrichia|o__Erysipelotrichales|f__Erysipelotrichaceae|g__Massiliomicrobiota|s__Massiliomicrobiota_timonensis	2|1239|526524|526525|128827|1924110|1776392	0	0	0	0	0	0	0	0	0	0	0	0	0	0	0	0	0	0	0	0	0	0	0	0	0	0	0	0	0	0	0	0	0	0	0	0	0	0	0	0	0	0	0	0	0	0	0	0
k__Bacteria|p__Firmicutes|c__Erysipelotrichia|o__Erysipelotrichales|f__Erysipelotrichaceae|g__Solobacterium	2|1239|526524|526525|128827|123375	0	0	0	0	0	0	0.01662	0	0	0	0	0	0	0.00494	0	0	0	0	0	0	0	0	0.68947	0	0	0	0	0	0.01109	0	0	0	0	0	0	0	0	0	0	0	0	0	0	0	0	0	0	0
k__Bacteria|p__Firmicutes|c__Erysipelotrichia|o__Erysipelotrichales|f__Erysipelotrichaceae|g__Solobacterium|s__Solobacterium_moorei	2|1239|526524|526525|128827|123375|102148	0	0	0	0	0	0	0.01662	0	0	0	0	0	0	0.00494	0	0	0	0	0	0	0	0	0.68947	0	0	0	0	0	0.01109	0	0	0	0	0	0	0	0	0	0	0	0	0	0	0	0	0	0	0
k__Bacteria|p__Firmicutes|c__Erysipelotrichia|o__Erysipelotrichales|f__Erysipelotrichaceae|g__Turicibacter	2|1239|526524|526525|128827|191303	0	0	0	0	0	0	0	0	0	0	0	0	0	0	0	0	0	0	0	0	0	0	0	0	0	0	0	0	0	0	0	0	0	0.00741	0	0	0	0	0	0	0	0	0	0	0	0	0	0
k__Bacteria|p__Firmicutes|c__Erysipelotrichia|o__Erysipelotrichales|f__Erysipelotrichaceae|g__Turicibacter|s__Turicibacter_sanguinis	2|1239|526524|526525|128827|191303|154288	0	0	0	0	0	0	0	0	0	0	0	0	0	0	0	0	0	0	0	0	0	0	0	0	0	0	0	0	0	0	0	0	0	0.00741	0	0	0	0	0	0	0	0	0	0	0	0	0	0
k__Bacteria|p__Firmicutes|c__Firmicutes_unclassified	2|1239|	10.165	18.6936	0.98115	0.291	0	0.7493	0.51933	1.11476	0.04188	1.0726	0.48963	0.25074	0.83428	0.43727	1.62322	1.86418	0	7.3223	0	0	0.0132	0	1.36941	0	0	0.62662	0	0.66718	0	7.07239	0.52776	0	0	0	0.06624	0.08932	0.16042	0.3546	0	0.04307	0	0	0	0	0.0341	0.15394	0.00442	0.34544
k__Bacteria|p__Firmicutes|c__Firmicutes_unclassified|o__Firmicutes_unclassified	2|1239||	10.165	18.6936	0.98115	0.291	0	0.7493	0.51933	1.11476	0.04188	1.0726	0.48963	0.25074	0.83428	0.43727	1.62322	1.86418	0	7.3223	0	0	0.0132	0	1.36941	0	0	0.62662	0	0.66718	0	7.07239	0.52776	0	0	0	0.06624	0.08932	0.16042	0.3546	0	0.04307	0	0	0	0	0.0341	0.15394	0.00442	0.34544
k__Bacteria|p__Firmicutes|c__Firmicutes_unclassified|o__Firmicutes_unclassified|f__Firmicutes_unclassified	2|1239|||	10.165	18.6936	0.98115	0.291	0	0.7493	0.51933	1.11476	0.04188	1.0726	0.48963	0.25074	0.83428	0.43727	1.62322	1.86418	0	7.3223	0	0	0.0132	0	1.36941	0	0	0.62662	0	0.66718	0	7.07239	0.52776	0	0	0	0.06624	0.08932	0.16042	0.3546	0	0.04307	0	0	0	0	0.0341	0.15394	0.00442	0.34544
k__Bacteria|p__Firmicutes|c__Firmicutes_unclassified|o__Firmicutes_unclassified|f__Firmicutes_unclassified|g__Firmicutes_unclassified	2|1239||||	10.165	18.6936	0.98115	0.291	0	0.7493	0.51933	1.11476	0.04188	1.0726	0.48963	0.25074	0.83428	0.43727	1.62322	1.86418	0	7.3223	0	0	0.0132	0	1.36941	0	0	0.62662	0	0.66718	0	7.07239	0.52776	0	0	0	0.06624	0.08932	0.16042	0.3546	0	0.04307	0	0	0	0	0.0341	0.15394	0.00442	0.34544
k__Bacteria|p__Firmicutes|c__Firmicutes_unclassified|o__Firmicutes_unclassified|f__Firmicutes_unclassified|g__Firmicutes_unclassified|s__Firmicutes_bacterium_CAG_110	2|1239|||||1263000	0.12495	0.10966	0.728	0.19291	0	0.01127	0.28642	0	0	0.06229	0.25561	0.12854	0.27941	0.26626	0	0	0	0.47381	0	0	0	0	0	0	0	0.3514	0	0	0	0.2317	0.20402	0	0	0	0	0.00595	0.09372	0	0	0	0	0	0	0	0	0	0	0.03038
k__Bacteria|p__Firmicutes|c__Firmicutes_unclassified|o__Firmicutes_unclassified|f__Firmicutes_unclassified|g__Firmicutes_unclassified|s__Firmicutes_bacterium_CAG_145	2|1239|||||1263005	0	0	0	0	0	0	0	0	0	0	0	0	0	0	1.57543	0	0	0	0	0	0	0	0	0	0	0	0	0	0	0	0	0	0	0	0	0	0	0	0	0	0	0	0	0	0	0	0	0
k__Bacteria|p__Firmicutes|c__Firmicutes_unclassified|o__Firmicutes_unclassified|f__Firmicutes_unclassified|g__Firmicutes_unclassified|s__Firmicutes_bacterium_CAG_170	2|1239|||||1263006	5.33678	10.3109	0.22935	0.0342	0	0.38637	0.12193	0.12892	0	1.01031	0.08165	0.04557	0.086	0.09111	0.03982	0.90299	0	0.00972	0	0	0	0	0.32793	0	0	0.1451	0	0	0	0	0.23383	0	0	0	0.00921	0.08337	0.03592	0	0	0	0	0	0	0	0	0	0	0.23726
k__Bacteria|p__Firmicutes|c__Firmicutes_unclassified|o__Firmicutes_unclassified|f__Firmicutes_unclassified|g__Firmicutes_unclassified|s__Firmicutes_bacterium_CAG_238	2|1239|||||1263011	0.15964	0.03739	0	0.0639	0	0.17611	0.09724	0	0.04188	0	0.15238	0.07664	0.27573	0.07457	0	0.32239	0	0	0	0	0	0	0	0	0	0.12231	0	0	0	0	0	0	0	0	0	0	0	0	0	0	0	0	0	0	0	0	0	0
k__Bacteria|p__Firmicutes|c__Firmicutes_unclassified|o__Firmicutes_unclassified|f__Firmicutes_unclassified|g__Firmicutes_unclassified|s__Firmicutes_bacterium_CAG_424	2|1239|||||1263022	0	0	0	0	0	0	0	0	0	0	0	0	0	0	0	0	0	0	0	0	0	0	0	0	0	0	0	0	0	0	0	0	0	0	0	0	0	0	0	0	0	0	0	0	0	0	0	0
k__Bacteria|p__Firmicutes|c__Firmicutes_unclassified|o__Firmicutes_unclassified|f__Firmicutes_unclassified|g__Firmicutes_unclassified|s__Firmicutes_bacterium_CAG_534	2|1239|||||1263027	1.49142	2.64189	0	0	0	0.14728	0	0	0	0	0	0	0.09565	0	0	0.49334	0	0	0	0	0	0	0	0	0	0.00781	0	0	0	0	0	0	0	0	0	0	0	0	0	0	0	0	0	0	0	0	0	0
k__Bacteria|p__Firmicutes|c__Firmicutes_unclassified|o__Firmicutes_unclassified|f__Firmicutes_unclassified|g__Firmicutes_unclassified|s__Firmicutes_bacterium_CAG_555	2|1239|||||1263030	0.12252	0.15047	0	0	0	0.02827	0	0	0	0	0	0	0	0	0	0.14546	0	0	0	0	0	0	0	0	0	0	0	0	0	0	0	0	0	0	0	0	0	0	0	0	0	0	0	0	0	0	0	0
k__Bacteria|p__Firmicutes|c__Firmicutes_unclassified|o__Firmicutes_unclassified|f__Firmicutes_unclassified|g__Firmicutes_unclassified|s__Firmicutes_bacterium_CAG_646	2|1239|||||1262995	0	0	0	0	0	0	0	0	0	0	0	0	0	0	0	0	0	0	0	0	0	0	0	0	0	0	0	0	0	0	0	0	0	0	0	0	0	0	0	0	0	0	0	0	0	0	0	0
k__Bacteria|p__Firmicutes|c__Firmicutes_unclassified|o__Firmicutes_unclassified|f__Firmicutes_unclassified|g__Firmicutes_unclassified|s__Firmicutes_bacterium_CAG_791	2|1239|||||1262993	1.79389	3.29779	0	0	0	0	0	0	0	0	0	0	0	0	0	0	0	3.11299	0	0	0	0	1.04148	0	0	0	0	0	0	2.99887	0	0	0	0	0	0	0	0	0	0	0	0	0	0	0	0.15394	0	0
k__Bacteria|p__Firmicutes|c__Firmicutes_unclassified|o__Firmicutes_unclassified|f__Firmicutes_unclassified|g__Firmicutes_unclassified|s__Firmicutes_bacterium_CAG_83	2|1239|||||1262992	0.75197	1.40568	0.0238	0	0	0	0.01157	0.98584	0	0	0	0	0.01275	0.00534	0	0	0	0	0	0	0.0132	0	0	0	0	0	0	0.66718	0	0	0.02167	0	0	0	0.05704	0	0	0.3546	0	0.04307	0	0	0	0	0.0341	0	0.00442	0.07781
k__Bacteria|p__Firmicutes|c__Firmicutes_unclassified|o__Firmicutes_unclassified|f__Firmicutes_unclassified|g__Firmicutes_unclassified|s__Firmicutes_bacterium_CAG_94	2|1239|||||1262989	0	0	0	0	0	0	0	0	0	0	0	0	0	0	0.00797	0	0	0	0	0	0	0	0	0	0	0	0	0	0	0	0	0	0	0	0	0	0	0	0	0	0	0	0	0	0	0	0	0
k__Bacteria|p__Firmicutes|c__Firmicutes_unclassified|o__Firmicutes_unclassified|f__Firmicutes_unclassified|g__Firmicutes_unclassified|s__Firmicutes_bacterium_CAG_95	2|1239|||||1262988	0.38381	0.73986	0	0	0	0	0.00217	0	0	0	0	0	0.08473	0	0	0	0	3.72578	0	0	0	0	0	0	0	0	0	0	0	3.84183	0.06824	0	0	0	0	0	0.03078	0	0	0	0	0	0	0	0	0	0	0
k__Bacteria|p__Firmicutes|c__Negativicutes	2|1239|909932	1.42021	0.84039	0.43291	3.37458	3.3516	1.9364	4.29053	14.1345	1.89553	3.95005	4.6693	3.33192	4.13629	4.08905	4.09558	2.31422	8.09091	7.4377	1.43729	0	6.55713	13.3783	20.9142	0	2.15482	4.60386	6.78091	0.00507	1.7682	7.06269	0.16645	5.06826	9.43662	4.1846	2.68908	5.12064	1.37724	3.2848	0.29766	1.60467	1.8388	3.23235	0.05762	26.9385	1.19616	0.52965	20.9154	5.61489
k__Bacteria|p__Firmicutes|c__Negativicutes|o__Acidaminococcales	2|1239|909932|1843488	0.33754	0.63305	0	1.25426	0	0	1.10997	2.58218	0.35793	0.10425	2.70599	1.48709	1.33027	1.04715	1.30472	0	0.20001	0.02499	0	0	6.10498	0	4.58477	0	0	1.65026	0	0	0	0	0.06182	0	0	0	2.68908	0	0	0.4658	0	0	0	2.34437	0.05762	0.94821	0	0	0	0
k__Bacteria|p__Firmicutes|c__Negativicutes|o__Acidaminococcales|f__Acidaminococcaceae	2|1239|909932|1843488|909930	0.33754	0.63305	0	1.25426	0	0	1.10997	2.58218	0.35793	0.10425	2.70599	1.48709	1.33027	1.04715	1.30472	0	0.20001	0.02499	0	0	6.10498	0	4.58477	0	0	1.65026	0	0	0	0	0.06182	0	0	0	2.68908	0	0	0.4658	0	0	0	2.34437	0.05762	0.94821	0	0	0	0
k__Bacteria|p__Firmicutes|c__Negativicutes|o__Acidaminococcales|f__Acidaminococcaceae|g__Acidaminococcus	2|1239|909932|1843488|909930|904	0	0	0	0	0	0	0	2.58218	0	0	0	0	0	0	1.30472	0	0	0	0	0	6.10498	0	4.58477	0	0	0	0	0	0	0	0	0	0	0	0	0	0	0	0	0	0	0	0	0.94821	0	0	0	0
k__Bacteria|p__Firmicutes|c__Negativicutes|o__Acidaminococcales|f__Acidaminococcaceae|g__Acidaminococcus|s__Acidaminococcus_fermentans	2|1239|909932|1843488|909930|904|905	0	0	0	0	0	0	0	0	0	0	0	0	0	0	0	0	0	0	0	0	0	0	0.05805	0	0	0	0	0	0	0	0	0	0	0	0	0	0	0	0	0	0	0	0	0	0	0	0	0
k__Bacteria|p__Firmicutes|c__Negativicutes|o__Acidaminococcales|f__Acidaminococcaceae|g__Acidaminococcus|s__Acidaminococcus_intestini	2|1239|909932|1843488|909930|904|187327	0	0	0	0	0	0	0	2.58218	0	0	0	0	0	0	1.30472	0	0	0	0	0	6.10498	0	0	0	0	0	0	0	0	0	0	0	0	0	0	0	0	0	0	0	0	0	0	0	0	0	0	0
k__Bacteria|p__Firmicutes|c__Negativicutes|o__Acidaminococcales|f__Acidaminococcaceae|g__Acidaminococcus|s__Acidaminococcus_sp_CAG_542	2|1239|909932|1843488|909930|904|1262687	0	0	0	0	0	0	0	0	0	0	0	0	0	0	0	0	0	0	0	0	0	0	4.52673	0	0	0	0	0	0	0	0	0	0	0	0	0	0	0	0	0	0	0	0	0.94821	0	0	0	0
k__Bacteria|p__Firmicutes|c__Negativicutes|o__Acidaminococcales|f__Acidaminococcaceae|g__Phascolarctobacterium	2|1239|909932|1843488|909930|33024	0.33754	0.63305	0	1.25426	0	0	1.10997	0	0.35793	0.10425	2.70599	1.48709	1.33027	1.04715	0	0	0.20001	0.02499	0	0	0	0	0	0	0	1.65026	0	0	0	0	0.06182	0	0	0	2.68908	0	0	0.4658	0	0	0	2.34437	0.05762	0	0	0	0	0
k__Bacteria|p__Firmicutes|c__Negativicutes|o__Acidaminococcales|f__Acidaminococcaceae|g__Phascolarctobacterium|s__Phascolarctobacterium_faecium	2|1239|909932|1843488|909930|33024|33025	0	0	0	1.25426	0	0	1.10997	0	0.35793	0.10425	2.70599	1.48709	1.16126	1.04715	0	0	0.20001	0.02499	0	0	0	0	0	0	0	1.57713	0	0	0	0	0	0	0	0	0	0	0	0.4658	0	0	0	0	0.05762	0	0	0	0	0
k__Bacteria|p__Firmicutes|c__Negativicutes|o__Acidaminococcales|f__Acidaminococcaceae|g__Phascolarctobacterium|s__Phascolarctobacterium_sp	2|1239|909932|1843488|909930|33024|2049039	0	0	0	0	0	0	0	0	0	0	0	0	0	0	0	0	0	0	0	0	0	0	0	0	0	0	0	0	0	0	0	0	0	0	0	0	0	0	0	0	0	0	0	0	0	0	0	0
k__Bacteria|p__Firmicutes|c__Negativicutes|o__Acidaminococcales|f__Acidaminococcaceae|g__Phascolarctobacterium|s__Phascolarctobacterium_sp_CAG_266	2|1239|909932|1843488|909930|33024|1262915	0	0	0	0	0	0	0	0	0	0	0	0	0	0	0	0	0	0	0	0	0	0	0	0	0	0	0	0	0	0	0	0	0	0	0	0	0	0	0	0	0	0	0	0	0	0	0	0
k__Bacteria|p__Firmicutes|c__Negativicutes|o__Acidaminococcales|f__Acidaminococcaceae|g__Phascolarctobacterium|s__Phascolarctobacterium_succinatutens	2|1239|909932|1843488|909930|33024|626940	0.33754	0.63305	0	0	0	0	0	0	0	0	0	0	0.16901	0	0	0	0	0	0	0	0	0	0	0	0	0.07313	0	0	0	0	0.06182	0	0	0	2.68908	0	0	0	0	0	0	2.34437	0	0	0	0	0	0
k__Bacteria|p__Firmicutes|c__Negativicutes|o__Selenomonadales	2|1239|909932|909929	0	0	0.00303	0	0	0	0	2.23606	0	0	0	0	0	0.06354	0	0	0.25243	0	0	0	0.35383	0	14.8951	0	0	0	2.04268	0.00507	0.0237	0	0.10463	0.46047	0.51389	0.20414	0	2.72416	0.00858	0	0.15466	0.07869	0.26655	0.77294	0	6.18794	0	0	0.25766	0.27434
k__Bacteria|p__Firmicutes|c__Negativicutes|o__Selenomonadales|f__Selenomonadaceae	2|1239|909932|909929|1843491	0	0	0.00303	0	0	0	0	2.23606	0	0	0	0	0	0.06354	0	0	0.25243	0	0	0	0.35383	0	14.8951	0	0	0	2.04268	0.00507	0.0237	0	0.10463	0.46047	0.51389	0.20414	0	2.72416	0.00858	0	0.15466	0.07869	0.26655	0.77294	0	6.18794	0	0	0.25766	0.27434
k__Bacteria|p__Firmicutes|c__Negativicutes|o__Selenomonadales|f__Selenomonadaceae|g__Centipeda	2|1239|909932|909929|1843491|82202	0	0	0	0	0	0	0	0	0	0	0	0	0	0	0	0	0	0	0	0	0	0	0	0	0	0	0	0	0	0	0	0	0	0	0	0	0	0	0	0	0	0	0	0	0	0	0	0
k__Bacteria|p__Firmicutes|c__Negativicutes|o__Selenomonadales|f__Selenomonadaceae|g__Centipeda|s__Centipeda_periodontii	2|1239|909932|909929|1843491|82202|82203	0	0	0	0	0	0	0	0	0	0	0	0	0	0	0	0	0	0	0	0	0	0	0	0	0	0	0	0	0	0	0	0	0	0	0	0	0	0	0	0	0	0	0	0	0	0	0	0
k__Bacteria|p__Firmicutes|c__Negativicutes|o__Selenomonadales|f__Selenomonadaceae|g__Megamonas	2|1239|909932|909929|1843491|158846	0	0	0	0	0	0	0	0.04622	0	0	0	0	0	0.06354	0	0	0.25243	0	0	0	0	0	0	0	0	0	0	0	0.0237	0	0	0	0.51389	0.20414	0	0	0	0	0.15466	0.07869	0.26655	0	0	0	0	0	0.08455	0
k__Bacteria|p__Firmicutes|c__Negativicutes|o__Selenomonadales|f__Selenomonadaceae|g__Megamonas|s__Megamonas_funiformis	2|1239|909932|909929|1843491|158846|437897	0	0	0	0	0	0	0	0	0	0	0	0	0	0.03694	0	0	0.22565	0	0	0	0	0	0	0	0	0	0	0	0.0237	0	0	0	0.48931	0.20414	0	0	0	0	0.15466	0.07869	0.26655	0	0	0	0	0	0.03666	0
k__Bacteria|p__Firmicutes|c__Negativicutes|o__Selenomonadales|f__Selenomonadaceae|g__Megamonas|s__Megamonas_funiformis_CAG_377	2|1239|909932|909929|1843491|158846|1263086	0	0	0	0	0	0	0	0	0	0	0	0	0	0	0	0	0	0	0	0	0	0	0	0	0	0	0	0	0	0	0	0	0	0	0	0	0	0	0	0	0	0	0	0	0	0	0	0
k__Bacteria|p__Firmicutes|c__Negativicutes|o__Selenomonadales|f__Selenomonadaceae|g__Megamonas|s__Megamonas_hypermegale	2|1239|909932|909929|1843491|158846|158847	0	0	0	0	0	0	0	0.04622	0	0	0	0	0	0.0266	0	0	0.02677	0	0	0	0	0	0	0	0	0	0	0	0	0	0	0	0.02458	0	0	0	0	0	0	0	0	0	0	0	0	0	0.04788	0
k__Bacteria|p__Firmicutes|c__Negativicutes|o__Selenomonadales|f__Selenomonadaceae|g__Megamonas|s__Megamonas_rupellensis	2|1239|909932|909929|1843491|158846|491921	0	0	0	0	0	0	0	0	0	0	0	0	0	0	0	0	0	0	0	0	0	0	0	0	0	0	0	0	0	0	0	0	0	0	0	0	0	0	0	0	0	0	0	0	0	0	0	0
k__Bacteria|p__Firmicutes|c__Negativicutes|o__Selenomonadales|f__Selenomonadaceae|g__Mitsuokella	2|1239|909932|909929|1843491|52225	0	0	0.00303	0	0	0	0	2.18985	0	0	0	0	0	0	0	0	0	0	0	0	0.35383	0	14.8951	0	0	0	2.04268	0.00507	0	0	0.10463	0.46047	0	0	0	2.72416	0.00858	0	0	0	0	0.77294	0	6.18794	0	0	0.17311	0.27434
k__Bacteria|p__Firmicutes|c__Negativicutes|o__Selenomonadales|f__Selenomonadaceae|g__Mitsuokella|s__Mitsuokella_jalaludinii	2|1239|909932|909929|1843491|52225|187979	0	0	0.00303	0	0	0	0	0	0	0	0	0	0	0	0	0	0	0	0	0	0	0	0.0222	0	0	0	0	0	0	0	0.09962	0.43328	0	0	0	0.27138	0	0	0	0	0	0	0	0	0	0	0.15256	0.27064
k__Bacteria|p__Firmicutes|c__Negativicutes|o__Selenomonadales|f__Selenomonadaceae|g__Mitsuokella|s__Mitsuokella_multacida	2|1239|909932|909929|1843491|52225|52226	0	0	0	0	0	0	0	2.18985	0	0	0	0	0	0	0	0	0	0	0	0	0.35383	0	14.8729	0	0	0	2.04268	0.00507	0	0	0.005	0.02719	0	0	0	2.45278	0.00858	0	0	0	0	0.77294	0	6.18794	0	0	0.02055	0.0037
k__Bacteria|p__Firmicutes|c__Negativicutes|o__Selenomonadales|f__Selenomonadaceae|g__Mitsuokella|s__Mitsuokella_sp_oral_taxon_131	2|1239|909932|909929|1843491|52225|1321780	0	0	0	0	0	0	0	0	0	0	0	0	0	0	0	0	0	0	0	0	0	0	0	0	0	0	0	0	0	0	0	0	0	0	0	0	0	0	0	0	0	0	0	0	0	0	0	0
k__Bacteria|p__Firmicutes|c__Negativicutes|o__Selenomonadales|f__Selenomonadaceae|g__Selenomonas	2|1239|909932|909929|1843491|970	0	0	0	0	0	0	0	0	0	0	0	0	0	0	0	0	0	0	0	0	0	0	0	0	0	0	0	0	0	0	0	0	0	0	0	0	0	0	0	0	0	0	0	0	0	0	0	0
k__Bacteria|p__Firmicutes|c__Negativicutes|o__Selenomonadales|f__Selenomonadaceae|g__Selenomonas|s__Selenomonas_artemidis	2|1239|909932|909929|1843491|970|671224	0	0	0	0	0	0	0	0	0	0	0	0	0	0	0	0	0	0	0	0	0	0	0	0	0	0	0	0	0	0	0	0	0	0	0	0	0	0	0	0	0	0	0	0	0	0	0	0
k__Bacteria|p__Firmicutes|c__Negativicutes|o__Selenomonadales|f__Selenomonadaceae|g__Selenomonas|s__Selenomonas_flueggei	2|1239|909932|909929|1843491|970|135080	0	0	0	0	0	0	0	0	0	0	0	0	0	0	0	0	0	0	0	0	0	0	0	0	0	0	0	0	0	0	0	0	0	0	0	0	0	0	0	0	0	0	0	0	0	0	0	0
k__Bacteria|p__Firmicutes|c__Negativicutes|o__Selenomonadales|f__Selenomonadaceae|g__Selenomonas|s__Selenomonas_infelix	2|1239|909932|909929|1843491|970|135082	0	0	0	0	0	0	0	0	0	0	0	0	0	0	0	0	0	0	0	0	0	0	0	0	0	0	0	0	0	0	0	0	0	0	0	0	0	0	0	0	0	0	0	0	0	0	0	0
k__Bacteria|p__Firmicutes|c__Negativicutes|o__Selenomonadales|f__Selenomonadaceae|g__Selenomonas|s__Selenomonas_noxia	2|1239|909932|909929|1843491|970|135083	0	0	0	0	0	0	0	0	0	0	0	0	0	0	0	0	0	0	0	0	0	0	0	0	0	0	0	0	0	0	0	0	0	0	0	0	0	0	0	0	0	0	0	0	0	0	0	0
k__Bacteria|p__Firmicutes|c__Negativicutes|o__Selenomonadales|f__Selenomonadaceae|g__Selenomonas|s__Selenomonas_sp_FOBRC6	2|1239|909932|909929|1843491|970|936572	0	0	0	0	0	0	0	0	0	0	0	0	0	0	0	0	0	0	0	0	0	0	0	0	0	0	0	0	0	0	0	0	0	0	0	0	0	0	0	0	0	0	0	0	0	0	0	0
k__Bacteria|p__Firmicutes|c__Negativicutes|o__Selenomonadales|f__Selenomonadaceae|g__Selenomonas|s__Selenomonas_sp_oral_taxon_126	2|1239|909932|909929|1843491|970|712528	0	0	0	0	0	0	0	0	0	0	0	0	0	0	0	0	0	0	0	0	0	0	0	0	0	0	0	0	0	0	0	0	0	0	0	0	0	0	0	0	0	0	0	0	0	0	0	0
k__Bacteria|p__Firmicutes|c__Negativicutes|o__Selenomonadales|f__Selenomonadaceae|g__Selenomonas|s__Selenomonas_sp_oral_taxon_138	2|1239|909932|909929|1843491|970|712532	0	0	0	0	0	0	0	0	0	0	0	0	0	0	0	0	0	0	0	0	0	0	0	0	0	0	0	0	0	0	0	0	0	0	0	0	0	0	0	0	0	0	0	0	0	0	0	0
k__Bacteria|p__Firmicutes|c__Negativicutes|o__Selenomonadales|f__Selenomonadaceae|g__Selenomonas|s__Selenomonas_sp_oral_taxon_920	2|1239|909932|909929|1843491|970|1884263	0	0	0	0	0	0	0	0	0	0	0	0	0	0	0	0	0	0	0	0	0	0	0	0	0	0	0	0	0	0	0	0	0	0	0	0	0	0	0	0	0	0	0	0	0	0	0	0
k__Bacteria|p__Firmicutes|c__Negativicutes|o__Selenomonadales|f__Selenomonadaceae|g__Selenomonas|s__Selenomonas_sputigena	2|1239|909932|909929|1843491|970|69823	0	0	0	0	0	0	0	0	0	0	0	0	0	0	0	0	0	0	0	0	0	0	0	0	0	0	0	0	0	0	0	0	0	0	0	0	0	0	0	0	0	0	0	0	0	0	0	0
k__Bacteria|p__Firmicutes|c__Negativicutes|o__Veillonellales	2|1239|909932|1843489	1.08268	0.20734	0.42988	2.12032	3.3516	1.9364	3.18056	9.31627	1.5376	3.8458	1.96332	1.84483	2.80603	2.97837	2.79085	2.31422	7.63847	7.41271	1.43729	0	0.09833	13.3783	1.43427	0	2.15482	2.95359	4.73823	0	1.7445	7.06269	0	4.6078	8.92273	3.98046	0	2.39648	1.36866	2.819	0.143	1.52598	1.57225	0.11505	0	19.8024	1.19616	0.52965	20.6578	5.34055
k__Bacteria|p__Firmicutes|c__Negativicutes|o__Veillonellales|f__Veillonellaceae	2|1239|909932|1843489|31977	1.08268	0.20734	0.42988	2.12032	3.3516	1.9364	3.18056	9.31627	1.5376	3.8458	1.96332	1.84483	2.80603	2.97837	2.79085	2.31422	7.63847	7.41271	1.43729	0	0.09833	13.3783	1.43427	0	2.15482	2.95359	4.73823	0	1.7445	7.06269	0	4.6078	8.92273	3.98046	0	2.39648	1.36866	2.819	0.143	1.52598	1.57225	0.11505	0	19.8024	1.19616	0.52965	20.6578	5.34055
k__Bacteria|p__Firmicutes|c__Negativicutes|o__Veillonellales|f__Veillonellaceae|g__Allisonella	2|1239|909932|1843489|31977|209879	0	0	0	0.31548	0	0.3342	0	0.02608	0	0	0	0.28251	0	0	0.05987	0	0	0	0.4898	0	0	0	0	0	0.7087	0	0	0	0	0	0	0	0	0	0	0	0	0	0	0	0	0	0	0	0	0	0	0
k__Bacteria|p__Firmicutes|c__Negativicutes|o__Veillonellales|f__Veillonellaceae|g__Allisonella|s__Allisonella_histaminiformans	2|1239|909932|1843489|31977|209879|209880	0	0	0	0.31548	0	0.3342	0	0.02608	0	0	0	0.28251	0	0	0.05987	0	0	0	0.4898	0	0	0	0	0	0.7087	0	0	0	0	0	0	0	0	0	0	0	0	0	0	0	0	0	0	0	0	0	0	0
k__Bacteria|p__Firmicutes|c__Negativicutes|o__Veillonellales|f__Veillonellaceae|g__Anaeroglobus	2|1239|909932|1843489|31977|156454	0	0	0	0	0	0	0	0	0	0	0	0	0	0	0	0	0	0	0	0	0	0	0	0	0	0	0	0	0	0	0	0	0	0	0	0	0	0	0	0	0	0	0	0	0	0	0	0
k__Bacteria|p__Firmicutes|c__Negativicutes|o__Veillonellales|f__Veillonellaceae|g__Anaeroglobus|s__Anaeroglobus_geminatus	2|1239|909932|1843489|31977|156454|156456	0	0	0	0	0	0	0	0	0	0	0	0	0	0	0	0	0	0	0	0	0	0	0	0	0	0	0	0	0	0	0	0	0	0	0	0	0	0	0	0	0	0	0	0	0	0	0	0
k__Bacteria|p__Firmicutes|c__Negativicutes|o__Veillonellales|f__Veillonellaceae|g__Dialister	2|1239|909932|1843489|31977|39948	0.07196	0	0.33836	0	3.12142	0	0.60343	8.58405	1.5376	3.8458	0	0	0.35538	0.64724	1.42754	0	0.5332	7.36735	0	0	0	5.44719	0	0	0	0.1653	0.97189	0	1.23102	7.06269	0	2.99828	6.46041	3.7663	0	2.22671	1.05636	0	0	1.14083	1.57225	0	0	19.4628	1.19616	0	20.0583	4.8239
k__Bacteria|p__Firmicutes|c__Negativicutes|o__Veillonellales|f__Veillonellaceae|g__Dialister|s__Dialister_invisus	2|1239|909932|1843489|31977|39948|218538	0	0	0	0	0	0	0.04988	0	0	0	0	0	0	0.03582	0	0	0	0	0	0	0	0	0	0	0	0	0	0	0.05955	0	0	0	0	0	0	0	0	0	0	0	0	0	0	0	0	0	0	0
k__Bacteria|p__Firmicutes|c__Negativicutes|o__Veillonellales|f__Veillonellaceae|g__Dialister|s__Dialister_micraerophilus	2|1239|909932|1843489|31977|39948|309120	0	0	0	0	0	0	0	0	0	0.05375	0	0	0	0	0	0	0	0	0	0	0	0	0	0	0	0	0	0	0	0	0	0	0	0	0	0	0	0	0	0	0	0	0	0	0	0	0	0
k__Bacteria|p__Firmicutes|c__Negativicutes|o__Veillonellales|f__Veillonellaceae|g__Dialister|s__Dialister_pneumosintes	2|1239|909932|1843489|31977|39948|39950	0.07196	0	0	0	0	0	0.44691	0	1.5376	0	0	0	0.35538	0.47493	0	0	0	0	0	0	0	0	0	0	0	0.1653	0	0	0.81918	0	0	0	0	0	0	0	0	0	0	0	0	0	0	0	0	0	0	0
k__Bacteria|p__Firmicutes|c__Negativicutes|o__Veillonellales|f__Veillonellaceae|g__Dialister|s__Dialister_sp_CAG_357	2|1239|909932|1843489|31977|39948|1262869	0	0	0	0	3.12142	0	0	0	0	3.79204	0	0	0	0	1.42754	0	0	7.36735	0	0	0	5.44719	0	0	0	0	0	0	0	7.06269	0	2.99828	6.46041	3.7663	0	0	0	0	0	0	1.57225	0	0	19.4628	1.19616	0	0	0
k__Bacteria|p__Firmicutes|c__Negativicutes|o__Veillonellales|f__Veillonellaceae|g__Dialister|s__Dialister_succinatiphilus	2|1239|909932|1843489|31977|39948|487173	0	0	0.33836	0	0	0	0.10664	8.58405	0	0	0	0	0	0.1365	0	0	0.5332	0	0	0	0	0	0	0	0	0	0.97189	0	0.35229	0	0	0	0	0	0	2.22671	1.05636	0	0	1.14083	0	0	0	0	0	0	20.0583	4.8239
k__Bacteria|p__Firmicutes|c__Negativicutes|o__Veillonellales|f__Veillonellaceae|g__Megasphaera	2|1239|909932|1843489|31977|906	0.40824	0.20734	0.09152	0	0	0.32737	0	0.56916	0	0	0	0	0	0	0.00511	0.82521	0.43425	0	0	0	0.09833	0	1.43427	0	0	0	3.67613	0	0	0	0	1.60951	2.45761	0.07908	0	0.16977	0.01068	2.36881	0.00981	0.38235	0	0.11505	0	0.3396	0	0.52965	0.59944	0.51665
k__Bacteria|p__Firmicutes|c__Negativicutes|o__Veillonellales|f__Veillonellaceae|g__Megasphaera|s__Megasphaera_cerevisiae	2|1239|909932|1843489|31977|906|39029	0	0	0	0	0	0	0	0	0	0	0	0	0	0	0	0	0	0	0	0	0	0	0	0	0	0	0	0	0	0	0	0	0	0	0	0	0	0	0	0	0	0	0	0	0	0	0	0
k__Bacteria|p__Firmicutes|c__Negativicutes|o__Veillonellales|f__Veillonellaceae|g__Megasphaera|s__Megasphaera_elsdenii	2|1239|909932|1843489|31977|906|907	0.40824	0.20734	0.09152	0	0	0.32737	0	0	0	0	0	0	0	0	0.00511	0.82521	0	0	0	0	0.09833	0	1.43427	0	0	0	3.61964	0	0	0	0	1.60951	2.45761	0.07908	0	0.16977	0.01068	2.36881	0.00981	0.38235	0	0.11505	0	0.3396	0	0.52965	0.59944	0.51665
k__Bacteria|p__Firmicutes|c__Negativicutes|o__Veillonellales|f__Veillonellaceae|g__Megasphaera|s__Megasphaera_hexanoica	2|1239|909932|1843489|31977|906|1675036	0	0	0	0	0	0	0	0	0	0	0	0	0	0	0	0	0	0	0	0	0	0	0	0	0	0	0	0	0	0	0	0	0	0	0	0	0	0	0	0	0	0	0	0	0	0	0	0
k__Bacteria|p__Firmicutes|c__Negativicutes|o__Veillonellales|f__Veillonellaceae|g__Megasphaera|s__Megasphaera_micronuciformis	2|1239|909932|1843489|31977|906|187326	0	0	0	0	0	0	0	0	0	0	0	0	0	0	0	0	0	0	0	0	0	0	0	0	0	0	0.05648	0	0	0	0	0	0	0	0	0	0	0	0	0	0	0	0	0	0	0	0	0
k__Bacteria|p__Firmicutes|c__Negativicutes|o__Veillonellales|f__Veillonellaceae|g__Megasphaera|s__Megasphaera_sp_BV3C16_1	2|1239|909932|1843489|31977|906|1111454	0	0	0	0	0	0	0	0	0	0	0	0	0	0	0	0	0	0	0	0	0	0	0	0	0	0	0	0	0	0	0	0	0	0	0	0	0	0	0	0	0	0	0	0	0	0	0	0
k__Bacteria|p__Firmicutes|c__Negativicutes|o__Veillonellales|f__Veillonellaceae|g__Megasphaera|s__Megasphaera_sp_DISK_18	2|1239|909932|1843489|31977|906|1776081	0	0	0	0	0	0	0	0.56916	0	0	0	0	0	0	0	0	0.43425	0	0	0	0	0	0	0	0	0	0	0	0	0	0	0	0	0	0	0	0	0	0	0	0	0	0	0	0	0	0	0
k__Bacteria|p__Firmicutes|c__Negativicutes|o__Veillonellales|f__Veillonellaceae|g__Megasphaera|s__Megasphaera_sp_MJR8396C	2|1239|909932|1843489|31977|906|1603888	0	0	0	0	0	0	0	0	0	0	0	0	0	0	0	0	0	0	0	0	0	0	0	0	0	0	0	0	0	0	0	0	0	0	0	0	0	0	0	0	0	0	0	0	0	0	0	0
k__Bacteria|p__Firmicutes|c__Negativicutes|o__Veillonellales|f__Veillonellaceae|g__Megasphaera|s__Megasphaera_stantonii	2|1239|909932|1843489|31977|906|2144175	0	0	0	0	0	0	0	0	0	0	0	0	0	0	0	0	0	0	0	0	0	0	0	0	0	0	0	0	0	0	0	0	0	0	0	0	0	0	0	0	0	0	0	0	0	0	0	0
k__Bacteria|p__Firmicutes|c__Negativicutes|o__Veillonellales|f__Veillonellaceae|g__Negativicoccus	2|1239|909932|1843489|31977|909928	0	0	0	0	0	0	0	0	0	0	0	0	0	0	0	0	0	0	0	0	0	0	0	0	0	0	0	0	0	0	0	0	0	0	0	0	0	0	0	0	0	0	0	0	0	0	0	0
k__Bacteria|p__Firmicutes|c__Negativicutes|o__Veillonellales|f__Veillonellaceae|g__Negativicoccus|s__Negativicoccus_succinicivorans	2|1239|909932|1843489|31977|909928|620903	0	0	0	0	0	0	0	0	0	0	0	0	0	0	0	0	0	0	0	0	0	0	0	0	0	0	0	0	0	0	0	0	0	0	0	0	0	0	0	0	0	0	0	0	0	0	0	0
k__Bacteria|p__Firmicutes|c__Negativicutes|o__Veillonellales|f__Veillonellaceae|g__Veillonella	2|1239|909932|1843489|31977|29465	0.60248	0	0	1.80483	0.23018	1.27482	2.57713	0.13698	0	0	1.96332	1.56231	2.45064	2.33112	1.29834	1.48901	6.67102	0.04537	0.94749	0	0	7.93108	0	0	1.44612	2.7883	0.09021	0	0.51348	0	0	0	0.00471	0.13507	0	0	0.30162	0.45019	0.13319	0.0028	0	0	0	0	0	0	0	0
k__Bacteria|p__Firmicutes|c__Negativicutes|o__Veillonellales|f__Veillonellaceae|g__Veillonella|s__Veillonella_atypica	2|1239|909932|1843489|31977|29465|39777	0.18427	0	0	0	0	0.25467	0.15853	0	0	0	0	0	0	0.17653	0	0.56137	3.55535	0	0	0	0	0	0	0	0	0	0.09021	0	0.39425	0	0	0	0	0.00526	0	0	0.22452	0.08391	0.1152	0.0028	0	0	0	0	0	0	0	0
k__Bacteria|p__Firmicutes|c__Negativicutes|o__Veillonellales|f__Veillonellaceae|g__Veillonella|s__Veillonella_denticariosi	2|1239|909932|1843489|31977|29465|419208	0	0	0	0	0	0	0	0	0	0	0	0	0	0	0	0	0	0	0	0	0	0	0	0	0	0	0	0	0	0	0	0	0	0	0	0	0	0	0	0	0	0	0	0	0	0	0	0
k__Bacteria|p__Firmicutes|c__Negativicutes|o__Veillonellales|f__Veillonellaceae|g__Veillonella|s__Veillonella_dispar	2|1239|909932|1843489|31977|29465|39778	0	0	0	0	0.02889	0	0.02365	0	0	0	0	0	0	0	0.00781	0	0.14951	0	0	0	0	0.05474	0	0	0	0	0	0	0	0	0	0	0	0.03674	0	0	0	0.01788	0	0	0	0	0	0	0	0	0	0
k__Bacteria|p__Firmicutes|c__Negativicutes|o__Veillonellales|f__Veillonellaceae|g__Veillonella|s__Veillonella_infantium	2|1239|909932|1843489|31977|29465|1911679	0	0	0	0	0	0	0	0	0	0	0	0	0	0.01138	0.00383	0	0.11365	0	0	0	0	0.0253	0	0	0	0	0	0	0	0	0	0	0	0.00453	0	0	0	0	0.01799	0	0	0	0	0	0	0	0	0
k__Bacteria|p__Firmicutes|c__Negativicutes|o__Veillonellales|f__Veillonellaceae|g__Veillonella|s__Veillonella_parvula	2|1239|909932|1843489|31977|29465|29466	0.41821	0	0	1.40816	0.04931	0.42497	2.39495	0.13698	0	0	1.96332	1.08186	2.45064	2.14321	1.1009	0.92764	2.68918	0.04537	0	0	0	7.82293	0	0	0	2.7883	0	0	0.11923	0	0	0	0.00471	0.08854	0	0	0.04988	0.34021	0	0	0	0	0	0	0	0	0	0
k__Bacteria|p__Firmicutes|c__Negativicutes|o__Veillonellales|f__Veillonellaceae|g__Veillonella|s__Veillonella_rodentium	2|1239|909932|1843489|31977|29465|248315	0	0	0	0	0	0	0	0	0	0	0	0	0	0	0	0	0	0	0	0	0	0	0	0	0	0	0	0	0	0	0	0	0	0	0	0	0	0.00819	0	0	0	0	0	0	0	0	0	0
k__Bacteria|p__Firmicutes|c__Negativicutes|o__Veillonellales|f__Veillonellaceae|g__Veillonella|s__Veillonella_rogosae	2|1239|909932|1843489|31977|29465|423477	0	0	0	0	0	0	0	0	0	0	0	0	0	0	0	0	0.05522	0	0	0	0	0	0	0	0	0	0	0	0	0	0	0	0	0	0	0	0	0	0	0	0	0	0	0	0	0	0	0
k__Bacteria|p__Firmicutes|c__Negativicutes|o__Veillonellales|f__Veillonellaceae|g__Veillonella|s__Veillonella_sp_CAG_933	2|1239|909932|1843489|31977|29465|1262980	0	0	0	0.39667	0	0.59518	0	0	0	0	0	0.48045	0	0	0.15433	0	0	0	0.94749	0	0	0	0	0	1.44612	0	0	0	0	0	0	0	0	0	0	0	0	0	0	0	0	0	0	0	0	0	0	0
k__Bacteria|p__Firmicutes|c__Negativicutes|o__Veillonellales|f__Veillonellaceae|g__Veillonella|s__Veillonella_sp_T11011_6	2|1239|909932|1843489|31977|29465|2027459	0	0	0	0	0.15199	0	0	0	0	0	0	0	0	0	0.03147	0	0.03619	0	0	0	0	0.02811	0	0	0	0	0	0	0	0	0	0	0	0	0	0	0	0	0	0	0	0	0	0	0	0	0	0
k__Bacteria|p__Firmicutes|c__Negativicutes|o__Veillonellales|f__Veillonellaceae|g__Veillonella|s__Veillonella_tobetsuensis	2|1239|909932|1843489|31977|29465|1110546	0	0	0	0	0	0	0	0	0	0	0	0	0	0	0	0	0.07192	0	0	0	0	0	0	0	0	0	0	0	0	0	0	0	0	0	0	0	0.02721	0	0	0	0	0	0	0	0	0	0	0
k__Bacteria|p__Firmicutes|c__Tissierellia	2|1239|1737404	0.01527	0	1.86491	0	0	0	0.07363	0	7.29352	1.53036	0	0	0	0.06755	0.05045	0	0	0	0	0	0	0	0.34438	0	0	0	0	0	0.18378	0	0	0	0	0	0	0	0	0	0	0	0	0	0	0	0.12899	0	0	0
k__Bacteria|p__Firmicutes|c__Tissierellia|o__Tissierellales	2|1239|1737404|1737405	0.01527	0	1.86491	0	0	0	0.07363	0	7.29352	1.53036	0	0	0	0.06755	0.05045	0	0	0	0	0	0	0	0.34438	0	0	0	0	0	0.18378	0	0	0	0	0	0	0	0	0	0	0	0	0	0	0	0.12899	0	0	0
k__Bacteria|p__Firmicutes|c__Tissierellia|o__Tissierellales|f__Peptoniphilaceae	2|1239|1737404|1737405|1570339	0.01527	0	1.86491	0	0	0	0.07363	0	7.29352	1.53036	0	0	0	0.06755	0.05045	0	0	0	0	0	0	0	0.34438	0	0	0	0	0	0.18378	0	0	0	0	0	0	0	0	0	0	0	0	0	0	0	0.12899	0	0	0
k__Bacteria|p__Firmicutes|c__Tissierellia|o__Tissierellales|f__Peptoniphilaceae|g__Anaerococcus	2|1239|1737404|1737405|1570339|165779	0	0	0	0	0	0	0	0	0	0	0	0	0	0	0	0	0	0	0	0	0	0	0	0	0	0	0	0	0	0	0	0	0	0	0	0	0	0	0	0	0	0	0	0	0	0	0	0
k__Bacteria|p__Firmicutes|c__Tissierellia|o__Tissierellales|f__Peptoniphilaceae|g__Anaerococcus|s__Anaerococcus_lactolyticus	2|1239|1737404|1737405|1570339|165779|33032	0	0	0	0	0	0	0	0	0	0	0	0	0	0	0	0	0	0	0	0	0	0	0	0	0	0	0	0	0	0	0	0	0	0	0	0	0	0	0	0	0	0	0	0	0	0	0	0
k__Bacteria|p__Firmicutes|c__Tissierellia|o__Tissierellales|f__Peptoniphilaceae|g__Anaerococcus|s__Anaerococcus_tetradius	2|1239|1737404|1737405|1570339|165779|33036	0	0	0	0	0	0	0	0	0	0	0	0	0	0	0	0	0	0	0	0	0	0	0	0	0	0	0	0	0	0	0	0	0	0	0	0	0	0	0	0	0	0	0	0	0	0	0	0
k__Bacteria|p__Firmicutes|c__Tissierellia|o__Tissierellales|f__Peptoniphilaceae|g__Anaerococcus|s__Anaerococcus_vaginalis	2|1239|1737404|1737405|1570339|165779|33037	0	0	0	0	0	0	0	0	0	0	0	0	0	0	0	0	0	0	0	0	0	0	0	0	0	0	0	0	0	0	0	0	0	0	0	0	0	0	0	0	0	0	0	0	0	0	0	0
k__Bacteria|p__Firmicutes|c__Tissierellia|o__Tissierellales|f__Peptoniphilaceae|g__Finegoldia	2|1239|1737404|1737405|1570339|150022	0	0	0	0	0	0	0	0	0	0	0	0	0	0	0	0	0	0	0	0	0	0	0	0	0	0	0	0	0	0	0	0	0	0	0	0	0	0	0	0	0	0	0	0	0	0	0	0
k__Bacteria|p__Firmicutes|c__Tissierellia|o__Tissierellales|f__Peptoniphilaceae|g__Finegoldia|s__Finegoldia_magna	2|1239|1737404|1737405|1570339|150022|1260	0	0	0	0	0	0	0	0	0	0	0	0	0	0	0	0	0	0	0	0	0	0	0	0	0	0	0	0	0	0	0	0	0	0	0	0	0	0	0	0	0	0	0	0	0	0	0	0
k__Bacteria|p__Firmicutes|c__Tissierellia|o__Tissierellales|f__Peptoniphilaceae|g__Parvimonas	2|1239|1737404|1737405|1570339|543311	0.01527	0	1.86491	0	0	0	0.07363	0	7.29352	1.53036	0	0	0	0.06755	0.05045	0	0	0	0	0	0	0	0.34438	0	0	0	0	0	0.18378	0	0	0	0	0	0	0	0	0	0	0	0	0	0	0	0.12899	0	0	0
k__Bacteria|p__Firmicutes|c__Tissierellia|o__Tissierellales|f__Peptoniphilaceae|g__Parvimonas|s__Parvimonas_micra	2|1239|1737404|1737405|1570339|543311|33033	0.01527	0	1.86491	0	0	0	0.07363	0	7.29352	1.53036	0	0	0	0.06755	0.05045	0	0	0	0	0	0	0	0.34438	0	0	0	0	0	0.18378	0	0	0	0	0	0	0	0	0	0	0	0	0	0	0	0	0	0	0
k__Bacteria|p__Firmicutes|c__Tissierellia|o__Tissierellales|f__Peptoniphilaceae|g__Parvimonas|s__Parvimonas_sp_KA00067	2|1239|1737404|1737405|1570339|543311|1588755	0	0	0	0	0	0	0	0	0	0	0	0	0	0	0	0	0	0	0	0	0	0	0	0	0	0	0	0	0	0	0	0	0	0	0	0	0	0	0	0	0	0	0	0	0.12899	0	0	0
k__Bacteria|p__Firmicutes|c__Tissierellia|o__Tissierellales|f__Peptoniphilaceae|g__Parvimonas|s__Parvimonas_sp_oral_taxon_110	2|1239|1737404|1737405|1570339|543311|671230	0	0	0	0	0	0	0	0	0	0	0	0	0	0	0	0	0	0	0	0	0	0	0	0	0	0	0	0	0	0	0	0	0	0	0	0	0	0	0	0	0	0	0	0	0	0	0	0
k__Bacteria|p__Firmicutes|c__Tissierellia|o__Tissierellales|f__Peptoniphilaceae|g__Parvimonas|s__Parvimonas_sp_oral_taxon_393	2|1239|1737404|1737405|1570339|543311|713008	0	0	0	0	0	0	0	0	0	0	0	0	0	0	0	0	0	0	0	0	0	0	0	0	0	0	0	0	0	0	0	0	0	0	0	0	0	0	0	0	0	0	0	0	0	0	0	0
k__Bacteria|p__Firmicutes|c__Tissierellia|o__Tissierellales|f__Peptoniphilaceae|g__Peptoniphilus	2|1239|1737404|1737405|1570339|162289	0	0	0	0	0	0	0	0	0	0	0	0	0	0	0	0	0	0	0	0	0	0	0	0	0	0	0	0	0	0	0	0	0	0	0	0	0	0	0	0	0	0	0	0	0	0	0	0
k__Bacteria|p__Firmicutes|c__Tissierellia|o__Tissierellales|f__Peptoniphilaceae|g__Peptoniphilus|s__Peptoniphilus_coxii	2|1239|1737404|1737405|1570339|162289|755172	0	0	0	0	0	0	0	0	0	0	0	0	0	0	0	0	0	0	0	0	0	0	0	0	0	0	0	0	0	0	0	0	0	0	0	0	0	0	0	0	0	0	0	0	0	0	0	0
k__Bacteria|p__Firmicutes|c__Tissierellia|o__Tissierellales|f__Peptoniphilaceae|g__Peptoniphilus|s__Peptoniphilus_duerdenii	2|1239|1737404|1737405|1570339|162289|507750	0	0	0	0	0	0	0	0	0	0	0	0	0	0	0	0	0	0	0	0	0	0	0	0	0	0	0	0	0	0	0	0	0	0	0	0	0	0	0	0	0	0	0	0	0	0	0	0
k__Bacteria|p__Firmicutes|c__Tissierellia|o__Tissierellales|f__Peptoniphilaceae|g__Peptoniphilus|s__Peptoniphilus_grossensis	2|1239|1737404|1737405|1570339|162289|1465756	0	0	0	0	0	0	0	0	0	0	0	0	0	0	0	0	0	0	0	0	0	0	0	0	0	0	0	0	0	0	0	0	0	0	0	0	0	0	0	0	0	0	0	0	0	0	0	0
k__Bacteria|p__Firmicutes|c__Tissierellia|o__Tissierellales|f__Peptoniphilaceae|g__Peptoniphilus|s__Peptoniphilus_harei	2|1239|1737404|1737405|1570339|162289|54005	0	0	0	0	0	0	0	0	0	0	0	0	0	0	0	0	0	0	0	0	0	0	0	0	0	0	0	0	0	0	0	0	0	0	0	0	0	0	0	0	0	0	0	0	0	0	0	0
k__Bacteria|p__Firmicutes|c__Tissierellia|o__Tissierellales|f__Peptoniphilaceae|g__Peptoniphilus|s__Peptoniphilus_lacrimalis	2|1239|1737404|1737405|1570339|162289|33031	0	0	0	0	0	0	0	0	0	0	0	0	0	0	0	0	0	0	0	0	0	0	0	0	0	0	0	0	0	0	0	0	0	0	0	0	0	0	0	0	0	0	0	0	0	0	0	0
k__Bacteria|p__Firmicutes|c__Tissierellia|o__Tissierellales|f__Peptoniphilaceae|g__Peptoniphilus|s__Peptoniphilus_sp_BV3C26	2|1239|1737404|1737405|1570339|162289|1111134	0	0	0	0	0	0	0	0	0	0	0	0	0	0	0	0	0	0	0	0	0	0	0	0	0	0	0	0	0	0	0	0	0	0	0	0	0	0	0	0	0	0	0	0	0	0	0	0
k__Bacteria|p__Firmicutes|c__Tissierellia|o__Tissierellales|f__Peptoniphilaceae|g__Peptoniphilus|s__Peptoniphilus_sp_HMSC062D09	2|1239|1737404|1737405|1570339|162289|1739305	0	0	0	0	0	0	0	0	0	0	0	0	0	0	0	0	0	0	0	0	0	0	0	0	0	0	0	0	0	0	0	0	0	0	0	0	0	0	0	0	0	0	0	0	0	0	0	0
k__Bacteria|p__Firmicutes|c__Tissierellia|o__Tissierellia_unclassified	2|1239|1737404|	0	0	0	0	0	0	0	0	0	0	0	0	0	0	0	0	0	0	0	0	0	0	0	0	0	0	0	0	0	0	0	0	0	0	0	0	0	0	0	0	0	0	0	0	0	0	0	0
k__Bacteria|p__Firmicutes|c__Tissierellia|o__Tissierellia_unclassified|f__Tissierellia_unclassified	2|1239|1737404||	0	0	0	0	0	0	0	0	0	0	0	0	0	0	0	0	0	0	0	0	0	0	0	0	0	0	0	0	0	0	0	0	0	0	0	0	0	0	0	0	0	0	0	0	0	0	0	0
k__Bacteria|p__Firmicutes|c__Tissierellia|o__Tissierellia_unclassified|f__Tissierellia_unclassified|g__Tissierellia_unclassified	2|1239|1737404|||	0	0	0	0	0	0	0	0	0	0	0	0	0	0	0	0	0	0	0	0	0	0	0	0	0	0	0	0	0	0	0	0	0	0	0	0	0	0	0	0	0	0	0	0	0	0	0	0
k__Bacteria|p__Firmicutes|c__Tissierellia|o__Tissierellia_unclassified|f__Tissierellia_unclassified|g__Tissierellia_unclassified|s__Bacteroides_coagulans	2|1239|1737404||||46507	0	0	0	0	0	0	0	0	0	0	0	0	0	0	0	0	0	0	0	0	0	0	0	0	0	0	0	0	0	0	0	0	0	0	0	0	0	0	0	0	0	0	0	0	0	0	0	0
k__Bacteria|p__Fusobacteria	2|32066	0.20731	0.38848	0.02789	0	0	0	0.06445	0	0	0	0	0	0	0.04337	0	0	0	0	0	0	0	0	1.08046	0	0	0	0	0	0.06626	0	0	0.05449	0	0	0	0	0	0.12338	0	0	0	0	0	0	0	0	0	0
k__Bacteria|p__Fusobacteria|c__Fusobacteriia	2|32066|203490	0.20731	0.38848	0.02789	0	0	0	0.06445	0	0	0	0	0	0	0.04337	0	0	0	0	0	0	0	0	1.08046	0	0	0	0	0	0.06626	0	0	0.05449	0	0	0	0	0	0.12338	0	0	0	0	0	0	0	0	0	0
k__Bacteria|p__Fusobacteria|c__Fusobacteriia|o__Fusobacteriales	2|32066|203490|203491	0.20731	0.38848	0.02789	0	0	0	0.06445	0	0	0	0	0	0	0.04337	0	0	0	0	0	0	0	0	1.08046	0	0	0	0	0	0.06626	0	0	0.05449	0	0	0	0	0	0.12338	0	0	0	0	0	0	0	0	0	0
k__Bacteria|p__Fusobacteria|c__Fusobacteriia|o__Fusobacteriales|f__Fusobacteriaceae	2|32066|203490|203491|203492	0.20731	0.38848	0.02789	0	0	0	0.06445	0	0	0	0	0	0	0.04337	0	0	0	0	0	0	0	0	1.08046	0	0	0	0	0	0.06626	0	0	0.05449	0	0	0	0	0	0.12338	0	0	0	0	0	0	0	0	0	0
k__Bacteria|p__Fusobacteria|c__Fusobacteriia|o__Fusobacteriales|f__Fusobacteriaceae|g__Cetobacterium	2|32066|203490|203491|203492|180162	0	0	0	0	0	0	0	0	0	0	0	0	0	0	0	0	0	0	0	0	0	0	0.02348	0	0	0	0	0	0	0	0	0	0	0	0	0	0	0	0	0	0	0	0	0	0	0	0	0
k__Bacteria|p__Fusobacteria|c__Fusobacteriia|o__Fusobacteriales|f__Fusobacteriaceae|g__Cetobacterium|s__Cetobacterium_somerae	2|32066|203490|203491|203492|180162|188913	0	0	0	0	0	0	0	0	0	0	0	0	0	0	0	0	0	0	0	0	0	0	0.02348	0	0	0	0	0	0	0	0	0	0	0	0	0	0	0	0	0	0	0	0	0	0	0	0	0
k__Bacteria|p__Fusobacteria|c__Fusobacteriia|o__Fusobacteriales|f__Fusobacteriaceae|g__Fusobacterium	2|32066|203490|203491|203492|848	0.20731	0.38848	0.02789	0	0	0	0.06445	0	0	0	0	0	0	0.04337	0	0	0	0	0	0	0	0	1.05697	0	0	0	0	0	0.06626	0	0	0.05449	0	0	0	0	0	0.12338	0	0	0	0	0	0	0	0	0	0
k__Bacteria|p__Fusobacteria|c__Fusobacteriia|o__Fusobacteriales|f__Fusobacteriaceae|g__Fusobacterium|s__Fusobacterium_equinum	2|32066|203490|203491|203492|848|134605	0	0	0	0	0	0	0	0	0	0	0	0	0	0	0	0	0	0	0	0	0	0	0	0	0	0	0	0	0	0	0	0	0	0	0	0	0	0	0	0	0	0	0	0	0	0	0	0
k__Bacteria|p__Fusobacteria|c__Fusobacteriia|o__Fusobacteriales|f__Fusobacteriaceae|g__Fusobacterium|s__Fusobacterium_gonidiaformans	2|32066|203490|203491|203492|848|849	0	0	0	0	0	0	0	0	0	0	0	0	0	0	0	0	0	0	0	0	0	0	0	0	0	0	0	0	0	0	0	0	0	0	0	0	0	0	0	0	0	0	0	0	0	0	0	0
k__Bacteria|p__Fusobacteria|c__Fusobacteriia|o__Fusobacteriales|f__Fusobacteriaceae|g__Fusobacterium|s__Fusobacterium_hwasookii	2|32066|203490|203491|203492|848|1583098	0	0	0	0	0	0	0	0	0	0	0	0	0	0	0	0	0	0	0	0	0	0	0	0	0	0	0	0	0	0	0	0	0	0	0	0	0	0	0	0	0	0	0	0	0	0	0	0
k__Bacteria|p__Fusobacteria|c__Fusobacteriia|o__Fusobacteriales|f__Fusobacteriaceae|g__Fusobacterium|s__Fusobacterium_mortiferum	2|32066|203490|203491|203492|848|850	0.20731	0.38848	0	0	0	0	0	0	0	0	0	0	0	0	0	0	0	0	0	0	0	0	0	0	0	0	0	0	0	0	0	0.05449	0	0	0	0	0	0	0	0	0	0	0	0	0	0	0	0
k__Bacteria|p__Fusobacteria|c__Fusobacteriia|o__Fusobacteriales|f__Fusobacteriaceae|g__Fusobacterium|s__Fusobacterium_naviforme	2|32066|203490|203491|203492|848|77917	0	0	0	0	0	0	0	0	0	0	0	0	0	0	0	0	0	0	0	0	0	0	0.03577	0	0	0	0	0	0	0	0	0	0	0	0	0	0	0	0	0	0	0	0	0	0	0	0	0
k__Bacteria|p__Fusobacteria|c__Fusobacteriia|o__Fusobacteriales|f__Fusobacteriaceae|g__Fusobacterium|s__Fusobacterium_necrophorum	2|32066|203490|203491|203492|848|859	0	0	0	0	0	0	0	0	0	0	0	0	0	0	0	0	0	0	0	0	0	0	0	0	0	0	0	0	0	0	0	0	0	0	0	0	0	0	0	0	0	0	0	0	0	0	0	0
k__Bacteria|p__Fusobacteria|c__Fusobacteriia|o__Fusobacteriales|f__Fusobacteriaceae|g__Fusobacterium|s__Fusobacterium_nucleatum	2|32066|203490|203491|203492|848|851	0	0	0	0	0	0	0.06445	0	0	0	0	0	0	0.04337	0	0	0	0	0	0	0	0	1.0212	0	0	0	0	0	0.06626	0	0	0	0	0	0	0	0	0	0	0	0	0	0	0	0	0	0	0
k__Bacteria|p__Fusobacteria|c__Fusobacteriia|o__Fusobacteriales|f__Fusobacteriaceae|g__Fusobacterium|s__Fusobacterium_periodonticum	2|32066|203490|203491|203492|848|860	0	0	0	0	0	0	0	0	0	0	0	0	0	0	0	0	0	0	0	0	0	0	0	0	0	0	0	0	0	0	0	0	0	0	0	0	0	0	0	0	0	0	0	0	0	0	0	0
k__Bacteria|p__Fusobacteria|c__Fusobacteriia|o__Fusobacteriales|f__Fusobacteriaceae|g__Fusobacterium|s__Fusobacterium_sp_CAG_439	2|32066|203490|203491|203492|848|1262899	0	0	0	0	0	0	0	0	0	0	0	0	0	0	0	0	0	0	0	0	0	0	0	0	0	0	0	0	0	0	0	0	0	0	0	0	0	0	0	0	0	0	0	0	0	0	0	0
k__Bacteria|p__Fusobacteria|c__Fusobacteriia|o__Fusobacteriales|f__Fusobacteriaceae|g__Fusobacterium|s__Fusobacterium_sp_oral_taxon_370	2|32066|203490|203491|203492|848|712288	0	0	0	0	0	0	0	0	0	0	0	0	0	0	0	0	0	0	0	0	0	0	0	0	0	0	0	0	0	0	0	0	0	0	0	0	0	0	0	0	0	0	0	0	0	0	0	0
k__Bacteria|p__Fusobacteria|c__Fusobacteriia|o__Fusobacteriales|f__Fusobacteriaceae|g__Fusobacterium|s__Fusobacterium_ulcerans	2|32066|203490|203491|203492|848|861	0	0	0	0	0	0	0	0	0	0	0	0	0	0	0	0	0	0	0	0	0	0	0	0	0	0	0	0	0	0	0	0	0	0	0	0	0	0	0	0	0	0	0	0	0	0	0	0
k__Bacteria|p__Fusobacteria|c__Fusobacteriia|o__Fusobacteriales|f__Fusobacteriaceae|g__Fusobacterium|s__Fusobacterium_varium	2|32066|203490|203491|203492|848|856	0	0	0.02789	0	0	0	0	0	0	0	0	0	0	0	0	0	0	0	0	0	0	0	0	0	0	0	0	0	0	0	0	0	0	0	0	0	0	0.12338	0	0	0	0	0	0	0	0	0	0
k__Bacteria|p__Fusobacteria|c__Fusobacteriia|o__Fusobacteriales|f__Leptotrichiaceae	2|32066|203490|203491|1129771	0	0	0	0	0	0	0	0	0	0	0	0	0	0	0	0	0	0	0	0	0	0	0	0	0	0	0	0	0	0	0	0	0	0	0	0	0	0	0	0	0	0	0	0	0	0	0	0
k__Bacteria|p__Fusobacteria|c__Fusobacteriia|o__Fusobacteriales|f__Leptotrichiaceae|g__Leptotrichia	2|32066|203490|203491|1129771|32067	0	0	0	0	0	0	0	0	0	0	0	0	0	0	0	0	0	0	0	0	0	0	0	0	0	0	0	0	0	0	0	0	0	0	0	0	0	0	0	0	0	0	0	0	0	0	0	0
k__Bacteria|p__Fusobacteria|c__Fusobacteriia|o__Fusobacteriales|f__Leptotrichiaceae|g__Leptotrichia|s__Leptotrichia_hofstadii	2|32066|203490|203491|1129771|32067|157688	0	0	0	0	0	0	0	0	0	0	0	0	0	0	0	0	0	0	0	0	0	0	0	0	0	0	0	0	0	0	0	0	0	0	0	0	0	0	0	0	0	0	0	0	0	0	0	0
k__Bacteria|p__Fusobacteria|c__Fusobacteriia|o__Fusobacteriales|f__Leptotrichiaceae|g__Leptotrichia|s__Leptotrichia_sp_oral_taxon_212	2|32066|203490|203491|1129771|32067|712357	0	0	0	0	0	0	0	0	0	0	0	0	0	0	0	0	0	0	0	0	0	0	0	0	0	0	0	0	0	0	0	0	0	0	0	0	0	0	0	0	0	0	0	0	0	0	0	0
k__Bacteria|p__Fusobacteria|c__Fusobacteriia|o__Fusobacteriales|f__Leptotrichiaceae|g__Leptotrichia|s__Leptotrichia_sp_oral_taxon_215	2|32066|203490|203491|1129771|32067|712359	0	0	0	0	0	0	0	0	0	0	0	0	0	0	0	0	0	0	0	0	0	0	0	0	0	0	0	0	0	0	0	0	0	0	0	0	0	0	0	0	0	0	0	0	0	0	0	0
k__Bacteria|p__Fusobacteria|c__Fusobacteriia|o__Fusobacteriales|f__Leptotrichiaceae|g__Leptotrichia|s__Leptotrichia_sp_oral_taxon_225	2|32066|203490|203491|1129771|32067|671213	0	0	0	0	0	0	0	0	0	0	0	0	0	0	0	0	0	0	0	0	0	0	0	0	0	0	0	0	0	0	0	0	0	0	0	0	0	0	0	0	0	0	0	0	0	0	0	0
k__Bacteria|p__Fusobacteria|c__Fusobacteriia|o__Fusobacteriales|f__Leptotrichiaceae|g__Leptotrichia|s__Leptotrichia_wadei	2|32066|203490|203491|1129771|32067|157687	0	0	0	0	0	0	0	0	0	0	0	0	0	0	0	0	0	0	0	0	0	0	0	0	0	0	0	0	0	0	0	0	0	0	0	0	0	0	0	0	0	0	0	0	0	0	0	0
k__Bacteria|p__Fusobacteria|c__Fusobacteriia|o__Fusobacteriales|f__Leptotrichiaceae|g__Sneathia	2|32066|203490|203491|1129771|168808	0	0	0	0	0	0	0	0	0	0	0	0	0	0	0	0	0	0	0	0	0	0	0	0	0	0	0	0	0	0	0	0	0	0	0	0	0	0	0	0	0	0	0	0	0	0	0	0
k__Bacteria|p__Fusobacteria|c__Fusobacteriia|o__Fusobacteriales|f__Leptotrichiaceae|g__Sneathia|s__Sneathia_amnii	2|32066|203490|203491|1129771|168808|187101	0	0	0	0	0	0	0	0	0	0	0	0	0	0	0	0	0	0	0	0	0	0	0	0	0	0	0	0	0	0	0	0	0	0	0	0	0	0	0	0	0	0	0	0	0	0	0	0
k__Bacteria|p__Lentisphaerae	2|256845	0	0	0	0	0	0	0	0	0	0	0	0	0	0	0	0	0	0.01098	0	0	0	0	0	0	0	0	0	0	0	0	0	0	0	0	0	0	0.18388	0	0	0	0	0	0	0	0	0	0	0
k__Bacteria|p__Lentisphaerae|c__Lentisphaeria	2|256845|1313211	0	0	0	0	0	0	0	0	0	0	0	0	0	0	0	0	0	0.01098	0	0	0	0	0	0	0	0	0	0	0	0	0	0	0	0	0	0	0.18388	0	0	0	0	0	0	0	0	0	0	0
k__Bacteria|p__Lentisphaerae|c__Lentisphaeria|o__Victivallales	2|256845|1313211|278082	0	0	0	0	0	0	0	0	0	0	0	0	0	0	0	0	0	0.01098	0	0	0	0	0	0	0	0	0	0	0	0	0	0	0	0	0	0	0.18388	0	0	0	0	0	0	0	0	0	0	0
k__Bacteria|p__Lentisphaerae|c__Lentisphaeria|o__Victivallales|f__Victivallaceae	2|256845|1313211|278082|255528	0	0	0	0	0	0	0	0	0	0	0	0	0	0	0	0	0	0.01098	0	0	0	0	0	0	0	0	0	0	0	0	0	0	0	0	0	0	0.18388	0	0	0	0	0	0	0	0	0	0	0
k__Bacteria|p__Lentisphaerae|c__Lentisphaeria|o__Victivallales|f__Victivallaceae|g__Victivallis	2|256845|1313211|278082|255528|172900	0	0	0	0	0	0	0	0	0	0	0	0	0	0	0	0	0	0.01098	0	0	0	0	0	0	0	0	0	0	0	0	0	0	0	0	0	0	0.18388	0	0	0	0	0	0	0	0	0	0	0
k__Bacteria|p__Lentisphaerae|c__Lentisphaeria|o__Victivallales|f__Victivallaceae|g__Victivallis|s__Victivallis_vadensis	2|256845|1313211|278082|255528|172900|172901	0	0	0	0	0	0	0	0	0	0	0	0	0	0	0	0	0	0.01098	0	0	0	0	0	0	0	0	0	0	0	0	0	0	0	0	0	0	0.18388	0	0	0	0	0	0	0	0	0	0	0
k__Bacteria|p__Proteobacteria	2|1224	9.82195	18.6904	0.15623	1.27609	72.612	1.48307	3.56712	32.0602	4.21677	26.3112	1.34007	1.46963	4.23654	3.67391	37.0034	1.65231	54.257	0.15895	9.18271	56.1343	0.99456	48.8764	2.53569	58.0141	1.0494	5.17961	8.35839	0.06661	1.61586	0	1.04389	0.70211	0.02331	0.34188	0.93108	6.62679	19.2575	0.38296	2.81365	2.21059	0.01352	8.80287	1.01415	0	11.9061	0.07335	20.8012	0.11794
k__Bacteria|p__Proteobacteria|c__Betaproteobacteria	2|1224|28216	1.91922	3.38988	0.08448	0	6.77153	0	0.01317	0	0	0.08095	0	0	0	0.05176	1.68081	0	0	0	0	0.2274	0	4.86671	0	0.29378	0	0	0	0	0.01416	0	0.00876	0.60125	0	0	0.06448	0.55087	7.55889	0	0	0	0	0	0.68654	0	0.30196	0	0	0
k__Bacteria|p__Proteobacteria|c__Betaproteobacteria|o__Burkholderiales	2|1224|28216|80840	1.91922	3.38988	0.08448	0	6.77153	0	0.01317	0	0	0.08095	0	0	0	0.05176	1.68081	0	0	0	0	0.2274	0	4.86671	0	0.29378	0	0	0	0	0.01416	0	0.00876	0.60125	0	0	0.06448	0.55087	7.55889	0	0	0	0	0	0.68654	0	0.30196	0	0	0
k__Bacteria|p__Proteobacteria|c__Betaproteobacteria|o__Burkholderiales|f__Alcaligenaceae	2|1224|28216|80840|506	0	0	0	0	0	0	0	0	0	0	0	0	0	0	0	0	0	0	0	0	0	0	0	0	0	0	0	0	0	0	0	0	0	0	0	0	0	0	0	0	0	0	0	0	0	0	0	0
k__Bacteria|p__Proteobacteria|c__Betaproteobacteria|o__Burkholderiales|f__Alcaligenaceae|g__Alcaligenes	2|1224|28216|80840|506|507	0	0	0	0	0	0	0	0	0	0	0	0	0	0	0	0	0	0	0	0	0	0	0	0	0	0	0	0	0	0	0	0	0	0	0	0	0	0	0	0	0	0	0	0	0	0	0	0
k__Bacteria|p__Proteobacteria|c__Betaproteobacteria|o__Burkholderiales|f__Alcaligenaceae|g__Alcaligenes|s__Alcaligenes_aquatilis	2|1224|28216|80840|506|507|323284	0	0	0	0	0	0	0	0	0	0	0	0	0	0	0	0	0	0	0	0	0	0	0	0	0	0	0	0	0	0	0	0	0	0	0	0	0	0	0	0	0	0	0	0	0	0	0	0
k__Bacteria|p__Proteobacteria|c__Betaproteobacteria|o__Burkholderiales|f__Alcaligenaceae|g__Alcaligenes|s__Alcaligenes_faecalis	2|1224|28216|80840|506|507|511	0	0	0	0	0	0	0	0	0	0	0	0	0	0	0	0	0	0	0	0	0	0	0	0	0	0	0	0	0	0	0	0	0	0	0	0	0	0	0	0	0	0	0	0	0	0	0	0
k__Bacteria|p__Proteobacteria|c__Betaproteobacteria|o__Burkholderiales|f__Burkholderiaceae	2|1224|28216|80840|119060	0	0	0	0	0	0	0	0	0	0	0	0	0	0	0	0	0	0	0	0	0	0	0	0	0	0	0	0	0	0	0	0	0	0	0	0	0	0	0	0	0	0	0	0	0	0	0	0
k__Bacteria|p__Proteobacteria|c__Betaproteobacteria|o__Burkholderiales|f__Burkholderiaceae|g__Lautropia	2|1224|28216|80840|119060|47670	0	0	0	0	0	0	0	0	0	0	0	0	0	0	0	0	0	0	0	0	0	0	0	0	0	0	0	0	0	0	0	0	0	0	0	0	0	0	0	0	0	0	0	0	0	0	0	0
k__Bacteria|p__Proteobacteria|c__Betaproteobacteria|o__Burkholderiales|f__Burkholderiaceae|g__Lautropia|s__Lautropia_mirabilis	2|1224|28216|80840|119060|47670|47671	0	0	0	0	0	0	0	0	0	0	0	0	0	0	0	0	0	0	0	0	0	0	0	0	0	0	0	0	0	0	0	0	0	0	0	0	0	0	0	0	0	0	0	0	0	0	0	0
k__Bacteria|p__Proteobacteria|c__Betaproteobacteria|o__Burkholderiales|f__Burkholderiaceae|g__Ralstonia	2|1224|28216|80840|119060|48736	0	0	0	0	0	0	0	0	0	0	0	0	0	0	0	0	0	0	0	0	0	0	0	0	0	0	0	0	0	0	0	0	0	0	0	0	0	0	0	0	0	0	0	0	0	0	0	0
k__Bacteria|p__Proteobacteria|c__Betaproteobacteria|o__Burkholderiales|f__Burkholderiaceae|g__Ralstonia|s__Ralstonia_pickettii	2|1224|28216|80840|119060|48736|329	0	0	0	0	0	0	0	0	0	0	0	0	0	0	0	0	0	0	0	0	0	0	0	0	0	0	0	0	0	0	0	0	0	0	0	0	0	0	0	0	0	0	0	0	0	0	0	0
k__Bacteria|p__Proteobacteria|c__Betaproteobacteria|o__Burkholderiales|f__Comamonadaceae	2|1224|28216|80840|80864	1.91922	3.38988	0	0	0	0	0	0	0	0	0	0	0	0	0	0	0	0	0	0	0	0	0	0	0	0	0	0	0	0	0.00876	0	0	0	0.06448	0.44447	7.55889	0	0	0	0	0	0	0	0	0	0	0
k__Bacteria|p__Proteobacteria|c__Betaproteobacteria|o__Burkholderiales|f__Comamonadaceae|g__Comamonas	2|1224|28216|80840|80864|283	1.91922	3.38988	0	0	0	0	0	0	0	0	0	0	0	0	0	0	0	0	0	0	0	0	0	0	0	0	0	0	0	0	0.00876	0	0	0	0.06448	0.44447	7.55889	0	0	0	0	0	0	0	0	0	0	0
k__Bacteria|p__Proteobacteria|c__Betaproteobacteria|o__Burkholderiales|f__Comamonadaceae|g__Comamonas|s__Comamonas_kerstersii	2|1224|28216|80840|80864|283|225992	1.91922	3.38988	0	0	0	0	0	0	0	0	0	0	0	0	0	0	0	0	0	0	0	0	0	0	0	0	0	0	0	0	0.00876	0	0	0	0.06448	0.44447	7.55889	0	0	0	0	0	0	0	0	0	0	0
k__Bacteria|p__Proteobacteria|c__Betaproteobacteria|o__Burkholderiales|f__Comamonadaceae|g__Comamonas|s__Comamonas_testosteroni	2|1224|28216|80840|80864|283|285	0	0	0	0	0	0	0	0	0	0	0	0	0	0	0	0	0	0	0	0	0	0	0	0	0	0	0	0	0	0	0	0	0	0	0	0	0	0	0	0	0	0	0	0	0	0	0	0
k__Bacteria|p__Proteobacteria|c__Betaproteobacteria|o__Burkholderiales|f__Oxalobacteraceae	2|1224|28216|80840|75682	0	0	0	0	0	0	0	0	0	0	0	0	0	0	0	0	0	0	0	0	0	0	0	0	0	0	0	0	0	0	0	0	0	0	0	0	0	0	0	0	0	0	0	0	0	0	0	0
k__Bacteria|p__Proteobacteria|c__Betaproteobacteria|o__Burkholderiales|f__Oxalobacteraceae|g__Oxalobacter	2|1224|28216|80840|75682|846	0	0	0	0	0	0	0	0	0	0	0	0	0	0	0	0	0	0	0	0	0	0	0	0	0	0	0	0	0	0	0	0	0	0	0	0	0	0	0	0	0	0	0	0	0	0	0	0
k__Bacteria|p__Proteobacteria|c__Betaproteobacteria|o__Burkholderiales|f__Oxalobacteraceae|g__Oxalobacter|s__Oxalobacter_formigenes	2|1224|28216|80840|75682|846|847	0	0	0	0	0	0	0	0	0	0	0	0	0	0	0	0	0	0	0	0	0	0	0	0	0	0	0	0	0	0	0	0	0	0	0	0	0	0	0	0	0	0	0	0	0	0	0	0
k__Bacteria|p__Proteobacteria|c__Betaproteobacteria|o__Burkholderiales|f__Sutterellaceae	2|1224|28216|80840|995019	0	0	0.08448	0	6.77153	0	0.01317	0	0	0.08095	0	0	0	0.05176	1.68081	0	0	0	0	0.2274	0	4.86671	0	0.29378	0	0	0	0	0.01416	0	0	0.60125	0	0	0	0.1064	0	0	0	0	0	0	0.68654	0	0.30196	0	0	0
k__Bacteria|p__Proteobacteria|c__Betaproteobacteria|o__Burkholderiales|f__Sutterellaceae|g__Parasutterella	2|1224|28216|80840|995019|577310	0	0	0.08448	0	6.31791	0	0	0	0	0.08095	0	0	0	0	1.59193	0	0	0	0	0.2274	0	4.83497	0	0.28144	0	0	0	0	0	0	0	0.5817	0	0	0	0.1064	0	0	0	0	0	0	0.66601	0	0.28072	0	0	0
k__Bacteria|p__Proteobacteria|c__Betaproteobacteria|o__Burkholderiales|f__Sutterellaceae|g__Parasutterella|s__Parasutterella_excrementihominis	2|1224|28216|80840|995019|577310|487175	0	0	0.08448	0	6.31791	0	0	0	0	0.08095	0	0	0	0	1.59193	0	0	0	0	0.2274	0	4.83497	0	0.28144	0	0	0	0	0	0	0	0.5817	0	0	0	0.1064	0	0	0	0	0	0	0.66601	0	0.28072	0	0	0
k__Bacteria|p__Proteobacteria|c__Betaproteobacteria|o__Burkholderiales|f__Sutterellaceae|g__Sutterella	2|1224|28216|80840|995019|40544	0	0	0	0	0	0	0.01317	0	0	0	0	0	0	0.05176	0	0	0	0	0	0	0	0	0	0	0	0	0	0	0.01416	0	0	0	0	0	0	0	0	0	0	0	0	0	0	0	0	0	0	0
k__Bacteria|p__Proteobacteria|c__Betaproteobacteria|o__Burkholderiales|f__Sutterellaceae|g__Sutterella|s__Sutterella_parvirubra	2|1224|28216|80840|995019|40544|437898	0	0	0	0	0	0	0.01317	0	0	0	0	0	0	0.05176	0	0	0	0	0	0	0	0	0	0	0	0	0	0	0.01416	0	0	0	0	0	0	0	0	0	0	0	0	0	0	0	0	0	0	0
k__Bacteria|p__Proteobacteria|c__Betaproteobacteria|o__Burkholderiales|f__Sutterellaceae|g__Turicimonas	2|1224|28216|80840|995019|1918598	0	0	0	0	0.45362	0	0	0	0	0	0	0	0	0	0.08887	0	0	0	0	0	0	0.03174	0	0.01235	0	0	0	0	0	0	0	0.01955	0	0	0	0	0	0	0	0	0	0	0.02053	0	0.02123	0	0	0
k__Bacteria|p__Proteobacteria|c__Betaproteobacteria|o__Burkholderiales|f__Sutterellaceae|g__Turicimonas|s__Turicimonas_muris	2|1224|28216|80840|995019|1918598|1796652	0	0	0	0	0.45362	0	0	0	0	0	0	0	0	0	0.08887	0	0	0	0	0	0	0.03174	0	0.01235	0	0	0	0	0	0	0	0.01955	0	0	0	0	0	0	0	0	0	0	0.02053	0	0.02123	0	0	0
k__Bacteria|p__Proteobacteria|c__Betaproteobacteria|o__Neisseriales	2|1224|28216|206351	0	0	0	0	0	0	0	0	0	0	0	0	0	0	0	0	0	0	0	0	0	0	0	0	0	0	0	0	0	0	0	0	0	0	0	0	0	0	0	0	0	0	0	0	0	0	0	0
k__Bacteria|p__Proteobacteria|c__Betaproteobacteria|o__Neisseriales|f__Neisseriaceae	2|1224|28216|206351|481	0	0	0	0	0	0	0	0	0	0	0	0	0	0	0	0	0	0	0	0	0	0	0	0	0	0	0	0	0	0	0	0	0	0	0	0	0	0	0	0	0	0	0	0	0	0	0	0
k__Bacteria|p__Proteobacteria|c__Betaproteobacteria|o__Neisseriales|f__Neisseriaceae|g__Eikenella	2|1224|28216|206351|481|538	0	0	0	0	0	0	0	0	0	0	0	0	0	0	0	0	0	0	0	0	0	0	0	0	0	0	0	0	0	0	0	0	0	0	0	0	0	0	0	0	0	0	0	0	0	0	0	0
k__Bacteria|p__Proteobacteria|c__Betaproteobacteria|o__Neisseriales|f__Neisseriaceae|g__Eikenella|s__Eikenella_corrodens	2|1224|28216|206351|481|538|539	0	0	0	0	0	0	0	0	0	0	0	0	0	0	0	0	0	0	0	0	0	0	0	0	0	0	0	0	0	0	0	0	0	0	0	0	0	0	0	0	0	0	0	0	0	0	0	0
k__Bacteria|p__Proteobacteria|c__Betaproteobacteria|o__Neisseriales|f__Neisseriaceae|g__Eikenella|s__Eikenella_sp_NML02_A_017	2|1224|28216|206351|481|538|1795827	0	0	0	0	0	0	0	0	0	0	0	0	0	0	0	0	0	0	0	0	0	0	0	0	0	0	0	0	0	0	0	0	0	0	0	0	0	0	0	0	0	0	0	0	0	0	0	0
k__Bacteria|p__Proteobacteria|c__Betaproteobacteria|o__Neisseriales|f__Neisseriaceae|g__Eikenella|s__Eikenella_sp_NML130454	2|1224|28216|206351|481|538|1795832	0	0	0	0	0	0	0	0	0	0	0	0	0	0	0	0	0	0	0	0	0	0	0	0	0	0	0	0	0	0	0	0	0	0	0	0	0	0	0	0	0	0	0	0	0	0	0	0
k__Bacteria|p__Proteobacteria|c__Betaproteobacteria|o__Neisseriales|f__Neisseriaceae|g__Kingella	2|1224|28216|206351|481|32257	0	0	0	0	0	0	0	0	0	0	0	0	0	0	0	0	0	0	0	0	0	0	0	0	0	0	0	0	0	0	0	0	0	0	0	0	0	0	0	0	0	0	0	0	0	0	0	0
k__Bacteria|p__Proteobacteria|c__Betaproteobacteria|o__Neisseriales|f__Neisseriaceae|g__Kingella|s__Kingella_oralis	2|1224|28216|206351|481|32257|505	0	0	0	0	0	0	0	0	0	0	0	0	0	0	0	0	0	0	0	0	0	0	0	0	0	0	0	0	0	0	0	0	0	0	0	0	0	0	0	0	0	0	0	0	0	0	0	0
k__Bacteria|p__Proteobacteria|c__Betaproteobacteria|o__Neisseriales|f__Neisseriaceae|g__Morococcus	2|1224|28216|206351|481|212742	0	0	0	0	0	0	0	0	0	0	0	0	0	0	0	0	0	0	0	0	0	0	0	0	0	0	0	0	0	0	0	0	0	0	0	0	0	0	0	0	0	0	0	0	0	0	0	0
k__Bacteria|p__Proteobacteria|c__Betaproteobacteria|o__Neisseriales|f__Neisseriaceae|g__Morococcus|s__Morococcus_cerebrosus	2|1224|28216|206351|481|212742|1056807	0	0	0	0	0	0	0	0	0	0	0	0	0	0	0	0	0	0	0	0	0	0	0	0	0	0	0	0	0	0	0	0	0	0	0	0	0	0	0	0	0	0	0	0	0	0	0	0
k__Bacteria|p__Proteobacteria|c__Betaproteobacteria|o__Neisseriales|f__Neisseriaceae|g__Neisseria	2|1224|28216|206351|481|482	0	0	0	0	0	0	0	0	0	0	0	0	0	0	0	0	0	0	0	0	0	0	0	0	0	0	0	0	0	0	0	0	0	0	0	0	0	0	0	0	0	0	0	0	0	0	0	0
k__Bacteria|p__Proteobacteria|c__Betaproteobacteria|o__Neisseriales|f__Neisseriaceae|g__Neisseria|s__Neisseria_flavescens	2|1224|28216|206351|481|482|484	0	0	0	0	0	0	0	0	0	0	0	0	0	0	0	0	0	0	0	0	0	0	0	0	0	0	0	0	0	0	0	0	0	0	0	0	0	0	0	0	0	0	0	0	0	0	0	0
k__Bacteria|p__Proteobacteria|c__Betaproteobacteria|o__Neisseriales|f__Neisseriaceae|g__Neisseria|s__Neisseria_mucosa	2|1224|28216|206351|481|482|488	0	0	0	0	0	0	0	0	0	0	0	0	0	0	0	0	0	0	0	0	0	0	0	0	0	0	0	0	0	0	0	0	0	0	0	0	0	0	0	0	0	0	0	0	0	0	0	0
k__Bacteria|p__Proteobacteria|c__Betaproteobacteria|o__Neisseriales|f__Neisseriaceae|g__Neisseria|s__Neisseria_perflava	2|1224|28216|206351|481|482|33053	0	0	0	0	0	0	0	0	0	0	0	0	0	0	0	0	0	0	0	0	0	0	0	0	0	0	0	0	0	0	0	0	0	0	0	0	0	0	0	0	0	0	0	0	0	0	0	0
k__Bacteria|p__Proteobacteria|c__Betaproteobacteria|o__Neisseriales|f__Neisseriaceae|g__Neisseria|s__Neisseria_polysaccharea	2|1224|28216|206351|481|482|489	0	0	0	0	0	0	0	0	0	0	0	0	0	0	0	0	0	0	0	0	0	0	0	0	0	0	0	0	0	0	0	0	0	0	0	0	0	0	0	0	0	0	0	0	0	0	0	0
k__Bacteria|p__Proteobacteria|c__Betaproteobacteria|o__Neisseriales|f__Neisseriaceae|g__Neisseria|s__Neisseria_sicca	2|1224|28216|206351|481|482|490	0	0	0	0	0	0	0	0	0	0	0	0	0	0	0	0	0	0	0	0	0	0	0	0	0	0	0	0	0	0	0	0	0	0	0	0	0	0	0	0	0	0	0	0	0	0	0	0
k__Bacteria|p__Proteobacteria|c__Betaproteobacteria|o__Neisseriales|f__Neisseriaceae|g__Neisseria|s__Neisseria_sp_oral_taxon_014	2|1224|28216|206351|481|482|641148	0	0	0	0	0	0	0	0	0	0	0	0	0	0	0	0	0	0	0	0	0	0	0	0	0	0	0	0	0	0	0	0	0	0	0	0	0	0	0	0	0	0	0	0	0	0	0	0
k__Bacteria|p__Proteobacteria|c__Betaproteobacteria|o__Neisseriales|f__Neisseriaceae|g__Neisseria|s__Neisseria_subflava	2|1224|28216|206351|481|482|28449	0	0	0	0	0	0	0	0	0	0	0	0	0	0	0	0	0	0	0	0	0	0	0	0	0	0	0	0	0	0	0	0	0	0	0	0	0	0	0	0	0	0	0	0	0	0	0	0
k__Bacteria|p__Proteobacteria|c__Deltaproteobacteria	2|1224|28221	0.47917	0.4962	0.06242	0.11144	0.14471	0.3413	0.24261	0	0.00957	0	0.08795	0.05284	0.45145	0.17452	0.01971	0.49306	0	0	0	0	0.99456	0	0.07835	0	0	0.37898	0	0.05274	0	0	0	0.10086	0	0	0	0	0.12091	0	0	0	0	0	0	0	0	0	0	0
k__Bacteria|p__Proteobacteria|c__Deltaproteobacteria|o__Desulfovibrionales	2|1224|28221|213115	0.47917	0.4962	0.06242	0.11144	0.14471	0.3413	0.24261	0	0.00957	0	0.08795	0.05284	0.45145	0.17452	0.01971	0.49306	0	0	0	0	0.99456	0	0.07835	0	0	0.37898	0	0.05274	0	0	0	0.10086	0	0	0	0	0.12091	0	0	0	0	0	0	0	0	0	0	0
k__Bacteria|p__Proteobacteria|c__Deltaproteobacteria|o__Desulfovibrionales|f__Desulfomicrobiaceae	2|1224|28221|213115|213116	0	0	0	0	0	0	0	0	0	0	0	0	0	0	0	0	0	0	0	0	0	0	0	0	0	0	0	0	0	0	0	0	0	0	0	0	0	0	0	0	0	0	0	0	0	0	0	0
k__Bacteria|p__Proteobacteria|c__Deltaproteobacteria|o__Desulfovibrionales|f__Desulfomicrobiaceae|g__Desulfomicrobium	2|1224|28221|213115|213116|898	0	0	0	0	0	0	0	0	0	0	0	0	0	0	0	0	0	0	0	0	0	0	0	0	0	0	0	0	0	0	0	0	0	0	0	0	0	0	0	0	0	0	0	0	0	0	0	0
k__Bacteria|p__Proteobacteria|c__Deltaproteobacteria|o__Desulfovibrionales|f__Desulfomicrobiaceae|g__Desulfomicrobium|s__Desulfomicrobium_orale	2|1224|28221|213115|213116|898|132132	0	0	0	0	0	0	0	0	0	0	0	0	0	0	0	0	0	0	0	0	0	0	0	0	0	0	0	0	0	0	0	0	0	0	0	0	0	0	0	0	0	0	0	0	0	0	0	0
k__Bacteria|p__Proteobacteria|c__Deltaproteobacteria|o__Desulfovibrionales|f__Desulfovibrionaceae	2|1224|28221|213115|194924	0.47917	0.4962	0.06242	0.11144	0.14471	0.3413	0.24261	0	0.00957	0	0.08795	0.05284	0.45145	0.17452	0.01971	0.49306	0	0	0	0	0.99456	0	0.07835	0	0	0.37898	0	0.05274	0	0	0	0.10086	0	0	0	0	0.12091	0	0	0	0	0	0	0	0	0	0	0
k__Bacteria|p__Proteobacteria|c__Deltaproteobacteria|o__Desulfovibrionales|f__Desulfovibrionaceae|g__Bilophila	2|1224|28221|213115|194924|35832	0.09448	0	0	0	0.14471	0.14495	0.00656	0	0	0	0	0	0.01477	0.00966	0.01971	0.14841	0	0	0	0	0.04489	0	0.07835	0	0	0	0	0.05274	0	0	0	0	0	0	0	0	0.12091	0	0	0	0	0	0	0	0	0	0	0
k__Bacteria|p__Proteobacteria|c__Deltaproteobacteria|o__Desulfovibrionales|f__Desulfovibrionaceae|g__Bilophila|s__Bilophila_wadsworthia	2|1224|28221|213115|194924|35832|35833	0.09448	0	0	0	0.14471	0.14495	0.00656	0	0	0	0	0	0.01477	0.00966	0.01971	0.14841	0	0	0	0	0.04489	0	0.07835	0	0	0	0	0.05274	0	0	0	0	0	0	0	0	0.12091	0	0	0	0	0	0	0	0	0	0	0
k__Bacteria|p__Proteobacteria|c__Deltaproteobacteria|o__Desulfovibrionales|f__Desulfovibrionaceae|g__Desulfovibrio	2|1224|28221|213115|194924|872	0.38468	0.4962	0.06242	0.11144	0	0.19634	0.23606	0	0	0	0.08795	0.05284	0.43669	0.16486	0	0.34465	0	0	0	0	0.94967	0	0	0	0	0.37898	0	0	0	0	0	0.10086	0	0	0	0	0	0	0	0	0	0	0	0	0	0	0	0
k__Bacteria|p__Proteobacteria|c__Deltaproteobacteria|o__Desulfovibrionales|f__Desulfovibrionaceae|g__Desulfovibrio|s__Desulfovibrio_fairfieldensis	2|1224|28221|213115|194924|872|44742	0	0	0	0	0	0	0	0	0	0	0	0	0	0	0	0	0	0	0	0	0	0	0	0	0	0	0	0	0	0	0	0	0	0	0	0	0	0	0	0	0	0	0	0	0	0	0	0
k__Bacteria|p__Proteobacteria|c__Deltaproteobacteria|o__Desulfovibrionales|f__Desulfovibrionaceae|g__Desulfovibrio|s__Desulfovibrio_legallii	2|1224|28221|213115|194924|872|571438	0	0	0	0	0	0	0	0	0	0	0	0	0	0	0	0	0	0	0	0	0.94967	0	0	0	0	0	0	0	0	0	0	0	0	0	0	0	0	0	0	0	0	0	0	0	0	0	0	0
k__Bacteria|p__Proteobacteria|c__Deltaproteobacteria|o__Desulfovibrionales|f__Desulfovibrionaceae|g__Desulfovibrio|s__Desulfovibrio_piger	2|1224|28221|213115|194924|872|901	0.38468	0.4962	0.06242	0.11144	0	0.19634	0.23606	0	0	0	0.08795	0.05284	0.43669	0.16486	0	0.34465	0	0	0	0	0	0	0	0	0	0.37898	0	0	0	0	0	0.10086	0	0	0	0	0	0	0	0	0	0	0	0	0	0	0	0
k__Bacteria|p__Proteobacteria|c__Deltaproteobacteria|o__Desulfovibrionales|f__Desulfovibrionaceae|g__Desulfovibrio|s__Desulfovibrio_sp_An276	2|1224|28221|213115|194924|872|1965618	0	0	0	0	0	0	0	0	0	0	0	0	0	0	0	0	0	0	0	0	0	0	0	0	0	0	0	0	0	0	0	0	0	0	0	0	0	0	0	0	0	0	0	0	0	0	0	0
k__Bacteria|p__Proteobacteria|c__Deltaproteobacteria|o__Desulfovibrionales|f__Desulfovibrionaceae|g__Desulfovibrio|s__Desulfovibrio_sp_MES5	2|1224|28221|213115|194924|872|1899016	0	0	0	0	0	0	0	0	0	0	0	0	0	0	0	0	0	0	0	0	0	0	0	0	0	0	0	0	0	0	0	0	0	0	0	0	0	0	0	0	0	0	0	0	0	0	0	0
k__Bacteria|p__Proteobacteria|c__Deltaproteobacteria|o__Desulfovibrionales|f__Desulfovibrionaceae|g__Desulfovibrio|s__Desulfovibrio_vulgaris	2|1224|28221|213115|194924|872|881	0	0	0	0	0	0	0	0	0	0	0	0	0	0	0	0	0	0	0	0	0	0	0	0	0	0	0	0	0	0	0	0	0	0	0	0	0	0	0	0	0	0	0	0	0	0	0	0
k__Bacteria|p__Proteobacteria|c__Deltaproteobacteria|o__Desulfovibrionales|f__Desulfovibrionaceae|g__Desulfovibrionaceae_unclassified	2|1224|28221|213115|194924|	0	0	0	0	0	0	0	0	0.00957	0	0	0	0	0	0	0	0	0	0	0	0	0	0	0	0	0	0	0	0	0	0	0	0	0	0	0	0	0	0	0	0	0	0	0	0	0	0	0
k__Bacteria|p__Proteobacteria|c__Deltaproteobacteria|o__Desulfovibrionales|f__Desulfovibrionaceae|g__Desulfovibrionaceae_unclassified|s__Desulfovibrionaceae_bacterium	2|1224|28221|213115|194924||2049043	0	0	0	0	0	0	0	0	0.00957	0	0	0	0	0	0	0	0	0	0	0	0	0	0	0	0	0	0	0	0	0	0	0	0	0	0	0	0	0	0	0	0	0	0	0	0	0	0	0
k__Bacteria|p__Proteobacteria|c__Epsilonproteobacteria	2|1224|29547	0	0	0	0	0	0	0	0	0	0	0	0	0.01134	0	0	0	0	0	0	0	0	0	0	0	0	0	0	0	0	0	0	0	0	0	0	0	0	0	0	0.00681	0	0	0	0	0	0	0	0
k__Bacteria|p__Proteobacteria|c__Epsilonproteobacteria|o__Campylobacterales	2|1224|29547|213849	0	0	0	0	0	0	0	0	0	0	0	0	0.01134	0	0	0	0	0	0	0	0	0	0	0	0	0	0	0	0	0	0	0	0	0	0	0	0	0	0	0.00681	0	0	0	0	0	0	0	0
k__Bacteria|p__Proteobacteria|c__Epsilonproteobacteria|o__Campylobacterales|f__Campylobacteraceae	2|1224|29547|213849|72294	0	0	0	0	0	0	0	0	0	0	0	0	0.01134	0	0	0	0	0	0	0	0	0	0	0	0	0	0	0	0	0	0	0	0	0	0	0	0	0	0	0.00681	0	0	0	0	0	0	0	0
k__Bacteria|p__Proteobacteria|c__Epsilonproteobacteria|o__Campylobacterales|f__Campylobacteraceae|g__Arcobacter	2|1224|29547|213849|72294|28196	0	0	0	0	0	0	0	0	0	0	0	0	0	0	0	0	0	0	0	0	0	0	0	0	0	0	0	0	0	0	0	0	0	0	0	0	0	0	0	0	0	0	0	0	0	0	0	0
k__Bacteria|p__Proteobacteria|c__Epsilonproteobacteria|o__Campylobacterales|f__Campylobacteraceae|g__Arcobacter|s__Arcobacter_butzleri	2|1224|29547|213849|72294|28196|28197	0	0	0	0	0	0	0	0	0	0	0	0	0	0	0	0	0	0	0	0	0	0	0	0	0	0	0	0	0	0	0	0	0	0	0	0	0	0	0	0	0	0	0	0	0	0	0	0
k__Bacteria|p__Proteobacteria|c__Epsilonproteobacteria|o__Campylobacterales|f__Campylobacteraceae|g__Campylobacter	2|1224|29547|213849|72294|194	0	0	0	0	0	0	0	0	0	0	0	0	0.01134	0	0	0	0	0	0	0	0	0	0	0	0	0	0	0	0	0	0	0	0	0	0	0	0	0	0	0.00681	0	0	0	0	0	0	0	0
k__Bacteria|p__Proteobacteria|c__Epsilonproteobacteria|o__Campylobacterales|f__Campylobacteraceae|g__Campylobacter|s__Campylobacter_coli	2|1224|29547|213849|72294|194|195	0	0	0	0	0	0	0	0	0	0	0	0	0	0	0	0	0	0	0	0	0	0	0	0	0	0	0	0	0	0	0	0	0	0	0	0	0	0	0	0	0	0	0	0	0	0	0	0
k__Bacteria|p__Proteobacteria|c__Epsilonproteobacteria|o__Campylobacterales|f__Campylobacteraceae|g__Campylobacter|s__Campylobacter_concisus	2|1224|29547|213849|72294|194|199	0	0	0	0	0	0	0	0	0	0	0	0	0	0	0	0	0	0	0	0	0	0	0	0	0	0	0	0	0	0	0	0	0	0	0	0	0	0	0	0	0	0	0	0	0	0	0	0
k__Bacteria|p__Proteobacteria|c__Epsilonproteobacteria|o__Campylobacterales|f__Campylobacteraceae|g__Campylobacter|s__Campylobacter_curvus	2|1224|29547|213849|72294|194|200	0	0	0	0	0	0	0	0	0	0	0	0	0	0	0	0	0	0	0	0	0	0	0	0	0	0	0	0	0	0	0	0	0	0	0	0	0	0	0	0	0	0	0	0	0	0	0	0
k__Bacteria|p__Proteobacteria|c__Epsilonproteobacteria|o__Campylobacterales|f__Campylobacteraceae|g__Campylobacter|s__Campylobacter_gracilis	2|1224|29547|213849|72294|194|824	0	0	0	0	0	0	0	0	0	0	0	0	0	0	0	0	0	0	0	0	0	0	0	0	0	0	0	0	0	0	0	0	0	0	0	0	0	0	0	0	0	0	0	0	0	0	0	0
k__Bacteria|p__Proteobacteria|c__Epsilonproteobacteria|o__Campylobacterales|f__Campylobacteraceae|g__Campylobacter|s__Campylobacter_hominis	2|1224|29547|213849|72294|194|76517	0	0	0	0	0	0	0	0	0	0	0	0	0	0	0	0	0	0	0	0	0	0	0	0	0	0	0	0	0	0	0	0	0	0	0	0	0	0	0	0	0	0	0	0	0	0	0	0
k__Bacteria|p__Proteobacteria|c__Epsilonproteobacteria|o__Campylobacterales|f__Campylobacteraceae|g__Campylobacter|s__Campylobacter_jejuni	2|1224|29547|213849|72294|194|197	0	0	0	0	0	0	0	0	0	0	0	0	0	0	0	0	0	0	0	0	0	0	0	0	0	0	0	0	0	0	0	0	0	0	0	0	0	0	0	0.00681	0	0	0	0	0	0	0	0
k__Bacteria|p__Proteobacteria|c__Epsilonproteobacteria|o__Campylobacterales|f__Campylobacteraceae|g__Campylobacter|s__Campylobacter_rectus	2|1224|29547|213849|72294|194|203	0	0	0	0	0	0	0	0	0	0	0	0	0	0	0	0	0	0	0	0	0	0	0	0	0	0	0	0	0	0	0	0	0	0	0	0	0	0	0	0	0	0	0	0	0	0	0	0
k__Bacteria|p__Proteobacteria|c__Epsilonproteobacteria|o__Campylobacterales|f__Campylobacteraceae|g__Campylobacter|s__Campylobacter_showae	2|1224|29547|213849|72294|194|204	0	0	0	0	0	0	0	0	0	0	0	0	0	0	0	0	0	0	0	0	0	0	0	0	0	0	0	0	0	0	0	0	0	0	0	0	0	0	0	0	0	0	0	0	0	0	0	0
k__Bacteria|p__Proteobacteria|c__Epsilonproteobacteria|o__Campylobacterales|f__Campylobacteraceae|g__Campylobacter|s__Campylobacter_upsaliensis	2|1224|29547|213849|72294|194|28080	0	0	0	0	0	0	0	0	0	0	0	0	0	0	0	0	0	0	0	0	0	0	0	0	0	0	0	0	0	0	0	0	0	0	0	0	0	0	0	0	0	0	0	0	0	0	0	0
k__Bacteria|p__Proteobacteria|c__Epsilonproteobacteria|o__Campylobacterales|f__Campylobacteraceae|g__Campylobacter|s__Campylobacter_ureolyticus	2|1224|29547|213849|72294|194|827	0	0	0	0	0	0	0	0	0	0	0	0	0.01134	0	0	0	0	0	0	0	0	0	0	0	0	0	0	0	0	0	0	0	0	0	0	0	0	0	0	0	0	0	0	0	0	0	0	0
k__Bacteria|p__Proteobacteria|c__Epsilonproteobacteria|o__Campylobacterales|f__Helicobacteraceae	2|1224|29547|213849|72293	0	0	0	0	0	0	0	0	0	0	0	0	0	0	0	0	0	0	0	0	0	0	0	0	0	0	0	0	0	0	0	0	0	0	0	0	0	0	0	0	0	0	0	0	0	0	0	0
k__Bacteria|p__Proteobacteria|c__Epsilonproteobacteria|o__Campylobacterales|f__Helicobacteraceae|g__Helicobacter	2|1224|29547|213849|72293|209	0	0	0	0	0	0	0	0	0	0	0	0	0	0	0	0	0	0	0	0	0	0	0	0	0	0	0	0	0	0	0	0	0	0	0	0	0	0	0	0	0	0	0	0	0	0	0	0
k__Bacteria|p__Proteobacteria|c__Epsilonproteobacteria|o__Campylobacterales|f__Helicobacteraceae|g__Helicobacter|s__Helicobacter_cinaedi	2|1224|29547|213849|72293|209|213	0	0	0	0	0	0	0	0	0	0	0	0	0	0	0	0	0	0	0	0	0	0	0	0	0	0	0	0	0	0	0	0	0	0	0	0	0	0	0	0	0	0	0	0	0	0	0	0
k__Bacteria|p__Proteobacteria|c__Epsilonproteobacteria|o__Campylobacterales|f__Helicobacteraceae|g__Helicobacter|s__Helicobacter_equorum	2|1224|29547|213849|72293|209|361872	0	0	0	0	0	0	0	0	0	0	0	0	0	0	0	0	0	0	0	0	0	0	0	0	0	0	0	0	0	0	0	0	0	0	0	0	0	0	0	0	0	0	0	0	0	0	0	0
k__Bacteria|p__Proteobacteria|c__Epsilonproteobacteria|o__Campylobacterales|f__Helicobacteraceae|g__Helicobacter|s__Helicobacter_pullorum	2|1224|29547|213849|72293|209|35818	0	0	0	0	0	0	0	0	0	0	0	0	0	0	0	0	0	0	0	0	0	0	0	0	0	0	0	0	0	0	0	0	0	0	0	0	0	0	0	0	0	0	0	0	0	0	0	0
k__Bacteria|p__Proteobacteria|c__Epsilonproteobacteria|o__Campylobacterales|f__Helicobacteraceae|g__Helicobacter|s__Helicobacter_pylori	2|1224|29547|213849|72293|209|210	0	0	0	0	0	0	0	0	0	0	0	0	0	0	0	0	0	0	0	0	0	0	0	0	0	0	0	0	0	0	0	0	0	0	0	0	0	0	0	0	0	0	0	0	0	0	0	0
k__Bacteria|p__Proteobacteria|c__Gammaproteobacteria	2|1224|1236	7.42357	14.8043	0.00932	1.16465	65.3946	1.14177	3.31133	32.0602	4.2072	26.2302	1.25211	1.41679	3.77374	3.44763	35.1858	1.15925	54.257	0.15895	9.18271	55.8989	0	43.7171	2.45734	57.7204	1.0494	4.80063	8.35839	0.01387	1.60171	0	1.03513	0	0.02331	0.34188	0.8666	6.07592	11.5777	0.38296	2.81365	2.20378	0.01352	8.80287	0.30329	0	11.6041	0.07335	20.8012	0.11794
k__Bacteria|p__Proteobacteria|c__Gammaproteobacteria|o__Aeromonadales	2|1224|1236|135624	0	0	0	0	8.52647	0	0	0	0	0	0	0	0	0	1.11347	0	0	0	0	0	0	0	0	0	0	0	0	0	0	0	0	0	0	0	0	0.05535	0	0	0	0	0	0	0	0	0	0	0	0
k__Bacteria|p__Proteobacteria|c__Gammaproteobacteria|o__Aeromonadales|f__Aeromonadaceae	2|1224|1236|135624|84642	0	0	0	0	8.52647	0	0	0	0	0	0	0	0	0	1.11347	0	0	0	0	0	0	0	0	0	0	0	0	0	0	0	0	0	0	0	0	0	0	0	0	0	0	0	0	0	0	0	0	0
k__Bacteria|p__Proteobacteria|c__Gammaproteobacteria|o__Aeromonadales|f__Aeromonadaceae|g__Aeromonas	2|1224|1236|135624|84642|642	0	0	0	0	8.52647	0	0	0	0	0	0	0	0	0	1.11347	0	0	0	0	0	0	0	0	0	0	0	0	0	0	0	0	0	0	0	0	0	0	0	0	0	0	0	0	0	0	0	0	0
k__Bacteria|p__Proteobacteria|c__Gammaproteobacteria|o__Aeromonadales|f__Aeromonadaceae|g__Aeromonas|s__Aeromonas_allosaccharophila	2|1224|1236|135624|84642|642|656	0	0	0	0	0	0	0	0	0	0	0	0	0	0	0	0	0	0	0	0	0	0	0	0	0	0	0	0	0	0	0	0	0	0	0	0	0	0	0	0	0	0	0	0	0	0	0	0
k__Bacteria|p__Proteobacteria|c__Gammaproteobacteria|o__Aeromonadales|f__Aeromonadaceae|g__Aeromonas|s__Aeromonas_caviae	2|1224|1236|135624|84642|642|648	0	0	0	0	7.80487	0	0	0	0	0	0	0	0	0	1.04113	0	0	0	0	0	0	0	0	0	0	0	0	0	0	0	0	0	0	0	0	0	0	0	0	0	0	0	0	0	0	0	0	0
k__Bacteria|p__Proteobacteria|c__Gammaproteobacteria|o__Aeromonadales|f__Aeromonadaceae|g__Aeromonas|s__Aeromonas_dhakensis	2|1224|1236|135624|84642|642|196024	0	0	0	0	0	0	0	0	0	0	0	0	0	0	0	0	0	0	0	0	0	0	0	0	0	0	0	0	0	0	0	0	0	0	0	0	0	0	0	0	0	0	0	0	0	0	0	0
k__Bacteria|p__Proteobacteria|c__Gammaproteobacteria|o__Aeromonadales|f__Aeromonadaceae|g__Aeromonas|s__Aeromonas_hydrophila	2|1224|1236|135624|84642|642|644	0	0	0	0	0	0	0	0	0	0	0	0	0	0	0	0	0	0	0	0	0	0	0	0	0	0	0	0	0	0	0	0	0	0	0	0	0	0	0	0	0	0	0	0	0	0	0	0
k__Bacteria|p__Proteobacteria|c__Gammaproteobacteria|o__Aeromonadales|f__Aeromonadaceae|g__Aeromonas|s__Aeromonas_media	2|1224|1236|135624|84642|642|651	0	0	0	0	0.7216	0	0	0	0	0	0	0	0	0	0.07234	0	0	0	0	0	0	0	0	0	0	0	0	0	0	0	0	0	0	0	0	0	0	0	0	0	0	0	0	0	0	0	0	0
k__Bacteria|p__Proteobacteria|c__Gammaproteobacteria|o__Aeromonadales|f__Aeromonadaceae|g__Aeromonas|s__Aeromonas_veronii	2|1224|1236|135624|84642|642|654	0	0	0	0	0	0	0	0	0	0	0	0	0	0	0	0	0	0	0	0	0	0	0	0	0	0	0	0	0	0	0	0	0	0	0	0	0	0	0	0	0	0	0	0	0	0	0	0
k__Bacteria|p__Proteobacteria|c__Gammaproteobacteria|o__Aeromonadales|f__Succinivibrionaceae	2|1224|1236|135624|83763	0	0	0	0	0	0	0	0	0	0	0	0	0	0	0	0	0	0	0	0	0	0	0	0	0	0	0	0	0	0	0	0	0	0	0	0.05535	0	0	0	0	0	0	0	0	0	0	0	0
k__Bacteria|p__Proteobacteria|c__Gammaproteobacteria|o__Aeromonadales|f__Succinivibrionaceae|g__Anaerobiospirillum	2|1224|1236|135624|83763|13334	0	0	0	0	0	0	0	0	0	0	0	0	0	0	0	0	0	0	0	0	0	0	0	0	0	0	0	0	0	0	0	0	0	0	0	0.05535	0	0	0	0	0	0	0	0	0	0	0	0
k__Bacteria|p__Proteobacteria|c__Gammaproteobacteria|o__Aeromonadales|f__Succinivibrionaceae|g__Anaerobiospirillum|s__Anaerobiospirillum_thomasii	2|1224|1236|135624|83763|13334|179995	0	0	0	0	0	0	0	0	0	0	0	0	0	0	0	0	0	0	0	0	0	0	0	0	0	0	0	0	0	0	0	0	0	0	0	0.05535	0	0	0	0	0	0	0	0	0	0	0	0
k__Bacteria|p__Proteobacteria|c__Gammaproteobacteria|o__Aeromonadales|f__Succinivibrionaceae|g__Succinatimonas	2|1224|1236|135624|83763|674963	0	0	0	0	0	0	0	0	0	0	0	0	0	0	0	0	0	0	0	0	0	0	0	0	0	0	0	0	0	0	0	0	0	0	0	0	0	0	0	0	0	0	0	0	0	0	0	0
k__Bacteria|p__Proteobacteria|c__Gammaproteobacteria|o__Aeromonadales|f__Succinivibrionaceae|g__Succinatimonas|s__Succinatimonas_hippei	2|1224|1236|135624|83763|674963|626938	0	0	0	0	0	0	0	0	0	0	0	0	0	0	0	0	0	0	0	0	0	0	0	0	0	0	0	0	0	0	0	0	0	0	0	0	0	0	0	0	0	0	0	0	0	0	0	0
k__Bacteria|p__Proteobacteria|c__Gammaproteobacteria|o__Alteromonadales	2|1224|1236|135622	0	0	0	0	0	0	0	0	0	0	0	0	0	0	0	0	0	0	0	0	0	0	0	0	0	0	0	0	0	0	0	0	0	0	0	0	0	0	0	0	0	0	0	0	0	0	0	0
k__Bacteria|p__Proteobacteria|c__Gammaproteobacteria|o__Alteromonadales|f__Shewanellaceae	2|1224|1236|135622|267890	0	0	0	0	0	0	0	0	0	0	0	0	0	0	0	0	0	0	0	0	0	0	0	0	0	0	0	0	0	0	0	0	0	0	0	0	0	0	0	0	0	0	0	0	0	0	0	0
k__Bacteria|p__Proteobacteria|c__Gammaproteobacteria|o__Alteromonadales|f__Shewanellaceae|g__Shewanella	2|1224|1236|135622|267890|22	0	0	0	0	0	0	0	0	0	0	0	0	0	0	0	0	0	0	0	0	0	0	0	0	0	0	0	0	0	0	0	0	0	0	0	0	0	0	0	0	0	0	0	0	0	0	0	0
k__Bacteria|p__Proteobacteria|c__Gammaproteobacteria|o__Alteromonadales|f__Shewanellaceae|g__Shewanella|s__Shewanella_algae	2|1224|1236|135622|267890|22|38313	0	0	0	0	0	0	0	0	0	0	0	0	0	0	0	0	0	0	0	0	0	0	0	0	0	0	0	0	0	0	0	0	0	0	0	0	0	0	0	0	0	0	0	0	0	0	0	0
k__Bacteria|p__Proteobacteria|c__Gammaproteobacteria|o__Cardiobacteriales	2|1224|1236|135615	0	0	0	0	0	0	0	0	0	0	0	0	0	0	0	0	0	0	0	0	0	0	0	0	0	0	0	0	0	0	0	0	0	0	0	0	0	0	0	0	0	0	0	0	0	0	0	0
k__Bacteria|p__Proteobacteria|c__Gammaproteobacteria|o__Cardiobacteriales|f__Cardiobacteriaceae	2|1224|1236|135615|868	0	0	0	0	0	0	0	0	0	0	0	0	0	0	0	0	0	0	0	0	0	0	0	0	0	0	0	0	0	0	0	0	0	0	0	0	0	0	0	0	0	0	0	0	0	0	0	0
k__Bacteria|p__Proteobacteria|c__Gammaproteobacteria|o__Cardiobacteriales|f__Cardiobacteriaceae|g__Cardiobacterium	2|1224|1236|135615|868|2717	0	0	0	0	0	0	0	0	0	0	0	0	0	0	0	0	0	0	0	0	0	0	0	0	0	0	0	0	0	0	0	0	0	0	0	0	0	0	0	0	0	0	0	0	0	0	0	0
k__Bacteria|p__Proteobacteria|c__Gammaproteobacteria|o__Cardiobacteriales|f__Cardiobacteriaceae|g__Cardiobacterium|s__Cardiobacterium_hominis	2|1224|1236|135615|868|2717|2718	0	0	0	0	0	0	0	0	0	0	0	0	0	0	0	0	0	0	0	0	0	0	0	0	0	0	0	0	0	0	0	0	0	0	0	0	0	0	0	0	0	0	0	0	0	0	0	0
k__Bacteria|p__Proteobacteria|c__Gammaproteobacteria|o__Cardiobacteriales|f__Cardiobacteriaceae|g__Cardiobacterium|s__Cardiobacterium_valvarum	2|1224|1236|135615|868|2717|194702	0	0	0	0	0	0	0	0	0	0	0	0	0	0	0	0	0	0	0	0	0	0	0	0	0	0	0	0	0	0	0	0	0	0	0	0	0	0	0	0	0	0	0	0	0	0	0	0
k__Bacteria|p__Proteobacteria|c__Gammaproteobacteria|o__Enterobacterales	2|1224|1236|91347	7.42357	14.8043	0.00932	1.16465	56.5713	1.14177	3.31133	32.0602	4.2072	26.2302	1.25211	1.41679	3.77374	3.44763	33.9035	1.15925	53.4335	0.15895	9.18271	55.8989	0	42.9814	2.45734	57.7204	1.0494	4.80063	8.23494	0.01387	1.60171	0	1.03513	0	0.02331	0.26527	0.8666	5.97177	11.3092	0.29912	2.44396	1.96872	0.01352	8.80287	0.30329	0	9.831	0.02225	20.8012	0.06668
k__Bacteria|p__Proteobacteria|c__Gammaproteobacteria|o__Enterobacterales|f__Enterobacterales_unclassified	2|1224|1236|91347|	0	0	0	0	0	0	0	0	0	0	0	0	0	0	0	0	0	0	0	0	0	0	0	0	0	0	0	0	0	0	0	0	0	0	0	0	0	0	0	0	0	0	0	0	0	0	0	0
k__Bacteria|p__Proteobacteria|c__Gammaproteobacteria|o__Enterobacterales|f__Enterobacterales_unclassified|g__Phytobacter	2|1224|1236|91347||447792	0	0	0	0	0	0	0	0	0	0	0	0	0	0	0	0	0	0	0	0	0	0	0	0	0	0	0	0	0	0	0	0	0	0	0	0	0	0	0	0	0	0	0	0	0	0	0	0
k__Bacteria|p__Proteobacteria|c__Gammaproteobacteria|o__Enterobacterales|f__Enterobacterales_unclassified|g__Phytobacter|s__Phytobacter_ursingii	2|1224|1236|91347||447792|1972431	0	0	0	0	0	0	0	0	0	0	0	0	0	0	0	0	0	0	0	0	0	0	0	0	0	0	0	0	0	0	0	0	0	0	0	0	0	0	0	0	0	0	0	0	0	0	0	0
k__Bacteria|p__Proteobacteria|c__Gammaproteobacteria|o__Enterobacterales|f__Enterobacteriaceae	2|1224|1236|91347|543	7.42357	14.8043	0.00932	1.0124	56.2627	1.0119	3.31133	31.7436	4.2072	26.2302	1.25211	1.32941	3.77374	3.44763	32.6833	1.15925	53.4335	0.15895	5.27225	55.8989	0	42.9814	2.45734	57.7204	0.71907	4.80063	7.96095	0.01387	1.60171	0	1.03513	0	0.02331	0.26527	0.8666	5.97177	11.3092	0.29912	2.44396	1.96872	0.01352	8.80287	0.30329	0	9.831	0.02225	20.8012	0.06668
k__Bacteria|p__Proteobacteria|c__Gammaproteobacteria|o__Enterobacterales|f__Enterobacteriaceae|g__Atlantibacter	2|1224|1236|91347|543|1903434	0	0	0	0	0	0	0	0	0	0	0	0	0	0	0	0	0	0	0	0	0	0	0	0	0	0	0	0	0	0	0	0	0	0	0	0	0	0	0	0	0	0	0	0	0	0	0	0
k__Bacteria|p__Proteobacteria|c__Gammaproteobacteria|o__Enterobacterales|f__Enterobacteriaceae|g__Atlantibacter|s__Atlantibacter_hermannii	2|1224|1236|91347|543|1903434|565	0	0	0	0	0	0	0	0	0	0	0	0	0	0	0	0	0	0	0	0	0	0	0	0	0	0	0	0	0	0	0	0	0	0	0	0	0	0	0	0	0	0	0	0	0	0	0	0
k__Bacteria|p__Proteobacteria|c__Gammaproteobacteria|o__Enterobacterales|f__Enterobacteriaceae|g__Citrobacter	2|1224|1236|91347|543|544	0.04547	0	0	0	9.72688	0	0	1.03499	0	0	0	0	0	0	1.40605	0	0	0	0	0	0	0.90297	0	0	0	0	0	0	0	0	0	0	0	0	0	0	0	0	0	0	0	0	0	0	0	0	0	0
k__Bacteria|p__Proteobacteria|c__Gammaproteobacteria|o__Enterobacterales|f__Enterobacteriaceae|g__Citrobacter|s__Citrobacter_amalonaticus	2|1224|1236|91347|543|544|35703	0	0	0	0	0.93122	0	0	0	0	0	0	0	0	0	0.07983	0	0	0	0	0	0	0	0	0	0	0	0	0	0	0	0	0	0	0	0	0	0	0	0	0	0	0	0	0	0	0	0	0
k__Bacteria|p__Proteobacteria|c__Gammaproteobacteria|o__Enterobacterales|f__Enterobacteriaceae|g__Citrobacter|s__Citrobacter_braakii	2|1224|1236|91347|543|544|57706	0	0	0	0	0.04309	0	0	0	0	0	0	0	0	0	0.00941	0	0	0	0	0	0	0	0	0	0	0	0	0	0	0	0	0	0	0	0	0	0	0	0	0	0	0	0	0	0	0	0	0
k__Bacteria|p__Proteobacteria|c__Gammaproteobacteria|o__Enterobacterales|f__Enterobacteriaceae|g__Citrobacter|s__Citrobacter_europaeus	2|1224|1236|91347|543|544|1914243	0	0	0	0	0	0	0	0	0	0	0	0	0	0	0	0	0	0	0	0	0	0	0	0	0	0	0	0	0	0	0	0	0	0	0	0	0	0	0	0	0	0	0	0	0	0	0	0
k__Bacteria|p__Proteobacteria|c__Gammaproteobacteria|o__Enterobacterales|f__Enterobacteriaceae|g__Citrobacter|s__Citrobacter_farmeri	2|1224|1236|91347|543|544|67824	0	0	0	0	0.04092	0	0	0	0	0	0	0	0	0	0	0	0	0	0	0	0	0	0	0	0	0	0	0	0	0	0	0	0	0	0	0	0	0	0	0	0	0	0	0	0	0	0	0
k__Bacteria|p__Proteobacteria|c__Gammaproteobacteria|o__Enterobacterales|f__Enterobacteriaceae|g__Citrobacter|s__Citrobacter_freundii	2|1224|1236|91347|543|544|546	0	0	0	0	6.06491	0	0	0	0	0	0	0	0	0	0.94567	0	0	0	0	0	0	0.67538	0	0	0	0	0	0	0	0	0	0	0	0	0	0	0	0	0	0	0	0	0	0	0	0	0	0
k__Bacteria|p__Proteobacteria|c__Gammaproteobacteria|o__Enterobacterales|f__Enterobacteriaceae|g__Citrobacter|s__Citrobacter_koseri	2|1224|1236|91347|543|544|545	0	0	0	0	0	0	0	0	0	0	0	0	0	0	0	0	0	0	0	0	0	0	0	0	0	0	0	0	0	0	0	0	0	0	0	0	0	0	0	0	0	0	0	0	0	0	0	0
k__Bacteria|p__Proteobacteria|c__Gammaproteobacteria|o__Enterobacterales|f__Enterobacteriaceae|g__Citrobacter|s__Citrobacter_pasteurii	2|1224|1236|91347|543|544|1563222	0	0	0	0	0.22249	0	0	0.98138	0	0	0	0	0	0	0.04794	0	0	0	0	0	0	0	0	0	0	0	0	0	0	0	0	0	0	0	0	0	0	0	0	0	0	0	0	0	0	0	0	0
k__Bacteria|p__Proteobacteria|c__Gammaproteobacteria|o__Enterobacterales|f__Enterobacteriaceae|g__Citrobacter|s__Citrobacter_portucalensis	2|1224|1236|91347|543|544|1639133	0	0	0	0	0.45658	0	0	0	0	0	0	0	0	0	0.05367	0	0	0	0	0	0	0	0	0	0	0	0	0	0	0	0	0	0	0	0	0	0	0	0	0	0	0	0	0	0	0	0	0
k__Bacteria|p__Proteobacteria|c__Gammaproteobacteria|o__Enterobacterales|f__Enterobacteriaceae|g__Citrobacter|s__Citrobacter_sp_MGH106	2|1224|1236|91347|543|544|1686381	0	0	0	0	0	0	0	0	0	0	0	0	0	0	0	0	0	0	0	0	0	0	0	0	0	0	0	0	0	0	0	0	0	0	0	0	0	0	0	0	0	0	0	0	0	0	0	0
k__Bacteria|p__Proteobacteria|c__Gammaproteobacteria|o__Enterobacterales|f__Enterobacteriaceae|g__Citrobacter|s__Citrobacter_werkmanii	2|1224|1236|91347|543|544|67827	0	0	0	0	0.13169	0	0	0.05361	0	0	0	0	0	0	0.00646	0	0	0	0	0	0	0	0	0	0	0	0	0	0	0	0	0	0	0	0	0	0	0	0	0	0	0	0	0	0	0	0	0
k__Bacteria|p__Proteobacteria|c__Gammaproteobacteria|o__Enterobacterales|f__Enterobacteriaceae|g__Citrobacter|s__Citrobacter_youngae	2|1224|1236|91347|543|544|133448	0.04547	0	0	0	1.83598	0	0	0	0	0	0	0	0	0	0.26307	0	0	0	0	0	0	0.22759	0	0	0	0	0	0	0	0	0	0	0	0	0	0	0	0	0	0	0	0	0	0	0	0	0	0
k__Bacteria|p__Proteobacteria|c__Gammaproteobacteria|o__Enterobacterales|f__Enterobacteriaceae|g__Cronobacter	2|1224|1236|91347|543|413496	0	0	0	0	0	0	0	0	0	0	0	0	0	0	0	0	0	0	0	0	0	0	0	0	0	0	0	0	0	0	0	0	0	0	0	0	0	0	0	0	0	0	0	0	0	0	0	0
k__Bacteria|p__Proteobacteria|c__Gammaproteobacteria|o__Enterobacterales|f__Enterobacteriaceae|g__Cronobacter|s__Cronobacter_sakazakii	2|1224|1236|91347|543|413496|28141	0	0	0	0	0	0	0	0	0	0	0	0	0	0	0	0	0	0	0	0	0	0	0	0	0	0	0	0	0	0	0	0	0	0	0	0	0	0	0	0	0	0	0	0	0	0	0	0
k__Bacteria|p__Proteobacteria|c__Gammaproteobacteria|o__Enterobacterales|f__Enterobacteriaceae|g__Enterobacter	2|1224|1236|91347|543|547	0	0	0	0	18.7436	0	0	5.33321	0	0	0	0	0	0	2.72094	0	3.89594	0	0	0	0	1.17805	0	0	0	0	0	0	0	0	0	0	0	0	0	0.64103	0.51192	0	0.35399	0	0	0	0	0	0	0	0.05556	0
k__Bacteria|p__Proteobacteria|c__Gammaproteobacteria|o__Enterobacterales|f__Enterobacteriaceae|g__Enterobacter|s__Enterobacter_bugandensis	2|1224|1236|91347|543|547|881260	0	0	0	0	0.03746	0	0	0	0	0	0	0	0	0	0.02073	0	0	0	0	0	0	0.10547	0	0	0	0	0	0	0	0	0	0	0	0	0	0	0.46488	0	0.13125	0	0	0	0	0	0	0	0	0
k__Bacteria|p__Proteobacteria|c__Gammaproteobacteria|o__Enterobacterales|f__Enterobacteriaceae|g__Enterobacter|s__Enterobacter_cloacae_complex	2|1224|1236|91347|543|547|354276	0	0	0	0	8.36986	0	0	5.25251	0	0	0	0	0	0	1.23838	0	3.6398	0	0	0	0	0.79211	0	0	0	0	0	0	0	0	0	0	0	0	0	0.57942	0.01966	0	0.16624	0	0	0	0	0	0	0	0.05556	0
k__Bacteria|p__Proteobacteria|c__Gammaproteobacteria|o__Enterobacterales|f__Enterobacteriaceae|g__Enterobacter|s__Enterobacter_mori	2|1224|1236|91347|543|547|539813	0	0	0	0	10.3363	0	0	0.0807	0	0	0	0	0	0	1.46182	0	0.25614	0	0	0	0	0.28047	0	0	0	0	0	0	0	0	0	0	0	0	0	0.06161	0.02738	0	0.0565	0	0	0	0	0	0	0	0	0
k__Bacteria|p__Proteobacteria|c__Gammaproteobacteria|o__Enterobacterales|f__Enterobacteriaceae|g__Enterobacter|s__Enterobacter_soli	2|1224|1236|91347|543|547|885040	0	0	0	0	0	0	0	0	0	0	0	0	0	0	0	0	0	0	0	0	0	0	0	0	0	0	0	0	0	0	0	0	0	0	0	0	0	0	0	0	0	0	0	0	0	0	0	0
k__Bacteria|p__Proteobacteria|c__Gammaproteobacteria|o__Enterobacterales|f__Enterobacteriaceae|g__Escherichia	2|1224|1236|91347|543|561	7.3781	14.8043	0.00932	1.0124	12.772	1.0119	3.31133	5.18049	4.2072	26.2302	1.25211	1.32941	3.77374	3.44763	24.6124	1.15925	1.28937	0.15895	5.27225	55.5334	0	34.1503	2.45734	57.3325	0.71907	4.80063	0.2888	0	1.60171	0	0.28194	0	0.02331	0.08537	0.8666	3.38255	9.68801	0.29912	0.15785	0.23413	0.01352	4.48316	0.21079	0	9.831	0	6.0639	0.06668
k__Bacteria|p__Proteobacteria|c__Gammaproteobacteria|o__Enterobacterales|f__Enterobacteriaceae|g__Escherichia|s__Escherichia_albertii	2|1224|1236|91347|543|561|208962	0	0	0	0	0	0	0	0	0	0	0	0	0	0	0	0	0	0	0	0	0	0	0	0	0	0	0	0	0	0	0	0	0	0	0	0	0	0	0	0	0	0	0	0	0	0	0	0
k__Bacteria|p__Proteobacteria|c__Gammaproteobacteria|o__Enterobacterales|f__Enterobacteriaceae|g__Escherichia|s__Escherichia_coli	2|1224|1236|91347|543|561|562	7.3781	14.8043	0.00932	1.0124	12.772	1.0119	3.31133	5.18049	4.2072	26.2129	1.25211	1.32941	3.77374	3.44763	24.6124	1.15925	1.28937	0.15895	5.27225	55.5334	0	34.1503	2.45734	57.3325	0.71907	4.80063	0.2888	0	1.60171	0	0.28194	0	0.02331	0.08537	0.8666	3.38255	9.68801	0.29912	0.15785	0.23413	0.01352	4.48316	0.21079	0	9.831	0	6.0639	0.06668
k__Bacteria|p__Proteobacteria|c__Gammaproteobacteria|o__Enterobacterales|f__Enterobacteriaceae|g__Escherichia|s__Escherichia_fergusonii	2|1224|1236|91347|543|561|564	0	0	0	0	0	0	0	0	0	0.01735	0	0	0	0	0	0	0	0	0	0	0	0	0	0	0	0	0	0	0	0	0	0	0	0	0	0	0	0	0	0	0	0	0	0	0	0	0	0
k__Bacteria|p__Proteobacteria|c__Gammaproteobacteria|o__Enterobacterales|f__Enterobacteriaceae|g__Escherichia|s__Escherichia_marmotae	2|1224|1236|91347|543|561|1499973	0	0	0	0	0	0	0	0	0	0	0	0	0	0	0	0	0	0	0	0	0	0	0	0	0	0	0	0	0	0	0	0	0	0	0	0	0	0	0	0	0	0	0	0	0	0	0	0
k__Bacteria|p__Proteobacteria|c__Gammaproteobacteria|o__Enterobacterales|f__Enterobacteriaceae|g__Escherichia|s__Escherichia_sp_ESNIH1	2|1224|1236|91347|543|561|1985876	0	0	0	0	0	0	0	0	0	0	0	0	0	0	0	0	0	0	0	0	0	0	0	0	0	0	0	0	0	0	0	0	0	0	0	0	0	0	0	0	0	0	0	0	0	0	0	0
k__Bacteria|p__Proteobacteria|c__Gammaproteobacteria|o__Enterobacterales|f__Enterobacteriaceae|g__Klebsiella	2|1224|1236|91347|543|570	0	0	0	0	14.7387	0	0	20.0895	0	0	0	0	0	0	3.90718	0	48.2482	0	0	0.3655	0	6.72682	0	0.38784	0	0	7.67216	0.01387	0	0	0.75319	0	0	0.1799	0	1.94819	1.10929	0	1.93213	1.73459	0	4.31972	0.0925	0	0	0.02225	14.6818	0
k__Bacteria|p__Proteobacteria|c__Gammaproteobacteria|o__Enterobacterales|f__Enterobacteriaceae|g__Klebsiella|s__Klebsiella_aerogenes	2|1224|1236|91347|543|570|548	0	0	0	0	0.64401	0	0	0	0	0	0	0	0	0	0.10765	0	0.15231	0	0	0	0	0.146	0	0	0	0	0	0	0	0	0	0	0	0	0	0	0.04829	0	0	0	0	0	0	0	0	0	0	0
k__Bacteria|p__Proteobacteria|c__Gammaproteobacteria|o__Enterobacterales|f__Enterobacteriaceae|g__Klebsiella|s__Klebsiella_grimontii	2|1224|1236|91347|543|570|2058152	0	0	0	0	0	0	0	0	0	0	0	0	0	0	0	0	0	0	0	0	0	0	0	0	0	0	0	0	0	0	0	0	0	0	0	0	0	0	0	0	0	0	0	0	0	0	0	0
k__Bacteria|p__Proteobacteria|c__Gammaproteobacteria|o__Enterobacterales|f__Enterobacteriaceae|g__Klebsiella|s__Klebsiella_michiganensis	2|1224|1236|91347|543|570|1134687	0	0	0	0	0.56248	0	0	0	0	0	0	0	0	0	0.05588	0	0	0	0	0	0	0	0	0	0	0	0	0	0	0	0	0	0	0	0	0	0	0	0	0	0	0	0	0	0	0	0	0
k__Bacteria|p__Proteobacteria|c__Gammaproteobacteria|o__Enterobacterales|f__Enterobacteriaceae|g__Klebsiella|s__Klebsiella_oxytoca	2|1224|1236|91347|543|570|571	0	0	0	0	0.10672	0	0	0	0	0	0	0	0	0	0	0	0.27293	0	0	0	0	0.02729	0	0	0	0	0	0	0	0	0	0	0	0	0	0	0	0	0	0	0	0	0	0	0	0	0	0
k__Bacteria|p__Proteobacteria|c__Gammaproteobacteria|o__Enterobacterales|f__Enterobacteriaceae|g__Klebsiella|s__Klebsiella_pneumoniae	2|1224|1236|91347|543|570|573	0	0	0	0	8.68512	0	0	15.4623	0	0	0	0	0	0	2.51506	0	34.1247	0	0	0.20824	0	4.10966	0	0.26911	0	0	5.33609	0	0	0	0.41573	0	0	0.1587	0	1.46344	0.56243	0	1.12525	0.88515	0	2.99531	0.0925	0	0	0.02225	10.6308	0
k__Bacteria|p__Proteobacteria|c__Gammaproteobacteria|o__Enterobacterales|f__Enterobacteriaceae|g__Klebsiella|s__Klebsiella_quasipneumoniae	2|1224|1236|91347|543|570|1463165	0	0	0	0	1.37747	0	0	1.44916	0	0	0	0	0	0	0.30374	0	3.45615	0	0	0.03132	0	0.71703	0	0.02038	0	0	0.97875	0.01387	0	0	0.10893	0	0	0	0	0.34539	0.10271	0	0.26056	0.34387	0	0.81443	0	0	0	0	0.89918	0
k__Bacteria|p__Proteobacteria|c__Gammaproteobacteria|o__Enterobacterales|f__Enterobacteriaceae|g__Klebsiella|s__Klebsiella_quasivariicola	2|1224|1236|91347|543|570|2026240	0	0	0	0	0	0	0	0	0	0	0	0	0	0	0	0	0	0	0	0	0	0	0	0	0	0	0	0	0	0	0	0	0	0	0	0	0	0	0	0	0	0	0	0	0	0	0	0
k__Bacteria|p__Proteobacteria|c__Gammaproteobacteria|o__Enterobacterales|f__Enterobacteriaceae|g__Klebsiella|s__Klebsiella_variicola	2|1224|1236|91347|543|570|244366	0	0	0	0	3.36287	0	0	3.17796	0	0	0	0	0	0	0.92484	0	10.2421	0	0	0.12594	0	1.72684	0	0.09836	0	0	1.35732	0	0	0	0.22853	0	0	0.02119	0	0.13936	0.39585	0	0.54631	0.50557	0	0.50998	0	0	0	0	3.15176	0
k__Bacteria|p__Proteobacteria|c__Gammaproteobacteria|o__Enterobacterales|f__Enterobacteriaceae|g__Klebsiella|s__Klebsiella_variicola_CAG_634	2|1224|1236|91347|543|570|1263083	0	0	0	0	0	0	0	0	0	0	0	0	0	0	0	0	0	0	0	0	0	0	0	0	0	0	0	0	0	0	0	0	0	0	0	0	0	0	0	0	0	0	0	0	0	0	0	0
k__Bacteria|p__Proteobacteria|c__Gammaproteobacteria|o__Enterobacterales|f__Enterobacteriaceae|g__Kluyvera	2|1224|1236|91347|543|579	0	0	0	0	0.14291	0	0	0	0	0	0	0	0	0	0.02647	0	0	0	0	0	0	0.02327	0	0	0	0	0	0	0	0	0	0	0	0	0	0	0	0	0	0	0	0	0	0	0	0	0	0
k__Bacteria|p__Proteobacteria|c__Gammaproteobacteria|o__Enterobacterales|f__Enterobacteriaceae|g__Kluyvera|s__Kluyvera_ascorbata	2|1224|1236|91347|543|579|51288	0	0	0	0	0	0	0	0	0	0	0	0	0	0	0	0	0	0	0	0	0	0	0	0	0	0	0	0	0	0	0	0	0	0	0	0	0	0	0	0	0	0	0	0	0	0	0	0
k__Bacteria|p__Proteobacteria|c__Gammaproteobacteria|o__Enterobacterales|f__Enterobacteriaceae|g__Kluyvera|s__Kluyvera_cryocrescens	2|1224|1236|91347|543|579|580	0	0	0	0	0	0	0	0	0	0	0	0	0	0	0	0	0	0	0	0	0	0	0	0	0	0	0	0	0	0	0	0	0	0	0	0	0	0	0	0	0	0	0	0	0	0	0	0
k__Bacteria|p__Proteobacteria|c__Gammaproteobacteria|o__Enterobacterales|f__Enterobacteriaceae|g__Kluyvera|s__Kluyvera_georgiana	2|1224|1236|91347|543|579|73098	0	0	0	0	0.14291	0	0	0	0	0	0	0	0	0	0.02647	0	0	0	0	0	0	0.02327	0	0	0	0	0	0	0	0	0	0	0	0	0	0	0	0	0	0	0	0	0	0	0	0	0	0
k__Bacteria|p__Proteobacteria|c__Gammaproteobacteria|o__Enterobacterales|f__Enterobacteriaceae|g__Kluyvera|s__Kluyvera_intermedia	2|1224|1236|91347|543|579|61648	0	0	0	0	0	0	0	0	0	0	0	0	0	0	0	0	0	0	0	0	0	0	0	0	0	0	0	0	0	0	0	0	0	0	0	0	0	0	0	0	0	0	0	0	0	0	0	0
k__Bacteria|p__Proteobacteria|c__Gammaproteobacteria|o__Enterobacterales|f__Enterobacteriaceae|g__Kosakonia	2|1224|1236|91347|543|1330547	0	0	0	0	0.03287	0	0	0	0	0	0	0	0	0	0.00185	0	0	0	0	0	0	0	0	0	0	0	0	0	0	0	0	0	0	0	0	0	0	0	0	0	0	0	0	0	0	0	0	0
k__Bacteria|p__Proteobacteria|c__Gammaproteobacteria|o__Enterobacterales|f__Enterobacteriaceae|g__Kosakonia|s__Kosakonia_cowanii	2|1224|1236|91347|543|1330547|208223	0	0	0	0	0	0	0	0	0	0	0	0	0	0	0	0	0	0	0	0	0	0	0	0	0	0	0	0	0	0	0	0	0	0	0	0	0	0	0	0	0	0	0	0	0	0	0	0
k__Bacteria|p__Proteobacteria|c__Gammaproteobacteria|o__Enterobacterales|f__Enterobacteriaceae|g__Kosakonia|s__Kosakonia_pseudosacchari	2|1224|1236|91347|543|1330547|1646340	0	0	0	0	0.03287	0	0	0	0	0	0	0	0	0	0.00185	0	0	0	0	0	0	0	0	0	0	0	0	0	0	0	0	0	0	0	0	0	0	0	0	0	0	0	0	0	0	0	0	0
k__Bacteria|p__Proteobacteria|c__Gammaproteobacteria|o__Enterobacterales|f__Enterobacteriaceae|g__Kosakonia|s__Kosakonia_sacchari	2|1224|1236|91347|543|1330547|1158459	0	0	0	0	0	0	0	0	0	0	0	0	0	0	0	0	0	0	0	0	0	0	0	0	0	0	0	0	0	0	0	0	0	0	0	0	0	0	0	0	0	0	0	0	0	0	0	0
k__Bacteria|p__Proteobacteria|c__Gammaproteobacteria|o__Enterobacterales|f__Enterobacteriaceae|g__Kosakonia|s__Kosakonia_sp_S29	2|1224|1236|91347|543|1330547|1855371	0	0	0	0	0	0	0	0	0	0	0	0	0	0	0	0	0	0	0	0	0	0	0	0	0	0	0	0	0	0	0	0	0	0	0	0	0	0	0	0	0	0	0	0	0	0	0	0
k__Bacteria|p__Proteobacteria|c__Gammaproteobacteria|o__Enterobacterales|f__Enterobacteriaceae|g__Leclercia	2|1224|1236|91347|543|83654	0	0	0	0	0.10574	0	0	0	0	0	0	0	0	0	0.0084	0	0	0	0	0	0	0	0	0	0	0	0	0	0	0	0	0	0	0	0	0	0	0	0	0	0	0	0	0	0	0	0	0
k__Bacteria|p__Proteobacteria|c__Gammaproteobacteria|o__Enterobacterales|f__Enterobacteriaceae|g__Leclercia|s__Leclercia_adecarboxylata	2|1224|1236|91347|543|83654|83655	0	0	0	0	0.10574	0	0	0	0	0	0	0	0	0	0.0084	0	0	0	0	0	0	0	0	0	0	0	0	0	0	0	0	0	0	0	0	0	0	0	0	0	0	0	0	0	0	0	0	0
k__Bacteria|p__Proteobacteria|c__Gammaproteobacteria|o__Enterobacterales|f__Enterobacteriaceae|g__Lelliottia	2|1224|1236|91347|543|1330545	0	0	0	0	0	0	0	0	0	0	0	0	0	0	0	0	0	0	0	0	0	0	0	0	0	0	0	0	0	0	0	0	0	0	0	0	0	0	0	0	0	0	0	0	0	0	0	0
k__Bacteria|p__Proteobacteria|c__Gammaproteobacteria|o__Enterobacterales|f__Enterobacteriaceae|g__Lelliottia|s__Lelliottia_jeotgali	2|1224|1236|91347|543|1330545|1907578	0	0	0	0	0	0	0	0	0	0	0	0	0	0	0	0	0	0	0	0	0	0	0	0	0	0	0	0	0	0	0	0	0	0	0	0	0	0	0	0	0	0	0	0	0	0	0	0
k__Bacteria|p__Proteobacteria|c__Gammaproteobacteria|o__Enterobacterales|f__Enterobacteriaceae|g__Metakosakonia	2|1224|1236|91347|543|2055876	0	0	0	0	0	0	0	0	0	0	0	0	0	0	0	0	0	0	0	0	0	0	0	0	0	0	0	0	0	0	0	0	0	0	0	0	0	0	0	0	0	0	0	0	0	0	0	0
k__Bacteria|p__Proteobacteria|c__Gammaproteobacteria|o__Enterobacterales|f__Enterobacteriaceae|g__Metakosakonia|s__Kluyvera_intestini	2|1224|1236|91347|543|2055876|1898961	0	0	0	0	0	0	0	0	0	0	0	0	0	0	0	0	0	0	0	0	0	0	0	0	0	0	0	0	0	0	0	0	0	0	0	0	0	0	0	0	0	0	0	0	0	0	0	0
k__Bacteria|p__Proteobacteria|c__Gammaproteobacteria|o__Enterobacterales|f__Enterobacteriaceae|g__Pluralibacter	2|1224|1236|91347|543|1330546	0	0	0	0	0	0	0	0.10545	0	0	0	0	0	0	0	0	0	0	0	0	0	0	0	0	0	0	0	0	0	0	0	0	0	0	0	0	0	0	0	0	0	0	0	0	0	0	0	0
k__Bacteria|p__Proteobacteria|c__Gammaproteobacteria|o__Enterobacterales|f__Enterobacteriaceae|g__Pluralibacter|s__Pluralibacter_gergoviae	2|1224|1236|91347|543|1330546|61647	0	0	0	0	0	0	0	0.10545	0	0	0	0	0	0	0	0	0	0	0	0	0	0	0	0	0	0	0	0	0	0	0	0	0	0	0	0	0	0	0	0	0	0	0	0	0	0	0	0
k__Bacteria|p__Proteobacteria|c__Gammaproteobacteria|o__Enterobacterales|f__Enterobacteriaceae|g__Raoultella	2|1224|1236|91347|543|160674	0	0	0	0	0	0	0	0	0	0	0	0	0	0	0	0	0	0	0	0	0	0	0	0	0	0	0	0	0	0	0	0	0	0	0	0	0	0	0	0	0	0	0	0	0	0	0	0
k__Bacteria|p__Proteobacteria|c__Gammaproteobacteria|o__Enterobacterales|f__Enterobacteriaceae|g__Raoultella|s__Raoultella_ornithinolytica	2|1224|1236|91347|543|160674|54291	0	0	0	0	0	0	0	0	0	0	0	0	0	0	0	0	0	0	0	0	0	0	0	0	0	0	0	0	0	0	0	0	0	0	0	0	0	0	0	0	0	0	0	0	0	0	0	0
k__Bacteria|p__Proteobacteria|c__Gammaproteobacteria|o__Enterobacterales|f__Enterobacteriaceae|g__Raoultella|s__Raoultella_planticola	2|1224|1236|91347|543|160674|575	0	0	0	0	0	0	0	0	0	0	0	0	0	0	0	0	0	0	0	0	0	0	0	0	0	0	0	0	0	0	0	0	0	0	0	0	0	0	0	0	0	0	0	0	0	0	0	0
k__Bacteria|p__Proteobacteria|c__Gammaproteobacteria|o__Enterobacterales|f__Enterobacteriaceae|g__Raoultella|s__Raoultella_terrigena	2|1224|1236|91347|543|160674|577	0	0	0	0	0	0	0	0	0	0	0	0	0	0	0	0	0	0	0	0	0	0	0	0	0	0	0	0	0	0	0	0	0	0	0	0	0	0	0	0	0	0	0	0	0	0	0	0
k__Bacteria|p__Proteobacteria|c__Gammaproteobacteria|o__Enterobacterales|f__Enterobacteriaceae|g__Salmonella	2|1224|1236|91347|543|590	0	0	0	0	0	0	0	0	0	0	0	0	0	0	0	0	0	0	0	0	0	0	0	0	0	0	0	0	0	0	0	0	0	0	0	0	0	0	0	0	0	0	0	0	0	0	0	0
k__Bacteria|p__Proteobacteria|c__Gammaproteobacteria|o__Enterobacterales|f__Enterobacteriaceae|g__Salmonella|s__Salmonella_enterica	2|1224|1236|91347|543|590|28901	0	0	0	0	0	0	0	0	0	0	0	0	0	0	0	0	0	0	0	0	0	0	0	0	0	0	0	0	0	0	0	0	0	0	0	0	0	0	0	0	0	0	0	0	0	0	0	0
k__Bacteria|p__Proteobacteria|c__Gammaproteobacteria|o__Enterobacterales|f__Erwiniaceae	2|1224|1236|91347|1903409	0	0	0	0	0	0	0	0	0	0	0	0	0	0	0	0	0	0	0	0	0	0	0	0	0	0	0	0	0	0	0	0	0	0	0	0	0	0	0	0	0	0	0	0	0	0	0	0
k__Bacteria|p__Proteobacteria|c__Gammaproteobacteria|o__Enterobacterales|f__Erwiniaceae|g__Pantoea	2|1224|1236|91347|1903409|53335	0	0	0	0	0	0	0	0	0	0	0	0	0	0	0	0	0	0	0	0	0	0	0	0	0	0	0	0	0	0	0	0	0	0	0	0	0	0	0	0	0	0	0	0	0	0	0	0
k__Bacteria|p__Proteobacteria|c__Gammaproteobacteria|o__Enterobacterales|f__Erwiniaceae|g__Pantoea|s__Pantoea_brenneri	2|1224|1236|91347|1903409|53335|472694	0	0	0	0	0	0	0	0	0	0	0	0	0	0	0	0	0	0	0	0	0	0	0	0	0	0	0	0	0	0	0	0	0	0	0	0	0	0	0	0	0	0	0	0	0	0	0	0
k__Bacteria|p__Proteobacteria|c__Gammaproteobacteria|o__Enterobacterales|f__Erwiniaceae|g__Pantoea|s__Pantoea_dispersa	2|1224|1236|91347|1903409|53335|59814	0	0	0	0	0	0	0	0	0	0	0	0	0	0	0	0	0	0	0	0	0	0	0	0	0	0	0	0	0	0	0	0	0	0	0	0	0	0	0	0	0	0	0	0	0	0	0	0
k__Bacteria|p__Proteobacteria|c__Gammaproteobacteria|o__Enterobacterales|f__Hafniaceae	2|1224|1236|91347|1903412	0	0	0	0	0	0	0	0	0	0	0	0	0	0	0	0	0	0	0	0	0	0	0	0	0	0	0	0	0	0	0	0	0	0	0	0	0	0	0	0	0	0	0	0	0	0	0	0
k__Bacteria|p__Proteobacteria|c__Gammaproteobacteria|o__Enterobacterales|f__Hafniaceae|g__Edwardsiella	2|1224|1236|91347|1903412|635	0	0	0	0	0	0	0	0	0	0	0	0	0	0	0	0	0	0	0	0	0	0	0	0	0	0	0	0	0	0	0	0	0	0	0	0	0	0	0	0	0	0	0	0	0	0	0	0
k__Bacteria|p__Proteobacteria|c__Gammaproteobacteria|o__Enterobacterales|f__Hafniaceae|g__Edwardsiella|s__Edwardsiella_tarda	2|1224|1236|91347|1903412|635|636	0	0	0	0	0	0	0	0	0	0	0	0	0	0	0	0	0	0	0	0	0	0	0	0	0	0	0	0	0	0	0	0	0	0	0	0	0	0	0	0	0	0	0	0	0	0	0	0
k__Bacteria|p__Proteobacteria|c__Gammaproteobacteria|o__Enterobacterales|f__Hafniaceae|g__Hafnia	2|1224|1236|91347|1903412|568	0	0	0	0	0	0	0	0	0	0	0	0	0	0	0	0	0	0	0	0	0	0	0	0	0	0	0	0	0	0	0	0	0	0	0	0	0	0	0	0	0	0	0	0	0	0	0	0
k__Bacteria|p__Proteobacteria|c__Gammaproteobacteria|o__Enterobacterales|f__Hafniaceae|g__Hafnia|s__Hafnia_alvei	2|1224|1236|91347|1903412|568|569	0	0	0	0	0	0	0	0	0	0	0	0	0	0	0	0	0	0	0	0	0	0	0	0	0	0	0	0	0	0	0	0	0	0	0	0	0	0	0	0	0	0	0	0	0	0	0	0
k__Bacteria|p__Proteobacteria|c__Gammaproteobacteria|o__Enterobacterales|f__Hafniaceae|g__Hafnia|s__Hafnia_paralvei	2|1224|1236|91347|1903412|568|546367	0	0	0	0	0	0	0	0	0	0	0	0	0	0	0	0	0	0	0	0	0	0	0	0	0	0	0	0	0	0	0	0	0	0	0	0	0	0	0	0	0	0	0	0	0	0	0	0
k__Bacteria|p__Proteobacteria|c__Gammaproteobacteria|o__Enterobacterales|f__Morganellaceae	2|1224|1236|91347|1903414	0	0	0	0.15226	0.30867	0.12988	0	0.31657	0	0	0	0.08738	0	0	1.22019	0	0	0	3.91046	0	0	0	0	0	0.33033	0	0.27398	0	0	0	0	0	0	0	0	0	0	0	0	0	0	0	0	0	0	0	0	0
k__Bacteria|p__Proteobacteria|c__Gammaproteobacteria|o__Enterobacterales|f__Morganellaceae|g__Morganella	2|1224|1236|91347|1903414|581	0	0	0	0.15226	0	0.12988	0	0	0	0	0	0.08738	0	0	1.1905	0	0	0	3.91046	0	0	0	0	0	0.33033	0	0.27398	0	0	0	0	0	0	0	0	0	0	0	0	0	0	0	0	0	0	0	0	0
k__Bacteria|p__Proteobacteria|c__Gammaproteobacteria|o__Enterobacterales|f__Morganellaceae|g__Morganella|s__Morganella_morganii	2|1224|1236|91347|1903414|581|582	0	0	0	0.15226	0	0.12988	0	0	0	0	0	0.08738	0	0	1.1905	0	0	0	3.91046	0	0	0	0	0	0.33033	0	0.27398	0	0	0	0	0	0	0	0	0	0	0	0	0	0	0	0	0	0	0	0	0
k__Bacteria|p__Proteobacteria|c__Gammaproteobacteria|o__Enterobacterales|f__Morganellaceae|g__Proteus	2|1224|1236|91347|1903414|583	0	0	0	0	0.27553	0	0	0.31657	0	0	0	0	0	0	0.02969	0	0	0	0	0	0	0	0	0	0	0	0	0	0	0	0	0	0	0	0	0	0	0	0	0	0	0	0	0	0	0	0	0
k__Bacteria|p__Proteobacteria|c__Gammaproteobacteria|o__Enterobacterales|f__Morganellaceae|g__Proteus|s__Proteus_hauseri	2|1224|1236|91347|1903414|583|183417	0	0	0	0	0	0	0	0	0	0	0	0	0	0	0	0	0	0	0	0	0	0	0	0	0	0	0	0	0	0	0	0	0	0	0	0	0	0	0	0	0	0	0	0	0	0	0	0
k__Bacteria|p__Proteobacteria|c__Gammaproteobacteria|o__Enterobacterales|f__Morganellaceae|g__Proteus|s__Proteus_mirabilis	2|1224|1236|91347|1903414|583|584	0	0	0	0	0.27553	0	0	0.31657	0	0	0	0	0	0	0.02969	0	0	0	0	0	0	0	0	0	0	0	0	0	0	0	0	0	0	0	0	0	0	0	0	0	0	0	0	0	0	0	0	0
k__Bacteria|p__Proteobacteria|c__Gammaproteobacteria|o__Enterobacterales|f__Morganellaceae|g__Proteus|s__Proteus_penneri	2|1224|1236|91347|1903414|583|102862	0	0	0	0	0	0	0	0	0	0	0	0	0	0	0	0	0	0	0	0	0	0	0	0	0	0	0	0	0	0	0	0	0	0	0	0	0	0	0	0	0	0	0	0	0	0	0	0
k__Bacteria|p__Proteobacteria|c__Gammaproteobacteria|o__Enterobacterales|f__Morganellaceae|g__Proteus|s__Proteus_vulgaris	2|1224|1236|91347|1903414|583|585	0	0	0	0	0	0	0	0	0	0	0	0	0	0	0	0	0	0	0	0	0	0	0	0	0	0	0	0	0	0	0	0	0	0	0	0	0	0	0	0	0	0	0	0	0	0	0	0
k__Bacteria|p__Proteobacteria|c__Gammaproteobacteria|o__Enterobacterales|f__Morganellaceae|g__Providencia	2|1224|1236|91347|1903414|586	0	0	0	0	0.03315	0	0	0	0	0	0	0	0	0	0	0	0	0	0	0	0	0	0	0	0	0	0	0	0	0	0	0	0	0	0	0	0	0	0	0	0	0	0	0	0	0	0	0
k__Bacteria|p__Proteobacteria|c__Gammaproteobacteria|o__Enterobacterales|f__Morganellaceae|g__Providencia|s__Providencia_alcalifaciens	2|1224|1236|91347|1903414|586|126385	0	0	0	0	0	0	0	0	0	0	0	0	0	0	0	0	0	0	0	0	0	0	0	0	0	0	0	0	0	0	0	0	0	0	0	0	0	0	0	0	0	0	0	0	0	0	0	0
k__Bacteria|p__Proteobacteria|c__Gammaproteobacteria|o__Enterobacterales|f__Morganellaceae|g__Providencia|s__Providencia_rettgeri	2|1224|1236|91347|1903414|586|587	0	0	0	0	0.03315	0	0	0	0	0	0	0	0	0	0	0	0	0	0	0	0	0	0	0	0	0	0	0	0	0	0	0	0	0	0	0	0	0	0	0	0	0	0	0	0	0	0	0
k__Bacteria|p__Proteobacteria|c__Gammaproteobacteria|o__Enterobacterales|f__Pectobacteriaceae	2|1224|1236|91347|1903410	0	0	0	0	0	0	0	0	0	0	0	0	0	0	0	0	0	0	0	0	0	0	0	0	0	0	0	0	0	0	0	0	0	0	0	0	0	0	0	0	0	0	0	0	0	0	0	0
k__Bacteria|p__Proteobacteria|c__Gammaproteobacteria|o__Enterobacterales|f__Pectobacteriaceae|g__Sodalis	2|1224|1236|91347|1903410|84565	0	0	0	0	0	0	0	0	0	0	0	0	0	0	0	0	0	0	0	0	0	0	0	0	0	0	0	0	0	0	0	0	0	0	0	0	0	0	0	0	0	0	0	0	0	0	0	0
k__Bacteria|p__Proteobacteria|c__Gammaproteobacteria|o__Enterobacterales|f__Pectobacteriaceae|g__Sodalis|s__Sodalis_praecaptivus	2|1224|1236|91347|1903410|84565|1239307	0	0	0	0	0	0	0	0	0	0	0	0	0	0	0	0	0	0	0	0	0	0	0	0	0	0	0	0	0	0	0	0	0	0	0	0	0	0	0	0	0	0	0	0	0	0	0	0
k__Bacteria|p__Proteobacteria|c__Gammaproteobacteria|o__Enterobacterales|f__Yersiniaceae	2|1224|1236|91347|1903411	0	0	0	0	0	0	0	0	0	0	0	0	0	0	0	0	0	0	0	0	0	0	0	0	0	0	0	0	0	0	0	0	0	0	0	0	0	0	0	0	0	0	0	0	0	0	0	0
k__Bacteria|p__Proteobacteria|c__Gammaproteobacteria|o__Enterobacterales|f__Yersiniaceae|g__Serratia	2|1224|1236|91347|1903411|613	0	0	0	0	0	0	0	0	0	0	0	0	0	0	0	0	0	0	0	0	0	0	0	0	0	0	0	0	0	0	0	0	0	0	0	0	0	0	0	0	0	0	0	0	0	0	0	0
k__Bacteria|p__Proteobacteria|c__Gammaproteobacteria|o__Enterobacterales|f__Yersiniaceae|g__Serratia|s__Serratia_liquefaciens	2|1224|1236|91347|1903411|613|614	0	0	0	0	0	0	0	0	0	0	0	0	0	0	0	0	0	0	0	0	0	0	0	0	0	0	0	0	0	0	0	0	0	0	0	0	0	0	0	0	0	0	0	0	0	0	0	0
k__Bacteria|p__Proteobacteria|c__Gammaproteobacteria|o__Enterobacterales|f__Yersiniaceae|g__Serratia|s__Serratia_marcescens	2|1224|1236|91347|1903411|613|615	0	0	0	0	0	0	0	0	0	0	0	0	0	0	0	0	0	0	0	0	0	0	0	0	0	0	0	0	0	0	0	0	0	0	0	0	0	0	0	0	0	0	0	0	0	0	0	0
k__Bacteria|p__Proteobacteria|c__Gammaproteobacteria|o__Enterobacterales|f__Yersiniaceae|g__Serratia|s__Serratia_proteamaculans	2|1224|1236|91347|1903411|613|28151	0	0	0	0	0	0	0	0	0	0	0	0	0	0	0	0	0	0	0	0	0	0	0	0	0	0	0	0	0	0	0	0	0	0	0	0	0	0	0	0	0	0	0	0	0	0	0	0
k__Bacteria|p__Proteobacteria|c__Gammaproteobacteria|o__Pasteurellales	2|1224|1236|135625	0	0	0	0	0.2968	0	0	0	0	0	0	0	0	0	0.1689	0	0.82348	0	0	0	0	0.73567	0	0	0	0	0.12345	0	0	0	0	0	0	0.07661	0	0.0488	0.26852	0.08384	0.36969	0.23506	0	0	0	0	1.7731	0.0511	0	0.05126
k__Bacteria|p__Proteobacteria|c__Gammaproteobacteria|o__Pasteurellales|f__Pasteurellaceae	2|1224|1236|135625|712	0	0	0	0	0.2968	0	0	0	0	0	0	0	0	0	0.1689	0	0.82348	0	0	0	0	0.73567	0	0	0	0	0.12345	0	0	0	0	0	0	0.07661	0	0.0488	0.26852	0.08384	0.36969	0.23506	0	0	0	0	1.7731	0.0511	0	0.05126
k__Bacteria|p__Proteobacteria|c__Gammaproteobacteria|o__Pasteurellales|f__Pasteurellaceae|g__Aggregatibacter	2|1224|1236|135625|712|416916	0	0	0	0	0	0	0	0	0	0	0	0	0	0	0	0	0	0	0	0	0	0	0	0	0	0	0	0	0	0	0	0	0	0	0	0	0	0	0	0	0	0	0	0	0	0	0	0
k__Bacteria|p__Proteobacteria|c__Gammaproteobacteria|o__Pasteurellales|f__Pasteurellaceae|g__Aggregatibacter|s__Aggregatibacter_aphrophilus	2|1224|1236|135625|712|416916|732	0	0	0	0	0	0	0	0	0	0	0	0	0	0	0	0	0	0	0	0	0	0	0	0	0	0	0	0	0	0	0	0	0	0	0	0	0	0	0	0	0	0	0	0	0	0	0	0
k__Bacteria|p__Proteobacteria|c__Gammaproteobacteria|o__Pasteurellales|f__Pasteurellaceae|g__Aggregatibacter|s__Aggregatibacter_segnis	2|1224|1236|135625|712|416916|739	0	0	0	0	0	0	0	0	0	0	0	0	0	0	0	0	0	0	0	0	0	0	0	0	0	0	0	0	0	0	0	0	0	0	0	0	0	0	0	0	0	0	0	0	0	0	0	0
k__Bacteria|p__Proteobacteria|c__Gammaproteobacteria|o__Pasteurellales|f__Pasteurellaceae|g__Aggregatibacter|s__Aggregatibacter_sp_oral_taxon_458	2|1224|1236|135625|712|416916|712148	0	0	0	0	0	0	0	0	0	0	0	0	0	0	0	0	0	0	0	0	0	0	0	0	0	0	0	0	0	0	0	0	0	0	0	0	0	0	0	0	0	0	0	0	0	0	0	0
k__Bacteria|p__Proteobacteria|c__Gammaproteobacteria|o__Pasteurellales|f__Pasteurellaceae|g__Haemophilus	2|1224|1236|135625|712|724	0	0	0	0	0.2968	0	0	0	0	0	0	0	0	0	0.1689	0	0.82348	0	0	0	0	0.73567	0	0	0	0	0.12345	0	0	0	0	0	0	0.07661	0	0.0488	0.26852	0.08384	0.36969	0.23506	0	0	0	0	1.7731	0.0511	0	0.05126
k__Bacteria|p__Proteobacteria|c__Gammaproteobacteria|o__Pasteurellales|f__Pasteurellaceae|g__Haemophilus|s__Haemophilus_haemolyticus	2|1224|1236|135625|712|724|726	0	0	0	0	0	0	0	0	0	0	0	0	0	0	0	0	0	0	0	0	0	0	0	0	0	0	0	0	0	0	0	0	0	0	0	0	0	0	0	0	0	0	0	0	0	0	0	0
k__Bacteria|p__Proteobacteria|c__Gammaproteobacteria|o__Pasteurellales|f__Pasteurellaceae|g__Haemophilus|s__Haemophilus_influenzae	2|1224|1236|135625|712|724|727	0	0	0	0	0	0	0	0	0	0	0	0	0	0	0	0	0	0	0	0	0	0	0	0	0	0	0	0	0	0	0	0	0	0	0	0	0	0	0	0	0	0	0	0	0	0	0	0
k__Bacteria|p__Proteobacteria|c__Gammaproteobacteria|o__Pasteurellales|f__Pasteurellaceae|g__Haemophilus|s__Haemophilus_parahaemolyticus	2|1224|1236|135625|712|724|735	0	0	0	0	0	0	0	0	0	0	0	0	0	0	0	0	0	0	0	0	0	0	0	0	0	0	0	0	0	0	0	0	0	0	0	0	0	0	0	0	0	0	0	0	0	0	0	0
k__Bacteria|p__Proteobacteria|c__Gammaproteobacteria|o__Pasteurellales|f__Pasteurellaceae|g__Haemophilus|s__Haemophilus_parainfluenzae	2|1224|1236|135625|712|724|729	0	0	0	0	0.2968	0	0	0	0	0	0	0	0	0	0.10129	0	0.82348	0	0	0	0	0.37455	0	0	0	0	0.04326	0	0	0	0	0	0	0.07661	0	0.03676	0.26852	0.01977	0.36969	0.20398	0	0	0	0	0.62387	0.03629	0	0.0425
k__Bacteria|p__Proteobacteria|c__Gammaproteobacteria|o__Pasteurellales|f__Pasteurellaceae|g__Haemophilus|s__Haemophilus_paraphrohaemolyticus	2|1224|1236|135625|712|724|736	0	0	0	0	0	0	0	0	0	0	0	0	0	0	0	0	0	0	0	0	0	0	0	0	0	0	0	0	0	0	0	0	0	0	0	0	0	0	0	0	0	0	0	0	0	0	0	0
k__Bacteria|p__Proteobacteria|c__Gammaproteobacteria|o__Pasteurellales|f__Pasteurellaceae|g__Haemophilus|s__Haemophilus_pittmaniae	2|1224|1236|135625|712|724|249188	0	0	0	0	0	0	0	0	0	0	0	0	0	0	0	0	0	0	0	0	0	0	0	0	0	0	0	0	0	0	0	0	0	0	0	0	0	0	0	0	0	0	0	0	0	0	0	0
k__Bacteria|p__Proteobacteria|c__Gammaproteobacteria|o__Pasteurellales|f__Pasteurellaceae|g__Haemophilus|s__Haemophilus_sp_C1	2|1224|1236|135625|712|724|1661745	0	0	0	0	0	0	0	0	0	0	0	0	0	0	0	0	0	0	0	0	0	0	0	0	0	0	0	0	0	0	0	0	0	0	0	0	0	0	0	0	0	0	0	0	0	0	0	0
k__Bacteria|p__Proteobacteria|c__Gammaproteobacteria|o__Pasteurellales|f__Pasteurellaceae|g__Haemophilus|s__Haemophilus_sp_HMSC71H05	2|1224|1236|135625|712|724|1608898	0	0	0	0	0	0	0	0	0	0	0	0	0	0	0.06761	0	0	0	0	0	0	0.36112	0	0	0	0	0.08019	0	0	0	0	0	0	0	0	0.01204	0	0.06407	0	0.03108	0	0	0	0	1.14923	0.01481	0	0.00876
k__Bacteria|p__Proteobacteria|c__Gammaproteobacteria|o__Pasteurellales|f__Pasteurellaceae|g__Haemophilus|s__Haemophilus_sputorum	2|1224|1236|135625|712|724|1078480	0	0	0	0	0	0	0	0	0	0	0	0	0	0	0	0	0	0	0	0	0	0	0	0	0	0	0	0	0	0	0	0	0	0	0	0	0	0	0	0	0	0	0	0	0	0	0	0
k__Bacteria|p__Proteobacteria|c__Gammaproteobacteria|o__Pseudomonadales	2|1224|1236|72274	0	0	0	0	0	0	0	0	0	0	0	0	0	0	0	0	0	0	0	0	0	0	0	0	0	0	0	0	0	0	0	0	0	0	0	0	0	0	0	0	0	0	0	0	0	0	0	0
k__Bacteria|p__Proteobacteria|c__Gammaproteobacteria|o__Pseudomonadales|f__Moraxellaceae	2|1224|1236|72274|468	0	0	0	0	0	0	0	0	0	0	0	0	0	0	0	0	0	0	0	0	0	0	0	0	0	0	0	0	0	0	0	0	0	0	0	0	0	0	0	0	0	0	0	0	0	0	0	0
k__Bacteria|p__Proteobacteria|c__Gammaproteobacteria|o__Pseudomonadales|f__Moraxellaceae|g__Acinetobacter	2|1224|1236|72274|468|469	0	0	0	0	0	0	0	0	0	0	0	0	0	0	0	0	0	0	0	0	0	0	0	0	0	0	0	0	0	0	0	0	0	0	0	0	0	0	0	0	0	0	0	0	0	0	0	0
k__Bacteria|p__Proteobacteria|c__Gammaproteobacteria|o__Pseudomonadales|f__Moraxellaceae|g__Acinetobacter|s__Acinetobacter_johnsonii	2|1224|1236|72274|468|469|40214	0	0	0	0	0	0	0	0	0	0	0	0	0	0	0	0	0	0	0	0	0	0	0	0	0	0	0	0	0	0	0	0	0	0	0	0	0	0	0	0	0	0	0	0	0	0	0	0
k__Bacteria|p__Proteobacteria|c__Gammaproteobacteria|o__Pseudomonadales|f__Moraxellaceae|g__Acinetobacter|s__Acinetobacter_lwoffii	2|1224|1236|72274|468|469|28090	0	0	0	0	0	0	0	0	0	0	0	0	0	0	0	0	0	0	0	0	0	0	0	0	0	0	0	0	0	0	0	0	0	0	0	0	0	0	0	0	0	0	0	0	0	0	0	0
k__Bacteria|p__Proteobacteria|c__Gammaproteobacteria|o__Pseudomonadales|f__Moraxellaceae|g__Acinetobacter|s__Acinetobacter_pittii	2|1224|1236|72274|468|469|48296	0	0	0	0	0	0	0	0	0	0	0	0	0	0	0	0	0	0	0	0	0	0	0	0	0	0	0	0	0	0	0	0	0	0	0	0	0	0	0	0	0	0	0	0	0	0	0	0
k__Bacteria|p__Proteobacteria|c__Gammaproteobacteria|o__Pseudomonadales|f__Moraxellaceae|g__Moraxella	2|1224|1236|72274|468|475	0	0	0	0	0	0	0	0	0	0	0	0	0	0	0	0	0	0	0	0	0	0	0	0	0	0	0	0	0	0	0	0	0	0	0	0	0	0	0	0	0	0	0	0	0	0	0	0
k__Bacteria|p__Proteobacteria|c__Gammaproteobacteria|o__Pseudomonadales|f__Moraxellaceae|g__Moraxella|s__Moraxella_catarrhalis	2|1224|1236|72274|468|475|480	0	0	0	0	0	0	0	0	0	0	0	0	0	0	0	0	0	0	0	0	0	0	0	0	0	0	0	0	0	0	0	0	0	0	0	0	0	0	0	0	0	0	0	0	0	0	0	0
k__Bacteria|p__Proteobacteria|c__Gammaproteobacteria|o__Pseudomonadales|f__Moraxellaceae|g__Moraxella|s__Moraxella_osloensis	2|1224|1236|72274|468|475|34062	0	0	0	0	0	0	0	0	0	0	0	0	0	0	0	0	0	0	0	0	0	0	0	0	0	0	0	0	0	0	0	0	0	0	0	0	0	0	0	0	0	0	0	0	0	0	0	0
k__Bacteria|p__Proteobacteria|c__Gammaproteobacteria|o__Pseudomonadales|f__Pseudomonadaceae	2|1224|1236|72274|135621	0	0	0	0	0	0	0	0	0	0	0	0	0	0	0	0	0	0	0	0	0	0	0	0	0	0	0	0	0	0	0	0	0	0	0	0	0	0	0	0	0	0	0	0	0	0	0	0
k__Bacteria|p__Proteobacteria|c__Gammaproteobacteria|o__Pseudomonadales|f__Pseudomonadaceae|g__Pseudomonas	2|1224|1236|72274|135621|286	0	0	0	0	0	0	0	0	0	0	0	0	0	0	0	0	0	0	0	0	0	0	0	0	0	0	0	0	0	0	0	0	0	0	0	0	0	0	0	0	0	0	0	0	0	0	0	0
k__Bacteria|p__Proteobacteria|c__Gammaproteobacteria|o__Pseudomonadales|f__Pseudomonadaceae|g__Pseudomonas|s__Pseudomonas_aeruginosa_group	2|1224|1236|72274|135621|286|136841	0	0	0	0	0	0	0	0	0	0	0	0	0	0	0	0	0	0	0	0	0	0	0	0	0	0	0	0	0	0	0	0	0	0	0	0	0	0	0	0	0	0	0	0	0	0	0	0
k__Bacteria|p__Proteobacteria|c__Gammaproteobacteria|o__Pseudomonadales|f__Pseudomonadaceae|g__Pseudomonas|s__Pseudomonas_fragi	2|1224|1236|72274|135621|286|296	0	0	0	0	0	0	0	0	0	0	0	0	0	0	0	0	0	0	0	0	0	0	0	0	0	0	0	0	0	0	0	0	0	0	0	0	0	0	0	0	0	0	0	0	0	0	0	0
k__Bacteria|p__Proteobacteria|c__Gammaproteobacteria|o__Pseudomonadales|f__Pseudomonadaceae|g__Pseudomonas|s__Pseudomonas_helleri	2|1224|1236|72274|135621|286|1608996	0	0	0	0	0	0	0	0	0	0	0	0	0	0	0	0	0	0	0	0	0	0	0	0	0	0	0	0	0	0	0	0	0	0	0	0	0	0	0	0	0	0	0	0	0	0	0	0
k__Bacteria|p__Proteobacteria|c__Gammaproteobacteria|o__Pseudomonadales|f__Pseudomonadaceae|g__Pseudomonas|s__Pseudomonas_lundensis	2|1224|1236|72274|135621|286|86185	0	0	0	0	0	0	0	0	0	0	0	0	0	0	0	0	0	0	0	0	0	0	0	0	0	0	0	0	0	0	0	0	0	0	0	0	0	0	0	0	0	0	0	0	0	0	0	0
k__Bacteria|p__Proteobacteria|c__Gammaproteobacteria|o__Pseudomonadales|f__Pseudomonadaceae|g__Pseudomonas|s__Pseudomonas_simiae	2|1224|1236|72274|135621|286|321846	0	0	0	0	0	0	0	0	0	0	0	0	0	0	0	0	0	0	0	0	0	0	0	0	0	0	0	0	0	0	0	0	0	0	0	0	0	0	0	0	0	0	0	0	0	0	0	0
k__Bacteria|p__Proteobacteria|c__Gammaproteobacteria|o__Vibrionales	2|1224|1236|135623	0	0	0	0	0	0	0	0	0	0	0	0	0	0	0	0	0	0	0	0	0	0	0	0	0	0	0	0	0	0	0	0	0	0	0	0	0	0	0	0	0	0	0	0	0	0	0	0
k__Bacteria|p__Proteobacteria|c__Gammaproteobacteria|o__Vibrionales|f__Vibrionaceae	2|1224|1236|135623|641	0	0	0	0	0	0	0	0	0	0	0	0	0	0	0	0	0	0	0	0	0	0	0	0	0	0	0	0	0	0	0	0	0	0	0	0	0	0	0	0	0	0	0	0	0	0	0	0
k__Bacteria|p__Proteobacteria|c__Gammaproteobacteria|o__Vibrionales|f__Vibrionaceae|g__Photobacterium	2|1224|1236|135623|641|657	0	0	0	0	0	0	0	0	0	0	0	0	0	0	0	0	0	0	0	0	0	0	0	0	0	0	0	0	0	0	0	0	0	0	0	0	0	0	0	0	0	0	0	0	0	0	0	0
k__Bacteria|p__Proteobacteria|c__Gammaproteobacteria|o__Vibrionales|f__Vibrionaceae|g__Photobacterium|s__Photobacterium_damselae	2|1224|1236|135623|641|657|38293	0	0	0	0	0	0	0	0	0	0	0	0	0	0	0	0	0	0	0	0	0	0	0	0	0	0	0	0	0	0	0	0	0	0	0	0	0	0	0	0	0	0	0	0	0	0	0	0
k__Bacteria|p__Proteobacteria|c__Gammaproteobacteria|o__Xanthomonadales	2|1224|1236|135614	0	0	0	0	0	0	0	0	0	0	0	0	0	0	0	0	0	0	0	0	0	0	0	0	0	0	0	0	0	0	0	0	0	0	0	0	0	0	0	0	0	0	0	0	0	0	0	0
k__Bacteria|p__Proteobacteria|c__Gammaproteobacteria|o__Xanthomonadales|f__Xanthomonadaceae	2|1224|1236|135614|32033	0	0	0	0	0	0	0	0	0	0	0	0	0	0	0	0	0	0	0	0	0	0	0	0	0	0	0	0	0	0	0	0	0	0	0	0	0	0	0	0	0	0	0	0	0	0	0	0
k__Bacteria|p__Proteobacteria|c__Gammaproteobacteria|o__Xanthomonadales|f__Xanthomonadaceae|g__Stenotrophomonas	2|1224|1236|135614|32033|40323	0	0	0	0	0	0	0	0	0	0	0	0	0	0	0	0	0	0	0	0	0	0	0	0	0	0	0	0	0	0	0	0	0	0	0	0	0	0	0	0	0	0	0	0	0	0	0	0
k__Bacteria|p__Proteobacteria|c__Gammaproteobacteria|o__Xanthomonadales|f__Xanthomonadaceae|g__Stenotrophomonas|s__Stenotrophomonas_maltophilia	2|1224|1236|135614|32033|40323|40324	0	0	0	0	0	0	0	0	0	0	0	0	0	0	0	0	0	0	0	0	0	0	0	0	0	0	0	0	0	0	0	0	0	0	0	0	0	0	0	0	0	0	0	0	0	0	0	0
k__Bacteria|p__Proteobacteria|c__Gammaproteobacteria|o__Xanthomonadales|f__Xanthomonadaceae|g__Stenotrophomonas|s__Stenotrophomonas_rhizophila	2|1224|1236|135614|32033|40323|216778	0	0	0	0	0	0	0	0	0	0	0	0	0	0	0	0	0	0	0	0	0	0	0	0	0	0	0	0	0	0	0	0	0	0	0	0	0	0	0	0	0	0	0	0	0	0	0	0
k__Bacteria|p__Proteobacteria|c__Proteobacteria_unclassified	2|1224|	0	0	0	0	0.30119	0	0	0	0	0	0	0	0	0	0.11702	0	0	0	0	0.00806	0	0.29257	0	0	0	0	0	0	0	0	0	0	0	0	0	0	0	0	0	0	0	0	0.02432	0	0	0	0	0
k__Bacteria|p__Proteobacteria|c__Proteobacteria_unclassified|o__Proteobacteria_unclassified	2|1224||	0	0	0	0	0.30119	0	0	0	0	0	0	0	0	0	0.11702	0	0	0	0	0.00806	0	0.29257	0	0	0	0	0	0	0	0	0	0	0	0	0	0	0	0	0	0	0	0	0.02432	0	0	0	0	0
k__Bacteria|p__Proteobacteria|c__Proteobacteria_unclassified|o__Proteobacteria_unclassified|f__Proteobacteria_unclassified	2|1224|||	0	0	0	0	0.30119	0	0	0	0	0	0	0	0	0	0.11702	0	0	0	0	0.00806	0	0.29257	0	0	0	0	0	0	0	0	0	0	0	0	0	0	0	0	0	0	0	0	0.02432	0	0	0	0	0
k__Bacteria|p__Proteobacteria|c__Proteobacteria_unclassified|o__Proteobacteria_unclassified|f__Proteobacteria_unclassified|g__Proteobacteria_unclassified	2|1224||||	0	0	0	0	0.30119	0	0	0	0	0	0	0	0	0	0.11702	0	0	0	0	0.00806	0	0.29257	0	0	0	0	0	0	0	0	0	0	0	0	0	0	0	0	0	0	0	0	0.02432	0	0	0	0	0
k__Bacteria|p__Proteobacteria|c__Proteobacteria_unclassified|o__Proteobacteria_unclassified|f__Proteobacteria_unclassified|g__Proteobacteria_unclassified|s__Proteobacteria_bacterium_CAG_139	2|1224|||||1262986	0	0	0	0	0.30119	0	0	0	0	0	0	0	0	0	0.11702	0	0	0	0	0.00806	0	0.29257	0	0	0	0	0	0	0	0	0	0	0	0	0	0	0	0	0	0	0	0	0.02432	0	0	0	0	0
k__Bacteria|p__Spirochaetes	2|203691	0.02698	0	0	0	0	0.00975	0	0	0	0	0	0	0.1769	0	0	0.05232	0	0	0	0	0	0	0	0	0	0.10316	0	0	0	0	0	0	0	0	0	0	0	0	0	0	0	0	0	0	0	0	0	0
k__Bacteria|p__Spirochaetes|c__Spirochaetia	2|203691|203692	0.02698	0	0	0	0	0.00975	0	0	0	0	0	0	0.1769	0	0	0.05232	0	0	0	0	0	0	0	0	0	0.10316	0	0	0	0	0	0	0	0	0	0	0	0	0	0	0	0	0	0	0	0	0	0
k__Bacteria|p__Spirochaetes|c__Spirochaetia|o__Brachyspirales	2|203691|203692|1643686	0	0	0	0	0	0	0	0	0	0	0	0	0	0	0	0	0	0	0	0	0	0	0	0	0	0	0	0	0	0	0	0	0	0	0	0	0	0	0	0	0	0	0	0	0	0	0	0
k__Bacteria|p__Spirochaetes|c__Spirochaetia|o__Brachyspirales|f__Brachyspiraceae	2|203691|203692|1643686|143786	0	0	0	0	0	0	0	0	0	0	0	0	0	0	0	0	0	0	0	0	0	0	0	0	0	0	0	0	0	0	0	0	0	0	0	0	0	0	0	0	0	0	0	0	0	0	0	0
k__Bacteria|p__Spirochaetes|c__Spirochaetia|o__Brachyspirales|f__Brachyspiraceae|g__Brachyspira	2|203691|203692|1643686|143786|29521	0	0	0	0	0	0	0	0	0	0	0	0	0	0	0	0	0	0	0	0	0	0	0	0	0	0	0	0	0	0	0	0	0	0	0	0	0	0	0	0	0	0	0	0	0	0	0	0
k__Bacteria|p__Spirochaetes|c__Spirochaetia|o__Brachyspirales|f__Brachyspiraceae|g__Brachyspira|s__Brachyspira_pilosicoli	2|203691|203692|1643686|143786|29521|52584	0	0	0	0	0	0	0	0	0	0	0	0	0	0	0	0	0	0	0	0	0	0	0	0	0	0	0	0	0	0	0	0	0	0	0	0	0	0	0	0	0	0	0	0	0	0	0	0
k__Bacteria|p__Spirochaetes|c__Spirochaetia|o__Brachyspirales|f__Brachyspiraceae|g__Brachyspira|s__Brachyspira_sp_CAG_700	2|203691|203692|1643686|143786|29521|1262760	0	0	0	0	0	0	0	0	0	0	0	0	0	0	0	0	0	0	0	0	0	0	0	0	0	0	0	0	0	0	0	0	0	0	0	0	0	0	0	0	0	0	0	0	0	0	0	0
k__Bacteria|p__Spirochaetes|c__Spirochaetia|o__Spirochaetales	2|203691|203692|136	0.02698	0	0	0	0	0.00975	0	0	0	0	0	0	0.1769	0	0	0.05232	0	0	0	0	0	0	0	0	0	0.10316	0	0	0	0	0	0	0	0	0	0	0	0	0	0	0	0	0	0	0	0	0	0
k__Bacteria|p__Spirochaetes|c__Spirochaetia|o__Spirochaetales|f__Spirochaetaceae	2|203691|203692|136|137	0.02698	0	0	0	0	0.00975	0	0	0	0	0	0	0.1769	0	0	0.05232	0	0	0	0	0	0	0	0	0	0.10316	0	0	0	0	0	0	0	0	0	0	0	0	0	0	0	0	0	0	0	0	0	0
k__Bacteria|p__Spirochaetes|c__Spirochaetia|o__Spirochaetales|f__Spirochaetaceae|g__Treponema	2|203691|203692|136|137|157	0.02698	0	0	0	0	0.00975	0	0	0	0	0	0	0.1769	0	0	0.05232	0	0	0	0	0	0	0	0	0	0.10316	0	0	0	0	0	0	0	0	0	0	0	0	0	0	0	0	0	0	0	0	0	0
k__Bacteria|p__Spirochaetes|c__Spirochaetia|o__Spirochaetales|f__Spirochaetaceae|g__Treponema|s__Treponema_berlinense	2|203691|203692|136|137|157|225004	0	0	0	0	0	0	0	0	0	0	0	0	0.1769	0	0	0	0	0	0	0	0	0	0	0	0	0.10316	0	0	0	0	0	0	0	0	0	0	0	0	0	0	0	0	0	0	0	0	0	0
k__Bacteria|p__Spirochaetes|c__Spirochaetia|o__Spirochaetales|f__Spirochaetaceae|g__Treponema|s__Treponema_denticola	2|203691|203692|136|137|157|158	0	0	0	0	0	0	0	0	0	0	0	0	0	0	0	0	0	0	0	0	0	0	0	0	0	0	0	0	0	0	0	0	0	0	0	0	0	0	0	0	0	0	0	0	0	0	0	0
k__Bacteria|p__Spirochaetes|c__Spirochaetia|o__Spirochaetales|f__Spirochaetaceae|g__Treponema|s__Treponema_maltophilum	2|203691|203692|136|137|157|51160	0	0	0	0	0	0	0	0	0	0	0	0	0	0	0	0	0	0	0	0	0	0	0	0	0	0	0	0	0	0	0	0	0	0	0	0	0	0	0	0	0	0	0	0	0	0	0	0
k__Bacteria|p__Spirochaetes|c__Spirochaetia|o__Spirochaetales|f__Spirochaetaceae|g__Treponema|s__Treponema_medium	2|203691|203692|136|137|157|58231	0	0	0	0	0	0	0	0	0	0	0	0	0	0	0	0	0	0	0	0	0	0	0	0	0	0	0	0	0	0	0	0	0	0	0	0	0	0	0	0	0	0	0	0	0	0	0	0
k__Bacteria|p__Spirochaetes|c__Spirochaetia|o__Spirochaetales|f__Spirochaetaceae|g__Treponema|s__Treponema_porcinum	2|203691|203692|136|137|157|261392	0	0	0	0	0	0	0	0	0	0	0	0	0	0	0	0	0	0	0	0	0	0	0	0	0	0	0	0	0	0	0	0	0	0	0	0	0	0	0	0	0	0	0	0	0	0	0	0
k__Bacteria|p__Spirochaetes|c__Spirochaetia|o__Spirochaetales|f__Spirochaetaceae|g__Treponema|s__Treponema_socranskii	2|203691|203692|136|137|157|53419	0	0	0	0	0	0	0	0	0	0	0	0	0	0	0	0	0	0	0	0	0	0	0	0	0	0	0	0	0	0	0	0	0	0	0	0	0	0	0	0	0	0	0	0	0	0	0	0
k__Bacteria|p__Spirochaetes|c__Spirochaetia|o__Spirochaetales|f__Spirochaetaceae|g__Treponema|s__Treponema_sp_OMZ_838	2|203691|203692|136|137|157|1539298	0	0	0	0	0	0	0	0	0	0	0	0	0	0	0	0	0	0	0	0	0	0	0	0	0	0	0	0	0	0	0	0	0	0	0	0	0	0	0	0	0	0	0	0	0	0	0	0
k__Bacteria|p__Spirochaetes|c__Spirochaetia|o__Spirochaetales|f__Spirochaetaceae|g__Treponema|s__Treponema_succinifaciens	2|203691|203692|136|137|157|167	0.02698	0	0	0	0	0.00975	0	0	0	0	0	0	0	0	0	0.05232	0	0	0	0	0	0	0	0	0	0	0	0	0	0	0	0	0	0	0	0	0	0	0	0	0	0	0	0	0	0	0	0
k__Bacteria|p__Spirochaetes|c__Spirochaetia|o__Spirochaetales|f__Spirochaetaceae|g__Treponema|s__Treponema_vincentii	2|203691|203692|136|137|157|69710	0	0	0	0	0	0	0	0	0	0	0	0	0	0	0	0	0	0	0	0	0	0	0	0	0	0	0	0	0	0	0	0	0	0	0	0	0	0	0	0	0	0	0	0	0	0	0	0
k__Bacteria|p__Synergistetes	2|508458	0	0	0	0	0	0	0.09913	0	0	0	0	0	0	0.13811	0	0	0	0	0	0	0	0	0	0	0	0	0	0	0.16561	0	0	0	0	0	0	0	0	0	0	0	0	0	0	0	0	0	0	0
k__Bacteria|p__Synergistetes|c__Synergistia	2|508458|649775	0	0	0	0	0	0	0.09913	0	0	0	0	0	0	0.13811	0	0	0	0	0	0	0	0	0	0	0	0	0	0	0.16561	0	0	0	0	0	0	0	0	0	0	0	0	0	0	0	0	0	0	0
k__Bacteria|p__Synergistetes|c__Synergistia|o__Synergistales	2|508458|649775|649776	0	0	0	0	0	0	0.09913	0	0	0	0	0	0	0.13811	0	0	0	0	0	0	0	0	0	0	0	0	0	0	0.16561	0	0	0	0	0	0	0	0	0	0	0	0	0	0	0	0	0	0	0
k__Bacteria|p__Synergistetes|c__Synergistia|o__Synergistales|f__Synergistaceae	2|508458|649775|649776|649777	0	0	0	0	0	0	0.09913	0	0	0	0	0	0	0.13811	0	0	0	0	0	0	0	0	0	0	0	0	0	0	0.16561	0	0	0	0	0	0	0	0	0	0	0	0	0	0	0	0	0	0	0
k__Bacteria|p__Synergistetes|c__Synergistia|o__Synergistales|f__Synergistaceae|g__Cloacibacillus	2|508458|649775|649776|649777|508459	0	0	0	0	0	0	0	0	0	0	0	0	0	0	0	0	0	0	0	0	0	0	0	0	0	0	0	0	0	0	0	0	0	0	0	0	0	0	0	0	0	0	0	0	0	0	0	0
k__Bacteria|p__Synergistetes|c__Synergistia|o__Synergistales|f__Synergistaceae|g__Cloacibacillus|s__Cloacibacillus_evryensis	2|508458|649775|649776|649777|508459|508460	0	0	0	0	0	0	0	0	0	0	0	0	0	0	0	0	0	0	0	0	0	0	0	0	0	0	0	0	0	0	0	0	0	0	0	0	0	0	0	0	0	0	0	0	0	0	0	0
k__Bacteria|p__Synergistetes|c__Synergistia|o__Synergistales|f__Synergistaceae|g__Cloacibacillus|s__Cloacibacillus_porcorum	2|508458|649775|649776|649777|508459|1197717	0	0	0	0	0	0	0	0	0	0	0	0	0	0	0	0	0	0	0	0	0	0	0	0	0	0	0	0	0	0	0	0	0	0	0	0	0	0	0	0	0	0	0	0	0	0	0	0
k__Bacteria|p__Synergistetes|c__Synergistia|o__Synergistales|f__Synergistaceae|g__Fretibacterium	2|508458|649775|649776|649777|1434006	0	0	0	0	0	0	0	0	0	0	0	0	0	0	0	0	0	0	0	0	0	0	0	0	0	0	0	0	0	0	0	0	0	0	0	0	0	0	0	0	0	0	0	0	0	0	0	0
k__Bacteria|p__Synergistetes|c__Synergistia|o__Synergistales|f__Synergistaceae|g__Fretibacterium|s__Fretibacterium_fastidiosum	2|508458|649775|649776|649777|1434006|651822	0	0	0	0	0	0	0	0	0	0	0	0	0	0	0	0	0	0	0	0	0	0	0	0	0	0	0	0	0	0	0	0	0	0	0	0	0	0	0	0	0	0	0	0	0	0	0	0
k__Bacteria|p__Synergistetes|c__Synergistia|o__Synergistales|f__Synergistaceae|g__Jonquetella	2|508458|649775|649776|649777|428711	0	0	0	0	0	0	0	0	0	0	0	0	0	0	0	0	0	0	0	0	0	0	0	0	0	0	0	0	0	0	0	0	0	0	0	0	0	0	0	0	0	0	0	0	0	0	0	0
k__Bacteria|p__Synergistetes|c__Synergistia|o__Synergistales|f__Synergistaceae|g__Jonquetella|s__Jonquetella_anthropi	2|508458|649775|649776|649777|428711|428712	0	0	0	0	0	0	0	0	0	0	0	0	0	0	0	0	0	0	0	0	0	0	0	0	0	0	0	0	0	0	0	0	0	0	0	0	0	0	0	0	0	0	0	0	0	0	0	0
k__Bacteria|p__Synergistetes|c__Synergistia|o__Synergistales|f__Synergistaceae|g__Pyramidobacter	2|508458|649775|649776|649777|638847	0	0	0	0	0	0	0.09913	0	0	0	0	0	0	0.13811	0	0	0	0	0	0	0	0	0	0	0	0	0	0	0.16561	0	0	0	0	0	0	0	0	0	0	0	0	0	0	0	0	0	0	0
k__Bacteria|p__Synergistetes|c__Synergistia|o__Synergistales|f__Synergistaceae|g__Pyramidobacter|s__Pyramidobacter_piscolens	2|508458|649775|649776|649777|638847|638849	0	0	0	0	0	0	0.09913	0	0	0	0	0	0	0.13811	0	0	0	0	0	0	0	0	0	0	0	0	0	0	0.16561	0	0	0	0	0	0	0	0	0	0	0	0	0	0	0	0	0	0	0
k__Bacteria|p__Synergistetes|c__Synergistia|o__Synergistales|f__Synergistaceae|g__Pyramidobacter|s__Pyramidobacter_sp_C12_8	2|508458|649775|649776|649777|638847|1943580	0	0	0	0	0	0	0	0	0	0	0	0	0	0	0	0	0	0	0	0	0	0	0	0	0	0	0	0	0	0	0	0	0	0	0	0	0	0	0	0	0	0	0	0	0	0	0	0
k__Bacteria|p__Synergistetes|c__Synergistia|o__Synergistales|f__Synergistaceae|g__Synergistes	2|508458|649775|649776|649777|2753	0	0	0	0	0	0	0	0	0	0	0	0	0	0	0	0	0	0	0	0	0	0	0	0	0	0	0	0	0	0	0	0	0	0	0	0	0	0	0	0	0	0	0	0	0	0	0	0
k__Bacteria|p__Synergistetes|c__Synergistia|o__Synergistales|f__Synergistaceae|g__Synergistes|s__Synergistes_jonesii	2|508458|649775|649776|649777|2753|2754	0	0	0	0	0	0	0	0	0	0	0	0	0	0	0	0	0	0	0	0	0	0	0	0	0	0	0	0	0	0	0	0	0	0	0	0	0	0	0	0	0	0	0	0	0	0	0	0
k__Bacteria|p__Verrucomicrobia	2|74201	2.6781	0	27.3372	2.21015	0	3.26502	4.10832	0	0	0.08437	3.44035	1.95123	5.20957	3.7674	0.01284	6.97658	0.04368	4.68448	0	0	2.47367	0.04943	0	0	0	7.49192	0	0	0	4.21495	0	0	0	0	0	0	1.10955	0	0	0	0	0	0.05841	0	0	0	0	0.03351
k__Bacteria|p__Verrucomicrobia|c__Verrucomicrobiae	2|74201|203494	2.6781	0	27.3372	2.21015	0	3.26502	4.10832	0	0	0.08437	3.44035	1.95123	5.20957	3.7674	0.01284	6.97658	0.04368	4.68448	0	0	2.47367	0.04943	0	0	0	7.49192	0	0	0	4.21495	0	0	0	0	0	0	1.10955	0	0	0	0	0	0.05841	0	0	0	0	0.03351
k__Bacteria|p__Verrucomicrobia|c__Verrucomicrobiae|o__Verrucomicrobiales	2|74201|203494|48461	2.6781	0	27.3372	2.21015	0	3.26502	4.10832	0	0	0.08437	3.44035	1.95123	5.20957	3.7674	0.01284	6.97658	0.04368	4.68448	0	0	2.47367	0.04943	0	0	0	7.49192	0	0	0	4.21495	0	0	0	0	0	0	1.10955	0	0	0	0	0	0.05841	0	0	0	0	0.03351
k__Bacteria|p__Verrucomicrobia|c__Verrucomicrobiae|o__Verrucomicrobiales|f__Akkermansiaceae	2|74201|203494|48461|1647988	2.6781	0	27.3372	2.21015	0	3.26502	4.10832	0	0	0.08437	3.44035	1.95123	5.20957	3.7674	0.01284	6.97658	0.04368	4.68448	0	0	2.47367	0.04943	0	0	0	7.49192	0	0	0	4.21495	0	0	0	0	0	0	1.10955	0	0	0	0	0	0.05841	0	0	0	0	0.03351
k__Bacteria|p__Verrucomicrobia|c__Verrucomicrobiae|o__Verrucomicrobiales|f__Akkermansiaceae|g__Akkermansia	2|74201|203494|48461|1647988|239934	2.6781	0	27.3372	2.21015	0	3.26502	4.10832	0	0	0.08437	3.44035	1.95123	5.20957	3.7674	0.01284	6.97658	0.04368	4.68448	0	0	2.47367	0.04943	0	0	0	7.49192	0	0	0	4.21495	0	0	0	0	0	0	1.10955	0	0	0	0	0	0.05841	0	0	0	0	0.03351
k__Bacteria|p__Verrucomicrobia|c__Verrucomicrobiae|o__Verrucomicrobiales|f__Akkermansiaceae|g__Akkermansia|s__Akkermansia_muciniphila	2|74201|203494|48461|1647988|239934|239935	2.6781	0	27.3372	2.21015	0	3.26502	4.10832	0	0	0.08437	3.44035	1.95123	5.20957	3.7674	0.01284	6.97658	0.04368	4.68448	0	0	2.47367	0.04943	0	0	0	7.49192	0	0	0	4.21495	0	0	0	0	0	0	1.10955	0	0	0	0	0	0.05841	0	0	0	0	0.03351
k__Eukaryota	2759	0	0	0	0.01373	0	0	0.01003	0	0	0	0.02999	0.0144	0.69929	0	0	0	0	0.84587	0	0	0	0	0	0	0	0.24851	0	0	0	0.79825	0.02419	0	0	0	0	0	0	0	0	0	0	0	0	0	0	0	0	0
k__Eukaryota|p__Ascomycota	2759|4890	0	0	0	0	0	0	0	0	0	0	0	0	0	0	0	0	0	0	0	0	0	0	0	0	0	0	0	0	0	0	0	0	0	0	0	0	0	0	0	0	0	0	0	0	0	0	0	0
k__Eukaryota|p__Ascomycota|c__Saccharomycetes	2759|4890|4891	0	0	0	0	0	0	0	0	0	0	0	0	0	0	0	0	0	0	0	0	0	0	0	0	0	0	0	0	0	0	0	0	0	0	0	0	0	0	0	0	0	0	0	0	0	0	0	0
k__Eukaryota|p__Ascomycota|c__Saccharomycetes|o__Saccharomycetales	2759|4890|4891|4892	0	0	0	0	0	0	0	0	0	0	0	0	0	0	0	0	0	0	0	0	0	0	0	0	0	0	0	0	0	0	0	0	0	0	0	0	0	0	0	0	0	0	0	0	0	0	0	0
k__Eukaryota|p__Ascomycota|c__Saccharomycetes|o__Saccharomycetales|f__Debaryomycetaceae	2759|4890|4891|4892|766764	0	0	0	0	0	0	0	0	0	0	0	0	0	0	0	0	0	0	0	0	0	0	0	0	0	0	0	0	0	0	0	0	0	0	0	0	0	0	0	0	0	0	0	0	0	0	0	0
k__Eukaryota|p__Ascomycota|c__Saccharomycetes|o__Saccharomycetales|f__Debaryomycetaceae|g__Candida	2759|4890|4891|4892|766764|1535326	0	0	0	0	0	0	0	0	0	0	0	0	0	0	0	0	0	0	0	0	0	0	0	0	0	0	0	0	0	0	0	0	0	0	0	0	0	0	0	0	0	0	0	0	0	0	0	0
k__Eukaryota|p__Ascomycota|c__Saccharomycetes|o__Saccharomycetales|f__Debaryomycetaceae|g__Candida|s__Candida_albicans	2759|4890|4891|4892|766764|1535326|5476	0	0	0	0	0	0	0	0	0	0	0	0	0	0	0	0	0	0	0	0	0	0	0	0	0	0	0	0	0	0	0	0	0	0	0	0	0	0	0	0	0	0	0	0	0	0	0	0
k__Eukaryota|p__Ascomycota|c__Saccharomycetes|o__Saccharomycetales|f__Debaryomycetaceae|g__Candida|s__Candida_tropicalis	2759|4890|4891|4892|766764|1535326|5482	0	0	0	0	0	0	0	0	0	0	0	0	0	0	0	0	0	0	0	0	0	0	0	0	0	0	0	0	0	0	0	0	0	0	0	0	0	0	0	0	0	0	0	0	0	0	0	0
k__Eukaryota|p__Ascomycota|c__Saccharomycetes|o__Saccharomycetales|f__Saccharomycetaceae	2759|4890|4891|4892|4893	0	0	0	0	0	0	0	0	0	0	0	0	0	0	0	0	0	0	0	0	0	0	0	0	0	0	0	0	0	0	0	0	0	0	0	0	0	0	0	0	0	0	0	0	0	0	0	0
k__Eukaryota|p__Ascomycota|c__Saccharomycetes|o__Saccharomycetales|f__Saccharomycetaceae|g__Saccharomyces	2759|4890|4891|4892|4893|4930	0	0	0	0	0	0	0	0	0	0	0	0	0	0	0	0	0	0	0	0	0	0	0	0	0	0	0	0	0	0	0	0	0	0	0	0	0	0	0	0	0	0	0	0	0	0	0	0
k__Eukaryota|p__Ascomycota|c__Saccharomycetes|o__Saccharomycetales|f__Saccharomycetaceae|g__Saccharomyces|s__Saccharomyces_cerevisiae	2759|4890|4891|4892|4893|4930|4932	0	0	0	0	0	0	0	0	0	0	0	0	0	0	0	0	0	0	0	0	0	0	0	0	0	0	0	0	0	0	0	0	0	0	0	0	0	0	0	0	0	0	0	0	0	0	0	0
k__Eukaryota|p__Basidiomycota	2759|5204	0	0	0	0	0	0	0	0	0	0	0	0	0	0	0	0	0	0	0	0	0	0	0	0	0	0	0	0	0	0	0	0	0	0	0	0	0	0	0	0	0	0	0	0	0	0	0	0
k__Eukaryota|p__Basidiomycota|c__Malasseziomycetes	2759|5204|1538075	0	0	0	0	0	0	0	0	0	0	0	0	0	0	0	0	0	0	0	0	0	0	0	0	0	0	0	0	0	0	0	0	0	0	0	0	0	0	0	0	0	0	0	0	0	0	0	0
k__Eukaryota|p__Basidiomycota|c__Malasseziomycetes|o__Malasseziales	2759|5204|1538075|162474	0	0	0	0	0	0	0	0	0	0	0	0	0	0	0	0	0	0	0	0	0	0	0	0	0	0	0	0	0	0	0	0	0	0	0	0	0	0	0	0	0	0	0	0	0	0	0	0
k__Eukaryota|p__Basidiomycota|c__Malasseziomycetes|o__Malasseziales|f__Malasseziaceae	2759|5204|1538075|162474|742845	0	0	0	0	0	0	0	0	0	0	0	0	0	0	0	0	0	0	0	0	0	0	0	0	0	0	0	0	0	0	0	0	0	0	0	0	0	0	0	0	0	0	0	0	0	0	0	0
k__Eukaryota|p__Basidiomycota|c__Malasseziomycetes|o__Malasseziales|f__Malasseziaceae|g__Malassezia	2759|5204|1538075|162474|742845|55193	0	0	0	0	0	0	0	0	0	0	0	0	0	0	0	0	0	0	0	0	0	0	0	0	0	0	0	0	0	0	0	0	0	0	0	0	0	0	0	0	0	0	0	0	0	0	0	0
k__Eukaryota|p__Basidiomycota|c__Malasseziomycetes|o__Malasseziales|f__Malasseziaceae|g__Malassezia|s__Malassezia_restricta	2759|5204|1538075|162474|742845|55193|76775	0	0	0	0	0	0	0	0	0	0	0	0	0	0	0	0	0	0	0	0	0	0	0	0	0	0	0	0	0	0	0	0	0	0	0	0	0	0	0	0	0	0	0	0	0	0	0	0
k__Eukaryota|p__Eukaryota_unclassified	2759|	0	0	0	0.01373	0	0	0.01003	0	0	0	0.02999	0.0144	0.69929	0	0	0	0	0.84587	0	0	0	0	0	0	0	0.24851	0	0	0	0.79825	0.02419	0	0	0	0	0	0	0	0	0	0	0	0	0	0	0	0	0
k__Eukaryota|p__Eukaryota_unclassified|c__Eukaryota_unclassified	2759||	0	0	0	0.01373	0	0	0.01003	0	0	0	0.02999	0.0144	0.69929	0	0	0	0	0.84587	0	0	0	0	0	0	0	0.24851	0	0	0	0.79825	0.02419	0	0	0	0	0	0	0	0	0	0	0	0	0	0	0	0	0
k__Eukaryota|p__Eukaryota_unclassified|c__Eukaryota_unclassified|o__Eukaryota_unclassified	2759|||	0	0	0	0.01373	0	0	0.01003	0	0	0	0.02999	0.0144	0.69929	0	0	0	0	0.84587	0	0	0	0	0	0	0	0.24851	0	0	0	0.79825	0.02419	0	0	0	0	0	0	0	0	0	0	0	0	0	0	0	0	0
k__Eukaryota|p__Eukaryota_unclassified|c__Eukaryota_unclassified|o__Eukaryota_unclassified|f__Eukaryota_unclassified	2759||||	0	0	0	0.01373	0	0	0.01003	0	0	0	0.02999	0.0144	0.69929	0	0	0	0	0.84587	0	0	0	0	0	0	0	0.24851	0	0	0	0.79825	0.02419	0	0	0	0	0	0	0	0	0	0	0	0	0	0	0	0	0
k__Eukaryota|p__Eukaryota_unclassified|c__Eukaryota_unclassified|o__Eukaryota_unclassified|f__Eukaryota_unclassified|g__Blastocystis	2759|||||12967	0	0	0	0.01373	0	0	0.01003	0	0	0	0.02999	0.0144	0.69929	0	0	0	0	0.84587	0	0	0	0	0	0	0	0.24851	0	0	0	0.79825	0.02419	0	0	0	0	0	0	0	0	0	0	0	0	0	0	0	0	0
k__Eukaryota|p__Eukaryota_unclassified|c__Eukaryota_unclassified|o__Eukaryota_unclassified|f__Eukaryota_unclassified|g__Blastocystis|s__Blastocystis_sp_subtype_1	2759|||||12967|944036	0	0	0	0.01373	0	0	0.01003	0	0	0	0.02999	0.0144	0.69929	0	0	0	0	0.84587	0	0	0	0	0	0	0	0.24851	0	0	0	0.79825	0.02419	0	0	0	0	0	0	0	0	0	0	0	0	0	0	0	0	0
k__Eukaryota|p__Eukaryota_unclassified|c__Eukaryota_unclassified|o__Eukaryota_unclassified|f__Hexamitidae	2759||||5739	0	0	0	0	0	0	0	0	0	0	0	0	0	0	0	0	0	0	0	0	0	0	0	0	0	0	0	0	0	0	0	0	0	0	0	0	0	0	0	0	0	0	0	0	0	0	0	0
k__Eukaryota|p__Eukaryota_unclassified|c__Eukaryota_unclassified|o__Eukaryota_unclassified|f__Hexamitidae|g__Giardia	2759||||5739|5740	0	0	0	0	0	0	0	0	0	0	0	0	0	0	0	0	0	0	0	0	0	0	0	0	0	0	0	0	0	0	0	0	0	0	0	0	0	0	0	0	0	0	0	0	0	0	0	0
k__Eukaryota|p__Eukaryota_unclassified|c__Eukaryota_unclassified|o__Eukaryota_unclassified|f__Hexamitidae|g__Giardia|s__Giardia_intestinalis	2759||||5739|5740|5741	0	0	0	0	0	0	0	0	0	0	0	0	0	0	0	0	0	0	0	0	0	0	0	0	0	0	0	0	0	0	0	0	0	0	0	0	0	0	0	0	0	0	0	0	0	0	0	0
[truncated: 1,214 more columns]

## Sheet: CRC_pathway_abundandance_CPM
Pathway	GupDM_JP	GupDM_JG	GupDM_A4	GupDM_JM	GupDM_A13	GupDM_JK	GupDM_JI	GupDM_A7	GupDM_A2	GupDM_A_11	GupDM_JC	GupDM_JN	GupDM_JJ	GupDM_JO	GupDM_A1	GupDM_JE	GupDM_A12	GupDM_JL	GupDM_A14	GupDM_A8	GupDM_A3	GupDM_A10	GupDM_A5	GupDM_A_15	GupDM_JH	GupDM_JD	GupDM_A9	GupDM_A6	GupDM_JB	GupDM_JA	GupDM_HAK	GupDM_HAJ	GupDM_HAI	GupDM_HAH	GupDM_HAG	GupDM_HAL	GupDM_HAM	GupDM_HAN	GupDM_HAO	GupDM_HAP	GupDM_HAR	GupDM_HAT	GupDM_HDF	GupDM_HDB	GupDM_HCY	GupDM_HCL	GupDM_HCU	GupDM_HCV	GupDM_HCQ
1CMET2-PWY:_N10-formyl-tetrahydrofolate_biosynthesis	395.171	385.082	454.755	405.746	288.149	455	427.273	330.108	579.825	327.104	416.489	386.432	393.295	423.865	264.853	469.624	315.09	538.896	341.876	217.553	401.533	287.797	443.66	212.21	401.696	373.449	470.393	414.328	467.102	489.348	439.311	426.161	476.071	227.412	356.981	367.207	288.386	461.779	350.885	333.511	414.227	350.707	383.994	341.678	127.718	508.523	439.325	375.462	383.891
3-HYDROXYPHENYLACETATE-DEGRADATION-PWY:_4-hydroxyphenylacetate_degradation	0	0	0	0	35.1816	0	0	60.6342	0	8.22282	0	0	0	0	24.1736	0	53.8199	0	0	0	0	23.3904	0	0.777078	0	0	38.397	0	0	0	0	0	0	0	0	7.98697	24.2082	0	3.6838	7.14338	0	14.6778	0	0	12.095	0	24.6589	0	0
7ALPHADEHYDROX-PWY:_cholate_degradation_(bacteria,_anaerobic)	0	0	0	0	0	0	0	0	0	0	0	0	0	0	0	0	0	0	0	0	0	0	0	0	0	0	0	0	0	0	0	0	0	0	0	0	0	0	0	0	0	0	0	0	0	0	0	0	0
AEROBACTINSYN-PWY:_aerobactin_biosynthesis	0	0	0	2.41314	5.26647	0	10.7141	0	0	0	0	0	8.92149	4.31667	14.1201	0	0	0	0	67.2733	0	0	3.53501	54.3691	0	10.3814	0	0	0	0	0	0	0	0	0	0	5.47268	0	0	0	0	0	0	0	6.61154	0	0	0	0
ALL-CHORISMATE-PWY:_superpathway_of_chorismate_metabolism	0	0	0	0	0	0	0	0	0	0	0	0	0	0	0	0	0	0	0	0	0	0	0	0	0	0	0	0	0	0	0	0	0	0	0	0	0	0	0	0	0	0	0	0	0	0	0	0	0
ALLANTOINDEG-PWY:_superpathway_of_allantoin_degradation_in_yeast	6.30898	8.14919	3.54523	0	16.9388	0	7.78274	10.2406	0	13.6113	0	3.60362	7.74651	11.0816	10.8845	4.70654	5.06789	0	10.5387	0	0	3.73422	8.00644	0	0	0	0	0	0	0	0	0	0	0	0	5.34146	9.73052	0	0	0	0	0	0	0	0	0	12.0683	0	0
ANAEROFRUCAT-PWY:_homolactic_fermentation	175.607	212.291	258.819	161.297	249.808	163.113	199.075	253.485	188.54	245.304	203.531	167.484	166.537	195.583	240.226	190.546	287.985	231.603	177.485	266.27	299.922	238.377	209.999	251.999	161.464	161.525	283.769	146.259	178.93	243.867	156.679	262.699	163.089	163.695	113.029	217.769	186.693	350.163	167.052	184.498	33.5645	137.109	88.317	280.817	115.026	152.308	222.041	113.745	323.78
ANAGLYCOLYSIS-PWY:_glycolysis_III_(from_glucose)	264.404	308.492	331.583	292.413	354.596	258.127	297.221	335.639	263.826	330.498	318.105	277.394	274.892	300.648	292.589	276.37	363.061	325.103	269.919	333.024	400.455	285.715	231.977	317.838	272.617	289.306	415.586	262.441	245.742	333.924	194.728	327.463	170.501	196.099	140.052	280.456	288.899	475.946	206.122	327.604	99.1039	161.304	403.57	322.063	155.661	271.225	251.471	132.842	374.914
ARG+POLYAMINE-SYN:_superpathway_of_arginine_and_polyamine_biosynthesis	119.228	149.048	11.1093	63.6676	185.801	35.2888	96.8285	268.214	38.3223	119.752	66.3878	53.4774	93.8268	101.087	195.794	52.8368	276.278	57.1378	91.8966	287.393	0	239.953	147.009	274.151	51.0558	92.2337	270.315	0	64.321	0	60.7685	62.2773	0	45.7624	32.5643	101.797	119.963	68.2349	54.4183	63.5617	8.60156	83.1369	64.3579	34.7641	57.1974	15.3379	238.408	10.4826	96.9001
ARGDEG-PWY:_superpathway_of_L-arginine,_putrescine,_and_4-aminobutanoate_degradation	21.7749	49.6526	0	7.71803	101.3	3.58278	8.92678	117.273	0	83.6423	7.71548	6.26422	16.851	8.82035	88.1684	0	169.1	0	19.4086	143.246	0	103.04	0	138.238	0	16.2579	74.8916	0	0	0	0	0	0	0	0	22.8944	36.891	7.11503	10.4548	0	0	30.9067	3.88117	0	31.4576	0	80.9056	0	6.50776
ARGININE-SYN4-PWY:_L-ornithine_de_novo__biosynthesis	60.0464	52.1818	42.1413	179.17	76.8888	174.019	124.715	86.8611	42.0013	59.1974	148.982	175.895	82.5428	138.952	141.699	60.8029	120.582	25.0011	209.999	215.112	243.145	137.061	27.2196	219.986	256.55	125.674	356.483	176.722	163.786	22.9275	6.63914	312.017	9.6997	14.3302	22.5127	23.8786	46.527	291.188	41.6518	28.7458	0	29.9055	287.739	62.9744	44.0432	0	41.3868	9.3478	222.663
ARGORNPROST-PWY:_arginine,_ornithine_and_proline_interconversion	0	13.2878	9.37189	22.6115	0	0	27.5842	0	0	26.9316	33.7735	14.8741	32.6798	19.7178	11.0985	11.7532	0	0	0	11.0056	0	9.26002	15.9063	11.3062	0	32.161	0	0	0	0	0	0	0	0	0	18.8158	3.35798	0	8.45684	7.29265	0	0	5.22249	0	0	0	0	0	7.2061
ARGSYN-PWY:_L-arginine_biosynthesis_I_(via_L-ornithine)	235.398	283.722	507.64	109.685	292.205	105.497	194.413	341.321	212.463	151.029	144.412	100.22	140.189	196.641	256.978	174.481	324.858	382.195	102.932	353.28	274.083	307.488	274.405	349.447	67.0855	155.893	354.932	252.661	195.535	373.798	246.031	247.447	219.174	198.496	113.922	261.581	236.203	326.43	145.189	159.994	36.0513	137.558	138.897	287.768	99.8623	109.992	331.287	300.048	330.987
ARGSYNBSUB-PWY:_L-arginine_biosynthesis_II_(acetyl_cycle)	226.708	270.966	538.976	92.5842	295.198	95.3703	170.882	320.091	196.427	143.108	122.245	84.567	129.376	176.157	250.489	154.083	330.962	354.048	101.149	366.569	232.153	296.325	244.733	357.677	55.4745	147.541	299.525	237.505	168.667	337.676	218.338	215.128	167.757	173.497	104.102	220.66	226.62	291.993	130.847	131.355	32.7126	122.972	124.475	246.77	97.1831	85.1341	267.006	222.429	307.54
ARO-PWY:_chorismate_biosynthesis_I	305.275	294.695	467.344	276.772	302.169	270.464	291.072	417.943	214.248	253.439	278.779	267.897	249.72	294.993	272.865	256.081	413.959	354.73	284.233	263.466	380.855	284.797	346.228	263.765	264.454	259.901	498.155	338.368	297.369	310.98	407.106	456.033	534.751	250.217	275.292	387.162	241.752	491.782	303.85	284.863	126.456	351.883	288.015	365.549	134.845	439.462	389.013	447.899	443.385
ASPASN-PWY:_superpathway_of_L-aspartate_and_L-asparagine_biosynthesis	201.817	169.032	133.998	230.424	282.489	266.984	277.148	298.786	156.378	232.022	234.361	229.294	195.738	297.433	288.329	238.565	311.051	176.657	281.978	472.096	210.437	277.832	173.56	452.737	250.812	180.482	291.165	211.531	328.07	141.521	396.639	312.486	507.034	470.2	494.81	277.868	178.567	269.349	283.005	516.976	746.741	457.523	231.373	257.115	147.384	720.658	243.1	472.749	245.434
AST-PWY:_L-arginine_degradation_II_(AST_pathway)	14.5951	13.7257	0	3.90105	72.0541	1.40898	7.60187	91.2872	4.35415	37.2371	0	3.89178	8.53347	4.38308	61.399	0	135.792	0	11.8156	104.615	0	72.0858	0	103.762	2.39736	8.68034	65.3288	0	0	0	5.16829	0	0	0	0	12.0238	13.6054	0	4.81192	4.6178	0	18.1628	0	0	15.0045	0	60.0249	0	0
BIOTIN-BIOSYNTHESIS-PWY:_biotin_biosynthesis_I	104.579	96.6841	30.5377	142.356	185.765	97.5501	142.592	199.346	34.5943	167.894	131.281	121.389	118.718	121.862	213.735	47.6854	271.751	41.1325	208.156	233.71	126.947	214.155	50.3249	216.971	145.75	113.536	229.711	0	79.8909	17.8001	23.463	63.3371	0	27.385	16.7477	49.25	78.2795	152.694	94.7231	35.554	0	64.7902	22.2174	42.6461	87.0316	0	146.095	0	126.984
BRANCHED-CHAIN-AA-SYN-PWY:_superpathway_of_branched_amino_acid_biosynthesis	263.786	277.896	438.493	267.977	385.193	272.134	353.229	376.781	129.125	260.006	256.832	254.419	194.146	370.383	363.897	253.435	371.299	448.968	302.066	513.449	441.813	394.698	273.813	504.385	279	197.739	494.21	419.767	460.831	448.466	628.101	480.263	835.216	769.959	756.506	517.06	271.331	526.155	418.976	748.954	989.265	672.547	398.719	560.345	208.181	1194.87	346.164	630.62	516.72
CALVIN-PWY:_Calvin-Benson-Bassham_cycle	280.031	349.355	381.332	222.137	384.207	220.326	266.347	434.49	260.012	417.741	253.791	224.552	254.15	249.946	345.87	261.124	444.889	307.314	230.397	395.22	198.901	403.31	278.682	416.886	163.209	262.917	502.74	182.476	178.39	320.07	409.936	343.427	448.954	338.79	187.93	419.862	266.942	433.304	303.8	317.837	77.1677	382.08	133.215	275.926	167.22	382.409	380.91	257.134	281.765
CATECHOL-ORTHO-CLEAVAGE-PWY:_catechol_degradation_to_&beta;-ketoadipate	0	0	0	0	26.8503	0	0	19.7516	0	0	0	0	0	0	5.23111	0	61.038	0	0	0	0	4.13833	0	0	0	0	11.0362	0	0	0	6.21405	0	0	0	0	0	0	0	2.32637	3.48858	0	0	0	0	0	5.5564	21.0082	0	0
CENTFERM-PWY:_pyruvate_fermentation_to_butanoate	27.4636	40.1058	12.4289	23.2137	27.8983	8.76937	29.6744	4.58074	0	5.44433	30.8399	24.2191	28.9411	12.6678	22.8964	0	0	0	18.5788	7.03843	14.8666	32.2002	0	6.23316	0	29.4266	0	14.2346	0	0	37.5122	0	0	0	0	25.7211	0	0	0	0	0	0	0	0	0	0	0	0	5.46973
CITRULBIO-PWY:_L-citrulline_biosynthesis	81.8636	72.8241	19.1867	152.562	141.959	172.361	162.412	116.593	61.6032	75.4749	160.83	139.109	85.851	145.132	165.557	129.882	127.819	34.054	109.517	247.161	256.229	173.046	20.9733	251.468	105.067	129.757	246.059	181.301	146.936	25.9012	9.96614	195.055	18.3302	0	27.1509	33.8267	64.2708	217.534	30.3767	15.5217	0	38.6869	111.858	124.6	49.5947	0	59.1818	0	213.24
COA-PWY-1:_coenzyme_A_biosynthesis_II_(mammalian)	400.868	383.153	510.581	360.889	217.129	417.514	381.045	354.091	609.45	309.725	355.822	318.528	345.121	387.567	250.029	403.06	264.796	556.54	324.623	229.906	395.913	243.532	508.79	228.304	395.035	340.291	503.12	476.864	424.932	587.861	417.503	463.83	507.223	294.273	322.976	357.874	308.988	513.202	370.635	287.603	505.13	321.259	388.059	396.979	125.108	536.151	368.909	508.64	507.637
COA-PWY:_coenzyme_A_biosynthesis_I	238.52	171.561	422.343	346.542	192.051	341.198	346.888	302.251	102.469	297.375	354.386	325.061	275.044	356.649	227.456	340.063	208.166	146.875	296.736	215.488	292.185	238.095	310.842	211.642	367.598	307.954	433.188	392.774	389.329	132.189	430.747	390.377	507.223	303.089	322.976	358.444	167.495	419.15	388.403	228.572	523.601	321.259	327.646	340.518	129.867	551.778	368.909	508.64	469.54
COBALSYN-PWY:_adenosylcobalamin_salvage_from_cobinamide_I	57.2703	63.8793	91.7104	51.9098	113.718	29.8477	57.0384	125.717	45.764	156.652	62.0868	43.1874	72.5397	66.246	166.249	19.8706	167.495	23.514	74.4737	186.484	18.9476	146.826	36.5423	178.75	39.8376	78.4717	113.696	79.8519	24.9687	33.1416	49.751	148.785	21.2593	46.8357	35.9459	49.9602	59.0187	145.616	44.0443	44.3305	5.28845	44.3787	147.023	33.4185	57.5502	9.63171	114.078	65.207	181.813
CODH-PWY:_reductive_acetyl_coenzyme_A_pathway	0	0	0	0	0	0	0	0	0	0	0	0	0	0	0	0	0	0	0	1.43278	0	0	0	0	0	0	0	0	0	0	0	0	0	0	0	0	0	0	0	0	0	0	0	0	0	0	0	0	0
COLANSYN-PWY:_colanic_acid_building_blocks_biosynthesis	46.7371	70.7107	26.4262	113.111	135.726	59.3368	73.5155	146.693	19.4437	200.188	104.753	99.6535	65.0404	88.002	164.389	15.641	135.78	43.8926	93.6681	194.484	89.1148	148.479	36.7059	186.497	62.6927	93.6328	155.331	77.0035	49.3077	23.9699	45.8759	132.577	9.50363	20.59	8.29461	38.8875	60.5302	211.462	49.0495	29.4826	0	45.0388	87.1172	64.8029	52.8199	6.40764	70.7311	0	111.991
COMPLETE-ARO-PWY:_superpathway_of_aromatic_amino_acid_biosynthesis	278.549	253.702	443.56	280.356	299.824	266.678	286.667	406.221	174.072	251.162	268.792	259	216.592	289.55	266.398	245.19	414.681	339.9	278.91	271.829	378.265	290.296	311.926	271.666	263.66	232.438	496.696	323.956	296.13	301.562	414.186	450.693	550.733	269.179	294.492	387.276	233.662	495.331	310.089	304.133	140.909	359.336	288.377	373.327	136.05	461.59	388.748	464.507	439.558
CRNFORCAT-PWY:_creatinine_degradation_I	0	0	0	0	2.69444	0	0	15.7004	0	0	0	0	0	0	1.8171	0	31.9151	0	0	0	0	2.60518	0	0	0	0	10.2356	0	0	0	0	0	0	0	0	2.04092	0	0	0	0	0	0	0	0	0	0	0	0	0
DAPLYSINESYN-PWY:_L-lysine_biosynthesis_I	150.124	159.612	13.122	26.9509	201.298	46.9312	93.1955	201.295	25.7741	152.735	54.4922	43.7109	62.1629	71.2152	216.595	56.3752	250.963	0	142.088	255.62	38.8274	236.063	74.4305	243.48	26.7731	80.2168	256.92	0	12.56	0	95.3723	0	18.1453	17.9987	34.7578	150.356	121.311	102.238	37.5636	48.5257	0	83.3433	28.0445	103.024	78.1379	0	161.711	15.1875	162.776
DENITRIFICATION-PWY:_nitrate_reduction_I_(denitrification)	0	0	0	0	0	0	0	0	0	0	0	0	0	0	1.09625	0	12.3775	0	0	0	0	5.39886	0	0	0	0	0	0	0	0	0	0	0	0	0	0	2.00906	0	4.25137	0	0	0	0	0	0	0	0	0	0
DENOVOPURINE2-PWY:_superpathway_of_purine_nucleotides_de_novo_biosynthesis_II	268.798	179.679	245.905	255.313	243.633	220.854	274.194	278.883	243.848	248.6	295.333	246.329	259.122	292.964	229.263	241.435	275.593	286.899	228.529	174.885	336.128	266.767	274.664	152.38	192.316	270.146	283.342	163.4	228.065	260.657	193.65	304.966	153.151	92.4171	73.6081	211.968	209.181	308.138	170.566	160.836	54.4501	130.418	286.245	281.3	96.4368	169.249	281.186	247.807	223.129
DHGLUCONATE-PYR-CAT-PWY:_glucose_degradation_(oxidative)	0	0	0	0	5.60495	0	0	0	0	0	0	0	0	0	1.36074	0	0	0	0	0.598112	0	3.38869	0	0	0	0	18.3525	0	0	0	0	0	0	0	0	0	0	0	4.31807	0	0	0	0	0	0	0	0	0	0
DTDPRHAMSYN-PWY:_dTDP-L-rhamnose_biosynthesis_I	416.218	376.067	553.652	554.398	272.803	465.945	597.397	351.53	577.235	321.782	614.839	515.336	430.47	600.549	280.791	507.687	227.096	767.3	394.935	280.095	421.435	205.179	490.967	267.641	459.181	480.476	457.846	524.642	731.505	740.499	1138.06	660.879	983.168	1024.89	1310.34	653.89	385.616	649.791	1088.82	989.303	1989.63	909.578	617.276	601.195	288.59	2720.13	342.64	658.509	523.386
ECASYN-PWY:_enterobacterial_common_antigen_biosynthesis	4.50047	13.0156	0	4.68562	110.297	0	6.5319	74.7358	0	18.3905	2.4513	1.57701	7.7531	6.02065	55.1469	0	93.6229	0	21.7665	43.2334	0	82.49	0	41.1361	0	10.5134	57.0794	0	0	0	3.85134	0	0	0	0	8.27595	21.0678	0	11.2171	10.5871	0	14.255	0	0	7.99945	0	38.2967	0	0
ENTBACSYN-PWY:_enterobactin_biosynthesis	60.663	60.6528	0	10.6157	135.325	0	38.8172	148.531	0	72.3431	10.4032	0	37.6857	54.4482	149.707	0	150.097	0	41.1037	236.225	0	184.735	0	234.233	0	37.0651	110.29	0	0	0	0	0	0	0	0	24.1187	69.4084	0	25.1903	0	0	48.254	0	0	30.6824	0	162.834	0	0
FAO-PWY:_fatty_acid_&beta;-oxidation_I	65.5748	88.7637	0	39.5729	252.667	14.2888	67.9561	214.208	17.9462	213.566	42.5228	49.9718	64.5642	69.7688	231.905	0	221.444	0	131.483	220.121	31.2385	243.882	33.3041	221.499	11.8514	76.0221	179.497	11.1043	23.2593	0	16.7317	0	0	14.9993	10.1991	39.3399	83.7469	10.3215	46.2832	25.1232	0	71.5581	14.1683	0	42.9635	6.88922	148.385	7.72683	21.5281
FASYN-ELONG-PWY:_fatty_acid_elongation_--_saturated	145.455	125.629	29.7241	144.416	324.839	99.7679	163.004	315.674	40.5054	192.283	131.266	119.7	140.767	132.361	288.992	49.9697	415.366	51.6525	227.397	315.347	121.113	312.89	79.9476	263.834	145.246	118.626	369.922	0	80.878	18.5725	24.8468	56.6067	0	160.37	18.7261	125.916	164.574	150.507	206.479	90.1349	0	134.402	19.3461	54.1833	104.468	0	284.272	0	119.454
FASYN-INITIAL-PWY:_superpathway_of_fatty_acid_biosynthesis_initiation_(E._coli)	139.597	151.675	19.1998	112.229	257.019	74.1316	125.685	259.119	43.642	191.643	106.53	88.9418	121.205	101.369	262.524	35.4554	321.667	40.6109	195.608	243.094	93.0161	249.006	63.0562	228.086	107.573	91.1271	337.103	0	58.529	12.4668	15.9336	37.7976	0	60.0157	10.2533	83.7782	159.322	112.052	151.85	43.0782	0	88.4539	12.3784	35.0117	121.933	0	169.428	0	92.8797
FERMENTATION-PWY:_mixed_acid_fermentation	58.359	73.9389	19.7082	21.7839	240.167	26.4755	46.1669	239.724	34.2597	155.939	28.3566	22.7843	37.5273	41.8449	210.441	40.3987	299.98	0	75.438	324.292	0	221.766	70.2267	306.594	15.732	62.7755	215.707	8.18045	16.9972	0	61.4872	10.2297	9.63126	37.5795	13.0824	100.503	116.715	68.7401	25.2362	41.4333	0	96.7423	18.6649	13.0011	84.0182	9.17204	187.698	23.9554	69.0987
FOLSYN-PWY:_superpathway_of_tetrahydrofolate_biosynthesis_and_salvage	34.4101	38.1528	0	18.7104	54.6179	12.192	51.7217	48.8608	0	71.3764	32.1973	19.718	36.0938	35.9602	85.5606	14.5664	82.5347	0	9.47409	79.1424	0	180.212	20.2308	80.2939	0	47.502	0	0	18.5033	0	0	0	0	6.59621	13.3474	24.5646	42.6317	6.3632	17.1942	11.864	0	18.8207	0	0	27.0194	0	37.711	0	0
FUC-RHAMCAT-PWY:_superpathway_of_fucose_and_rhamnose_degradation	47.8805	80.1512	11.8441	42.4431	116.434	7.20474	54.1416	126.576	21.9881	104.186	49.629	45.3509	51.6611	59.3342	140.518	19.415	175.808	0	59.9181	179.331	0	130.335	43.7304	178.898	19.3804	82.181	61.228	25.5398	33.0215	0	7.84953	0	0	0	10.2698	30.6124	49.6432	40.38	7.32693	21.4832	0	53.3967	60.1964	0	35.1231	0	85.2658	0	43.4604
FUCCAT-PWY:_fucose_degradation	30.688	77.0325	9.28306	24.2743	87.4029	3.36352	33.1229	101.227	24.4219	153.251	28.861	27.3747	34.6342	37.2996	154.679	10.2294	163.798	56.3243	47.2778	152.724	0	145.892	31.0418	143.812	10.0697	63.1587	35.6957	29.548	17.4819	51.7046	10.4572	0	0	0	5.166	16.6909	37.9711	21.3827	3.36823	22.6751	0	46.2237	30.9605	0	26.3034	0	80.5896	0	33.2121
GALACT-GLUCUROCAT-PWY:_superpathway_of_hexuronide_and_hexuronate_degradation	50.0421	57.6243	38.8539	42.7114	92.7727	18.916	59.0085	66.9357	14.9666	53.8907	65.6063	43.8049	42.1133	49.1443	106.216	0	52.7026	4.32491	74.9312	170.244	8.99212	119.469	34.642	153.645	34.2005	43.6917	49.9674	55.1724	54.4174	0	44.4007	112.59	20.8239	20.4923	25.1821	32.6365	52.5911	63.1249	39.7201	23.3621	0	42.4195	60.6444	20.4137	47.7344	14.7878	59.8614	36.6531	56.6684
GALACTARDEG-PWY:_D-galactarate_degradation_I	46.5652	55.2762	1.99894	13.0599	176.051	9.64809	34.2963	169.421	14.3968	70.5577	24.8213	16.7169	29.7336	34.8886	150.354	3.41554	154.478	3.50585	39.454	331.693	5.61622	219.355	13.8228	265.98	6.61934	30.8328	78.1734	0	24.4849	0	8.39551	0	0	5.86129	3.76688	21.2644	68.6499	0	20.1942	6.25232	0	51.1561	6.24334	0	36.059	0	111.736	9.62876	17.2095
GALACTUROCAT-PWY:_D-galacturonate_degradation_I	38.2625	44.4208	25.515	31.2401	103.563	13.8808	46.2904	80.7694	10.9229	39.5532	53.79	33.0583	30.6232	37.3543	94.8086	13.3108	59.551	2.90164	68.3196	175.633	5.51145	104.143	31.5228	162.443	34.592	32.0485	61.4762	39.3575	42.2972	0	43.7561	95.1528	19.6733	23.6109	19.62	28.7779	45.8696	45.4112	33.1271	17.1212	8.60375	31.4545	37.7924	13.7233	43.7388	16.3892	69.3213	43.3724	48.1241
GALLATE-DEGRADATION-I-PWY:_gallate_degradation_II	0	0	0	0	0	0	0	0	0	0	0	0	0	0	0	0	0	0	0	0	0	0	0	0	0	0	0	0	0	0	0	0	0	0	0	0	0	0	0	0	0	0	0	0	0	0	0	0	0
GALLATE-DEGRADATION-II-PWY:_gallate_degradation_I	0	0	0	0	0	0	0	0	0	0	0	0	0	0	0	0	0	0	0	0	0	0	0	0	0	0	0	0	0	0	0	0	0	0	0	0	0	0	0	0	0	0	0	0	0	0	0	0	0
GLCMANNANAUT-PWY:_superpathway_of_N-acetylglucosamine,_N-acetylmannosamine_and_N-acetylneuraminate_degradation	48.1802	52.2419	59.0164	46.7836	160.387	58.0686	71.3728	119.03	31.3353	108.466	68.2063	26.4861	60.9428	64.232	171.574	53.9319	140.345	0	75.2145	294.406	46.5105	168.125	47.9457	290.264	53.116	60.638	198.016	39.895	65.2208	0	30.186	114.461	27.4125	32.2939	17.6469	32.2671	67.4768	69.3964	31.6145	28.8102	10.5205	23.236	23.0933	49.9985	60.6735	0	77.1022	30.2486	66.0983
GLUCARDEG-PWY:_D-glucarate_degradation_I	22.6684	29.1276	0	6.98156	120.437	7.14381	15.2821	161.292	8.82384	60.4545	16.6023	14.8513	25.2586	18.5571	106.341	2.70192	140.154	3.62417	28.6813	219.851	0	153.435	8.42171	186.762	5.43066	22.8819	66.8247	0	0.921227	0	0	0	0	4.84145	1.5538	13.9519	35.0954	0	12.507	4.79367	0	41.956	3.37004	0	30.095	0	83.033	0	7.51334
GLUCARGALACTSUPER-PWY:_superpathway_of_D-glucarate_and_D-galactarate_degradation	46.5652	55.2762	1.99894	13.0599	176.051	9.64809	34.2963	169.421	14.3968	70.5577	24.8213	16.7169	29.7336	34.8886	150.354	3.41554	154.478	3.50585	39.454	331.693	5.61622	219.355	13.8228	265.98	6.61934	30.8328	78.1734	0	24.4849	0	8.39551	0	0	5.86129	3.76688	21.2644	68.6499	0	20.1942	6.25232	0	51.1561	6.24334	0	36.059	0	111.736	9.62876	17.2095
GLUCONEO-PWY:_gluconeogenesis_I	206.766	194.742	194.897	163.965	283.618	182.8	223.747	290.485	137.255	286.502	209.07	169.548	187.391	202.986	226.439	238.469	276.611	181.069	161.799	235.213	112.763	221.415	148.249	230.397	128.43	220.119	285.964	211.135	214.18	188.718	193.494	202.98	201.288	126.599	192.928	244.243	209.742	170.365	117.37	340.986	111.085	268.266	60.7066	251.016	129.096	195.16	259.167	64.728	241.019
GLUCOSE1PMETAB-PWY:_glucose_and_glucose-1-phosphate_degradation	35.3341	61.6416	0	16.6531	122.33	20.8376	56.1867	131.321	16.5674	139.474	59.1361	20.4766	46.5476	44.5123	139.602	25.6497	207.302	2.25477	52.6556	270.643	43.819	147.337	19.7246	263.794	8.46152	56.1301	134.387	0	17.7152	0	11.0278	6.61439	4.61867	12.8754	13.3781	19.7115	61.7596	4.67482	22.5029	18.2213	0	50.0195	18.255	19.3044	44.5295	0	83.6861	5.97137	14.6717
GLUCUROCAT-PWY:_superpathway_of_&beta;-D-glucuronide_and_D-glucuronate_degradation	43.582	49.2265	92.5831	41.2312	78.4044	23.7605	53.4279	51.237	14.4939	42.1788	61.2489	48.7557	34.9513	49.5585	86.887	0	38.8221	8.87211	69.7807	140.588	14.6319	107.817	30.7059	125.974	28.9464	36.7134	40.8907	86.9419	56.3185	0	38.2468	107.174	17.7961	25.1499	32.9479	32.5078	48.8699	59.7987	40.934	25.3695	0	35.9455	75.4324	36.6968	38.1165	13.0303	46.1499	48.3208	58.3285
GLUDEG-I-PWY:_GABA_shunt	27.1523	6.5932	8.28741	19.6993	41.046	16.2423	46.3314	32.975	18.6193	53.0768	24.9594	16.222	50.9647	39.8581	72.7072	17.4968	44.4543	19.2566	74.0297	9.65766	10.9411	23.2933	19.5801	13.8839	6.73361	63.026	25.4991	0	29.6386	18.7234	5.45916	87.2835	7.47046	8.29589	0	6.45034	29.1408	128.03	18.2634	6.39742	0	10.3273	33.2746	24.5433	31.2246	0	20.7917	6.5962	63.7978
GLUTORN-PWY:_L-ornithine_biosynthesis	147.456	194.788	331.342	75.0342	268.386	89.1551	147.302	276.468	121.708	121.959	88.8766	70.0496	89.9948	149.073	243.575	115.482	296.935	320.95	118.855	316.922	179.065	247.204	188.589	325.553	54.1776	102.587	234.897	190.656	154.36	302.322	233.16	187.802	152.415	191.092	136.675	219.631	207.369	250.871	146.489	134.796	45.9123	147.059	124.071	222.719	104.334	85.2534	207.202	191.531	255.844
GLYCOCAT-PWY:_glycogen_degradation_I_(bacterial)	55.2088	60.0852	0	21.2807	196.72	9.45937	33.8294	199.857	8.76583	120.236	8.539	14.4276	34.7604	21.0309	202.356	7.73262	278.483	4.48992	82.0896	361.56	80.2563	222.891	37.7233	349.061	15.3795	43.6364	219.132	0	0	0	10.3366	13.0738	9.01034	23.7721	0	37.5105	104.186	9.29852	29.0002	32.224	0	47.2619	35.4393	36.4164	55.2196	0	125.08	0	28.773
GLYCOGENSYNTH-PWY:_glycogen_biosynthesis_I_(from_ADP-D-Glucose)	140.413	152.959	166.901	86.5421	240.406	64.8258	89.1686	236.016	13.4831	175.45	114.622	77.2779	91.2375	108.391	215.407	34.8411	316.874	120.003	95.5063	245.613	127.787	294.655	201.816	246.649	60.4316	104.621	353.9	98.3538	45.0324	115.509	143.491	262.352	158.941	63.4171	60.9296	205.533	132.033	341.506	91.3155	71.5007	0	80.4665	155.892	169.627	92.5286	77.3029	152.408	121.767	186.624
GLYCOL-GLYOXDEG-PWY:_superpathway_of_glycol_metabolism_and_degradation	7.16646	16.3122	0	1.08879	54.0529	0.725361	3.97496	16.2464	1.5837	22.0053	1.14335	2.62045	6.54947	1.0763	21.7379	0	16.47	0	0.753417	25.7178	0	34.0656	0	24.2238	0.49118	1.63743	8.01712	0	0	0	0	0	0	0	0	1.67913	11.5136	0	0	2.56549	0	15.0761	0	0	5.10613	0	10.0563	0	0
GLYCOLYSIS-E-D:_superpathway_of_glycolysis_and_Entner-Doudoroff	75.9519	106.154	59.5777	76.7259	179.965	74.3859	87.2421	150.354	33.2012	148.088	93.3945	92.822	63.0229	83.523	188.768	73.203	147.844	51.1933	123.175	261.544	0	203.638	62.7851	243.645	74.9224	91.7557	156.644	110.429	83.6005	26.1434	11.1643	154.152	29.9091	38.0451	20.101	52.5476	81.2606	104.913	59.7094	35.5586	0	60.3532	45.3118	86.0359	66.949	0	118.567	34.1239	121.798
[truncated: 490 more rows]
[truncated: 1,213 more columns]

## Sheet: CRC_EC_abundance_CPM
EC	GupDM_JP	GupDM_JG	GupDM_A4	GupDM_JM	GupDM_A13	GupDM_JK	GupDM_JI	GupDM_A7	GupDM_A2	GupDM_A_11	GupDM_JC	GupDM_JN	GupDM_JJ	GupDM_JO	GupDM_A1	GupDM_JE	GupDM_A12	GupDM_JL	GupDM_A14	GupDM_A8	GupDM_A3	GupDM_A10	GupDM_A5	GupDM_A_15	GupDM_JH	GupDM_JD	GupDM_A9	GupDM_A6	GupDM_JB	GupDM_JA	GupDM_HAK	GupDM_HAJ	GupDM_HAI	GupDM_HAH	GupDM_HAG	GupDM_HAL	GupDM_HAM	GupDM_HAN	GupDM_HAO	GupDM_HAP	GupDM_HAR	GupDM_HAT	GupDM_HDF	GupDM_HDB	GupDM_HCY	GupDM_HCL	GupDM_HCU	GupDM_HCV	GupDM_HCQ
[truncated: 2,897 more rows]
[truncated: 1,213 more columns]
